# Supplementary material for: Viral targeting of TFIIB impairs de novo polymerase II recruitment and affects antiviral immunity
Source: PLoS Pathog. 2018 Apr 30;14(4):e1006980. doi: 10.1371/journal.ppat.1006980 (PMC5927403; doi:10.1371/journal.ppat.1006980)
Supplement: S1 Table — THOV ML-HA and THOV M-HA were overexpressed in HEK293 cells. Precipitates of HA-tagged baits were analysed by AP-MS/MS. Presented are LFQ intensities after imputation and Welch t-test comparisons of M and ML precipitates. (XLSX) [file ppat.1006980.s008.xlsx]

## Sheet: Summary
S1 Table
Interactors of THOV ML protein compared to THOV M
THOV ML-HA and THOV M-HA were overexpressed in HEK293 cells. Precipitates of HA-tagged baits were analysed by AP-MS/MS. Presented are LFQ intensities after imputation and Welch t-test comparisons of M and ML precipitates.

## Sheet: AP-MSMS data
LFQ_intensity_M_1	LFQ_intensity_M_2	LFQ_intensity_M_3	LFQ_intensity_M_4	LFQ_intensity_ML_1	LFQ_intensity_ML_2	LFQ_intensity_ML_3	LFQ_intensity_ML_4	welch Significant	p value, -log10	welch Difference	Test statistic	Protein IDs	Majority protein IDs	Protein names	Gene names
18.4665	18.8264	18.7514	19.7951	20.3294	17.5914	20.3742	19.5704		0.287852	0.506475	0.295694	O75340;A0A024QZ42;P12815	O75340;A0A024QZ42;P12815	Programmed cell death protein 6	PDCD6
30.2145	28.1502	31.7031	29.7494	31.2099	30.9586	31.482	31.6654		0.80767	1.37466	0.786509	A0A075B5P2;P01837	A0A075B5P2;P01837	Ig kappa chain C region	Igkc
32.0668	30.7848	31.7528	31.8104	31.4849	31.4738	31.5099	31.6715		0.0838759	-0.068706	-0.0534623	A0A075B5P4	A0A075B5P4		Ighg1
31.8226	26.3018	31.7141	31.0956	31.525	32.2395	31.6741	32.2835		0.537946	1.69702	0.726947	A0A075B5Q0;P18526;P18524;S4R460;A0A075B7F0;A0A075B5R1;A0A075B5Q4;A0A075B5Q2;A0A075B5P9;A0A087WV47;A0A087X079;A0A087X2C0;P18528;P01781;P18530;P18525;A0A087WWF0;J3QNN6;A0A087WW89;A0A087WU91;S4R3C0;A0A087WSX4;A0A075B7F1;A0A087WSX3;A0A075B6Q5;A0A075B5R3;A0A075B5T3;A0A075B5T2;A0A075B5R2;A0A075B5S5;A0A087X010;P18527;P01804;P01803;P01800;P01799;P01798;P01797;P01796;P01763;P01802;P01801;P01767;P01765;P18…	A0A075B5Q0;P18526;P18524;S4R460;A0A075B7F0;A0A075B5R1;A0A075B5Q4;A0A075B5Q2;A0A075B5P9;A0A087WV47;A0A087X079;A0A087X2C0;P18528;P01781;P18530;P18525	Ig heavy chain V region 345;Ig heavy chain V region RF;Ig heavy chain V region 6.96;Ig heavy chain V-III region GAL;Ig heavy chain V region 7-39;Ig heavy chain V region 5-84	Ighv5-6
24.7708	19.9432	22.9015	23.0053	17.3763	22.7479	22.9204	23.393		0.243268	-1.04585	-0.382372	A0A075B7D8	A0A075B7D8		IGHV3OR15-7
19.6981	19.4301	19.9438	18.0018	18.7109	18.8238	24.3572	22.3619		0.535133	1.79502	0.731574	Q92804;Q8BQ46;F6QCI0;A0A075B7D9	Q92804;Q8BQ46;F6QCI0;A0A075B7D9	TATA-binding protein-associated factor 2N	TAF15
21.3532	23.188	22.8224	22.3815	20.1122	20.4829	23.2656	20.3699		0.77803	-1.37865	-0.749365	O70133;A0A087WPL5;E9QNN1;Q3UR42	O70133;A0A087WPL5;E9QNN1;Q3UR42	ATP-dependent RNA helicase A	Dhx9
19.1323	17.8995	19.396	19.1836	20.4434	18.2576	20.4099	20.142		0.693828	0.910373	0.560804	Q3UHL6;A0A087WR50;P11276;A0A087WS56;B9EHT6;A0A087WSN6;B7ZNJ1;P02751;H0Y7Z1;A0A087WS99;Q4KL80;A0A087WSU6;A0A087WQW8	Q3UHL6;A0A087WR50;P11276;A0A087WS56;B9EHT6;A0A087WSN6;B7ZNJ1	Fibronectin;Anastellin	Fn1
22.5758	22.5956	21.9669	21.092	21.0384	20.5465	20.8307	21.1118		1.41739	-1.17572	-0.854827	P19237;Q9WUZ5;D3YUN3;F6QC77;A0A087WT47	P19237;Q9WUZ5;D3YUN3;F6QC77;A0A087WT47	Troponin I, slow skeletal muscle	TNNI1
17.4444	21.393	20.8648	20.6309	18.6515	20.2819	22.1731	21.1754		0.160626	0.487187	0.225018	O14979;Q9Z130;F6VQH5;A0A087WUK2	O14979;Q9Z130;F6VQH5;A0A087WUK2	Heterogeneous nuclear ribonucleoprotein D-like	HNRNPDL
22.3551	22.0388	23.2411	22.8854	22.7816	22.8202	23.8145	23.237		0.721671	0.533241	0.39204	P62847;P62849;E7ETK0;A0A087WUS0	P62847;P62849;E7ETK0;A0A087WUS0	40S ribosomal protein S24	RPS24
18.7636	19.0958	17.7619	18.6407	18.0656	16.5685	19.2498	18.1929		0.37327	-0.546268	-0.337061	Q01082;Q62261;A0A087WUZ3;O15020;Q68FG2	Q01082;Q62261;A0A087WUZ3;O15020;Q68FG2	Spectrin beta chain, non-erythrocytic 1;Spectrin beta chain, non-erythrocytic 2	SPTBN1
23.921	22.3535	24.7614	23.9907	23.471	22.1544	25.0061	24.0513		0.0380635	-0.0859594	-0.0482536	Q00610;Q68FD5;Q5SXR6;A0A087WVQ6;J3KS13;F6Z1R4;J3KRF5;K7EJJ5;P53675;J3KSQ2;F5H5N6;A0A087WX41	Q00610;Q68FD5;Q5SXR6;A0A087WVQ6;J3KS13	Clathrin heavy chain 1;Clathrin heavy chain	CLTC
19.0327	19.3398	19.039	17.021	16.3179	17.8886	18.7366	18.2607		0.492118	-0.807154	-0.46176	A0A087WWU8;Q5VU59;D3Z6I8;E9Q7Q3;P21107;P06753;D3Z2H9;Q8K0Z5;J3KN67;E9Q5J9;D6R904;D3YVR0;Q5VU61	A0A087WWU8;Q5VU59;D3Z6I8;E9Q7Q3;P21107;P06753;D3Z2H9;Q8K0Z5;J3KN67;E9Q5J9;D6R904	Tropomyosin alpha-3 chain	TPM3
24.0268	23.3314	23.8876	23.5465	23.8294	22.957	25.0348	24.9157		0.393123	0.486133	0.320722	P18621;Q9CPR4;A0A087WXM6;J3QQT2;J3KRX5;Q6ZWZ7;J3QLC8;J3KRB3;A0A087WWH0;J3QS96;A0A087WY81;J3KSJ0;B2RY53	P18621;Q9CPR4;A0A087WXM6;J3QQT2;J3KRX5;Q6ZWZ7;J3QLC8;J3KRB3;A0A087WWH0;J3QS96;A0A087WY81	60S ribosomal protein L17	RPL17
19.2209	21.5289	19.6145	18.2869	19.0465	18.7117	20.4889	19.4382		0.113016	-0.241465	-0.135425	Q99729;Q99020;D6R9P3;D6RD18;Q80XR6;D6RBZ0;A0A087WZV1;Q20BD0	Q99729;Q99020;D6R9P3;D6RD18;Q80XR6;D6RBZ0;A0A087WZV1;Q20BD0	Heterogeneous nuclear ribonucleoprotein A/B	HNRNPAB
19.7822	20.0195	19.2995	18.5451	17.6839	18.1579	20.1032	18.866		0.517476	-0.708827	-0.437907	Q14444;Q60865;E9PLA9;G3V153;A0A087X082;E9PP31	Q14444;Q60865;E9PLA9;G3V153;A0A087X082;E9PP31	Caprin-1	CAPRIN1
18.1712	20.5185	20.0511	20.326	20.3439	20.4376	20.7284	20.2518		0.518912	0.673722	0.434608	P52272;A0A087X0X3;M0QZM1;M0R2I7;M0R019;M0R0N3;M0R2T0;M0R0Y6;M0QYQ7	P52272;A0A087X0X3;M0QZM1	Heterogeneous nuclear ribonucleoprotein M	HNRNPM
18.2053	18.5586	20.0252	19.2643	19.0301	18.908	20.1691	19.2004		0.258159	0.313568	0.2098	P67809;P62960;A0A087X1S2;P16989;A2BGG7;C9J5V9;H0Y449;Q9Y2T7;B2RUF0;Q9Z2C8	P67809;P62960;A0A087X1S2;P16989;A2BGG7;C9J5V9;H0Y449	Nuclease-sensitive element-binding protein 1;Y-box-binding protein 3	YBX1
22.3434	21.7024	21.8072	22.4451	21.4245	22.0251	22.5173	22.4643		0.0364086	0.0332465	0.0252891	P84103;P84104;A0A087X2D0;A2A4X6	P84103;P84104;A0A087X2D0	Serine/arginine-rich splicing factor 3	SRSF3
19.3146	20.9125	20.1489	20.126	18.5683	17.2958	22.4636	19.4029		0.234771	-0.692842	-0.322751	Q92499;F1T0B3;A0A087X2G1	Q92499;F1T0B3;A0A087X2G1	ATP-dependent RNA helicase DDX1	DDX1
18.8139	18.5895	18.4655	17.7184	17.0705	17.33	19.9521	17.1593		0.283056	-0.518841	-0.299395	Q7TPR4;A1BN54;P12814;H9KV75;G3V2W4;G3V2N5;H0YJ11;H7C5W8;H0YJW3;G3V2X9;P35609;Q9JI91;G3V5M4;F6THM6;O88990;Q08043;G3V380;G3V2E8;A0A087WSZ2	Q7TPR4;A1BN54;P12814;H9KV75	Alpha-actinin-1	Actn1
22.8048	19.1415	22.429	22.3644	25.1836	22.1652	25.9933	25.003		1.29074	2.90135	1.32234	P84098;P84099;J3QR09;J3KTE4;A2A547;J3QL15	P84098;P84099;J3QR09;J3KTE4;A2A547;J3QL15	60S ribosomal protein L19;Ribosomal protein L19	RPL19
19.0922	19.3938	18.4985	17.7511	17.0423	17.9391	19.3937	18.4932		0.321585	-0.466851	-0.289627	Q8R1A4;E9PX48;A2A9M5;Q96N67;A2A9M4;H0Y7L2	Q8R1A4;E9PX48;A2A9M5;Q96N67	Dedicator of cytokinesis protein 7	Dock7
18.6051	18.952	20.66	20.5049	17.9625	21.1393	21.2365	21.2189		0.305522	0.708797	0.360636	A2ABJ5	A2ABJ5		FLOT1
21.2688	21.894	21.7915	18.3352	21.2784	21.0624	21.6472	18.7653		0.0437962	-0.134059	-0.0649592	Q16576;Q09028;Q60973;Q60972;H0YF10;F6ZLC6;Q5JP01;A2AFI9;E9PC52;A2AFJ1	Q16576;Q09028;Q60973;Q60972;H0YF10;F6ZLC6;Q5JP01;A2AFI9;E9PC52;A2AFJ1	Histone-binding protein RBBP7;Histone-binding protein RBBP4	RBBP7
22.3565	19.4328	22.4282	20.9306	21.8844	20.9637	22.2784	22.596		0.339509	0.643606	0.359315	Q15029;O08810;G3UZ34;A2AH85	Q15029;O08810;G3UZ34;A2AH85	116 kDa U5 small nuclear ribonucleoprotein component	EFTUD2
25.0675	18.6428	25.5492	22.7805	22.267	18.337	23.8192	20.2884		0.406684	-1.83212	-0.615738	Q9D6Z1;A2APD7;F6U250;F6V095;F7CHQ7;O00567;H0Y653;H0YDU4	Q9D6Z1;A2APD7;F6U250;F6V095;F7CHQ7	Nucleolar protein 56	Nop56
19.1352	20.8243	19.5586	19.5685	18.7386	19.8437	20.8551	19.5232		0.0187286	-0.0315108	-0.0200659	P37108;P16254;A2AUM6;H0YLA2	P37108;P16254;A2AUM6;H0YLA2	Signal recognition particle 14 kDa protein;Signal recognition particle 14 kDa protein;Signal recognition particle 14 kDa protein, N-terminally processed	SRP14
18.2641	18.5017	20.8165	19.8687	20.6196	20.578	20.7023	22.0959		1.16895	1.6362	0.960783	P17480;P25976;A2AWT6;E9PKP7;A2AWT7;A2AWT5;E9Q4A8;E9PMM2;G3UZW9;E9PLT2	P17480;P25976;A2AWT6;E9PKP7;A2AWT7;A2AWT5	Nucleolar transcription factor 1	UBTF
18.4127	19.0956	19.0878	18.733	22.1246	20.0477	20.8774	17.8942		0.671945	1.40368	0.737016	P16546;Q13813;E9Q447;A3KGU5;A3KGU7;A3KGU9	P16546;Q13813;E9Q447;A3KGU5;A3KGU7	Spectrin alpha chain, non-erythrocytic 1	Sptan1
18.1085	18.7356	27.8156	18.6022	27.7077	27.0508	26.9861	22.3608		0.953439	5.21089	1.43062	A6PWD2	A6PWD2	Forkhead-associated domain-containing protein 1	Fhad1
18.7634	19.8522	19.3572	18.1348	17.0705	18.2175	17.7278	17.9287		1.49214	-1.29076	-0.893768	A6PWS5;Q5T0I0	A6PWS5;Q5T0I0		Gsn
18.3664	21.7739	23.21	22.9526	23.2477	21.9679	24.5453	23.0405		0.595418	1.62462	0.727358	P04075;P05064;H3BR04;D3YWI1;H3BPS8;H3BQN4;J3KPS3;A6ZI44;D3Z510;H3BMQ8;H3BUH7;D3YV98;H3BU78;Q9CPQ9;A6ZI47;A6ZI46	P04075;P05064;H3BR04;D3YWI1;H3BPS8;H3BQN4;J3KPS3;A6ZI44;D3Z510;H3BMQ8;H3BUH7;D3YV98;H3BU78	Fructose-bisphosphate aldolase A	ALDOA
20.1936	21.2664	24.1501	22.5805	21.0111	21.2245	20.5326	22.2983		0.348696	-0.781027	-0.404269	P14678;P63162;P27048;P63163;J3QLE5;A8MT02;J3KRY3;S4R3P3	P14678;P63162;P27048;P63163;J3QLE5;A8MT02;J3KRY3;S4R3P3	Small nuclear ribonucleoprotein-associated proteins B and B;Small nuclear ribonucleoprotein-associated protein N;Small nuclear ribonucleoprotein-associated protein B	SNRPB
24.0152	18.2576	23.9493	24.4321	24.6791	23.7645	25.8092	24.8988		0.606529	2.12434	0.839265	P62750;P62751;H7BY10;K7EJV9;K7ERT8;A8MUS3;K7EMA7;D3YTY6	P62750;P62751;H7BY10;K7EJV9;K7ERT8;A8MUS3;K7EMA7	60S ribosomal protein L23a	RPL23A
24.0824	23.7756	24.0959	22.8756	22.732	23.2788	23.849	23.6709		0.371568	-0.324708	-0.235483	Q8IYB3;A9Z1X7;E9PCT1;Q52KI8;A2A8V9;M0R1E7;A2A983;M0R088;E9QKA4;A2A8V8;E9PUK6;M0QXG5;F6T4M4	Q8IYB3;A9Z1X7;E9PCT1;Q52KI8;A2A8V9;M0R1E7;A2A983;M0R088;E9QKA4;A2A8V8;E9PUK6	Serine/arginine repetitive matrix protein 1	SRRM1
19.5977	19.7122	21.8095	21.8612	20.102	20.4871	25.085	22.2478		0.411361	1.23535	0.537477	Q01844;Q61545;H7BY36;Q5SUT0;B0QYK0;C9JGE3;Q5SUS9	Q01844;Q61545;H7BY36;Q5SUT0;B0QYK0;C9JGE3;Q5SUS9	RNA-binding protein EWS	EWSR1
17.8393	20.4189	24.6152	19.4169	19.5448	17.73	19.0298	20.0367		0.408315	-1.48724	-0.587602	Q5SSJ5;B0QZK4;X6RGJ2;Q5SWC8	Q5SSJ5;B0QZK4;X6RGJ2;Q5SWC8	Heterochromatin protein 1-binding protein 3	HP1BP3
23.4235	19.3008	22.7967	23.125	22.4261	22.527	23.6118	23.055		0.29734	0.743481	0.371721	Q13310;B1ANR0;Q6PHQ9;Q91YZ8;D3Z5M2;A3KFU5;A3KFU8;B1ANR1;V9GXG3;H0Y5F5;H0YEQ8;H0YCC8;H0YEU6;G5E8X2	Q13310;B1ANR0;Q6PHQ9;Q91YZ8;D3Z5M2;A3KFU5;A3KFU8;B1ANR1;V9GXG3;H0Y5F5	Polyadenylate-binding protein 4	PABPC4
23.8121	18.8572	23.7374	23.2897	24.0669	22.5264	24.759	24.0622		0.482375	1.42954	0.625811	P61254;P61255;B1ARA3;J3QRI7;J3QQQ9;J3QQV1;J3QRC4;Q9UNX3;J3KTJ8;E5RIT6;B1ARA5;J3KSS0;E5RHH1;J3KS10	P61254;P61255;B1ARA3;J3QRI7;J3QQQ9;J3QQV1;J3QRC4;Q9UNX3;J3KTJ8;E5RIT6;B1ARA5	60S ribosomal protein L26;60S ribosomal protein L26-like 1	RPL26
19.4404	19.2609	18.8856	19.5414	19.8063	18.2605	21.9041	19.516		0.304662	0.589667	0.333223	P13797;Q99K51;F8W8D8;B1AX58	P13797;Q99K51;F8W8D8;B1AX58	Plastin-3	PLS3
25.3621	19.6851	25.6835	25.4636	24.9876	24.4435	26.3347	25.6172		0.350505	1.29722	0.516401	P35700;B1AXW5;B1AXW6;B1AXW4	P35700;B1AXW5;B1AXW6	Peroxiredoxin-1	Prdx1
19.4433	19.0867	19.3988	18.6435	17.1058	17.3888	17.7789	17.6246		3.3054	-1.66853	-1.35024	E9PZ16;B1B0C7;Q05793;P98160;Q5SZJ1	E9PZ16;B1B0C7;Q05793	Basement membrane-specific heparan sulfate proteoglycan core protein;Endorepellin;LG3 peptide	Hspg2
23.5726	24.1899	23.5954	22.8335	21.2131	22.5308	23.8662	23.4569		0.534308	-0.781133	-0.473233	P61978;P61979;H3BLL4;Q5T6W5;B2M1R6;D3YWG1;D3Z5X4;Q5T6W2;S4R359;H3BLP7;H3BK96;H3BKD0;Q5T6W1;H3BJS9;H3BKI8	P61978;P61979;H3BLL4;Q5T6W5;B2M1R6;D3YWG1;D3Z5X4;Q5T6W2	Heterogeneous nuclear ribonucleoprotein K	HNRNPK
20.2226	18.1209	18.5555	17.8076	20.4177	17.2331	24.1777	21.3761		0.619445	2.12449	0.839829	P09429;P63158;Q5T7C4;Q5T7C6;B2RPK0	P09429;P63158;Q5T7C4;Q5T7C6;B2RPK0	High mobility group protein B1;Putative high mobility group protein B1-like 1	HMGB1
19.9421	22.5822	18.4048	20.7625	19.2013	20.2743	23.5284	22.0249		0.265667	0.834369	0.364081	B2RXM2;J3QNY1;P51991;Q8BG05;A2AL12;E9Q7H5;V9GX38	B2RXM2;J3QNY1;P51991;Q8BG05;A2AL12;E9Q7H5	Heterogeneous nuclear ribonucleoprotein A3	Gm6793
21.6246	21.6765	19.0389	21.0616	17.736	17.8885	21.3022	18.5442		0.966261	-1.98267	-0.973813	B2RY56;S4R2B0;P49756;H0YE46	B2RY56;S4R2B0;P49756;H0YE46	RNA-binding protein 25	Rbm25
19.5349	21.9222	18.6545	17.6582	21.1889	17.4912	23.567	22.0685		0.462214	1.63644	0.633898	P55209;P28656;H0YH88;H0YHC3;F8W020;F8W118;F8VXI6;F8VUX1;F8VY35;B3KV44;F8VV59;F8W543;B7Z9C2;F8W0J6;F5H4R6;H0YIV4;E9PW66;F8VRJ2;F8VVB5;Q99733;Q78ZA7;E9PNW0;E9PJJ2;E9PS34;E9PNJ7;A8MXH2;E9PKT8;C9J6D1;C9JZI7	P55209;P28656;H0YH88;H0YHC3;F8W020;F8W118;F8VXI6;F8VUX1;F8VY35;B3KV44;F8VV59;F8W543;B7Z9C2;F8W0J6;F5H4R6;H0YIV4;E9PW66;F8VRJ2;F8VVB5	Nucleosome assembly protein 1-like 1	NAP1L1
18.9896	19.1142	22.2621	18.2867	24.4529	19.5176	25.1201	26.1102		1.21248	4.13705	1.52441	P68431;P68433;P84243;Q71DI3;P84244;P84228;P02301;K7EMV3;E0CZ27;B4DEB1;K7EK07;F8WI35;K7ES00;Q16695;Q6NXT2;K7EP01;Q5TEC6;E0CYR7;E0CYN1	P68431;P68433;P84243;Q71DI3;P84244;P84228;P02301;K7EMV3;E0CZ27;B4DEB1;K7EK07;F8WI35;K7ES00;Q16695;Q6NXT2;K7EP01;Q5TEC6;E0CYR7	Histone H3.1;Histone H3.3;Histone H3.2;Histone H3.3C;Histone H3;Histone H3.1t	HIST1H3A
20.7743	22.576	21.0184	20.3507	19.9039	20.4452	21.3665	21.3761		0.276722	-0.406928	-0.253389	O43390;Q8VHM5;B4DT28;F7B5B5	O43390;Q8VHM5;B4DT28;F7B5B5	Heterogeneous nuclear ribonucleoprotein R	HNRNPR
18.5005	18.6985	19.8466	17.9058	18.0241	18.7233	19.9562	19.7451		0.251367	0.374353	0.232892	Q13126;Q9CQ65;F2Z2F3;J3QSB7;B4DUC8;F8WES2	Q13126;Q9CQ65;F2Z2F3;J3QSB7;B4DUC8;F8WES2	S-methyl-5-thioadenosine phosphorylase;Purine nucleoside phosphorylase	MTAP
22.7646	23.1774	23.3981	21.1473	23.4581	23.5472	22.6774	23.0344		0.435314	0.557425	0.360302	P0CG50;P0CG49;P0CG47;P62979;P62983;P62987;P62984;J3QS39;E9Q9J0;J3QTR3;F5H6Q2;J3QK04;F5GYU3;F5H2Z3;F5H265;B4DV12;F5H388;F5H747;F5GXK7;E9Q4P0;E9Q5F6;J3QKN0;J3QLP7;Q5PY61;J3QRK5;E9QNP0;Q5SX22;Q96C32;P0CG48;J3QSA3;K7EMA8;F5GZ39;M0R1V7;A0A087WV77;J3KSM4;M0R1M6;M0R2S1	P0CG50;P0CG49;P0CG47;P62979;P62983;P62987;P62984;J3QS39;E9Q9J0;J3QTR3;F5H6Q2;J3QK04;F5GYU3;F5H2Z3;F5H265;B4DV12;F5H388;F5H747;F5GXK7;E9Q4P0;E9Q5F6;J3QKN0;J3QLP7;Q5PY61;J3QRK5;E9QNP0;Q5SX22;Q96C32;P0CG48;J3QSA3;K7EMA8;F5GZ39;M0R1V7;A0A087WV77;J3KSM4;M0R1M6;M0R2S1	Polyubiquitin-C;Ubiquitin;Ubiquitin-related 1;Ubiquitin-related 2;Polyubiquitin-B;Ubiquitin;Ubiquitin-40S ribosomal protein S27a;Ubiquitin;40S ribosomal protein S27a;Ubiquitin-60S ribosomal protein L40;Ubiquitin;60S ribosomal protein L40;Polyubiquitin-C;Ubiquitin	Ubc
20.1265	22.3872	21.9359	19.4243	20.1825	20.4369	22.6582	20.3519		0.0225932	-0.0610867	-0.0318115	P62826;P62827;B4DV51;F5H018;B5MDF5;J3KQE5;Q14AA6	P62826;P62827;B4DV51;F5H018;B5MDF5;J3KQE5	GTP-binding nuclear protein Ran	RAN
20.0729	20.7953	21.117	19.5891	20.2533	20.0469	20.7615	20.1398		0.0872048	-0.093195	-0.0674962	Q15366;Q61990;F8W0G4;F8VXH9;F8W1G6;H3BRU6;F8VZX2;B4DXP5	Q15366;Q61990;F8W0G4;F8VXH9;F8W1G6;H3BRU6;F8VZX2;B4DXP5	Poly(rC)-binding protein 2	PCBP2
18.9457	19.1545	18.1442	19.0872	17.5197	16.9637	19.2177	18.8255		0.534	-0.701243	-0.443467	P61158;Q99JY9;B4DXW1;Q9P1U1;Q641P0;F8WDR7;A0A087WS98;A0A087WP86;A0A087WQ14;A0A087WRA1	P61158;Q99JY9;B4DXW1;Q9P1U1;Q641P0;F8WDR7;A0A087WS98;A0A087WP86;A0A087WQ14;A0A087WRA1	Actin-related protein 3;Actin-related protein 3B	ACTR3
18.7535	21.8337	19.6971	20.5185	20.8006	20.5461	20.8328	21.6126		0.461991	0.747322	0.441565	Q12905;Q9CXY6;X6R6Z1;B4DY09	Q12905;Q9CXY6;X6R6Z1;B4DY09	Interleukin enhancer-binding factor 2	ILF2
23.2529	22.4161	21.7515	20.1921	19.5633	18.5688	20.8616	20.807		1.20536	-1.95295	-1.05597	P53396;Q91V92;Q3V117;B4E3P0	P53396;Q91V92;Q3V117;B4E3P0	ATP-citrate synthase	ACLY
17.6886	19.4257	20.4516	17.4	18.0687	19.3487	19.2954	18.333		0.00827312	0.0199647	0.0111191	Q8BTM8;B7FAV1;B7FAU9;P21333;A0A087WWY3;Q5HY54;Q60FE5;F6XC15;F8WE98	Q8BTM8;B7FAV1;B7FAU9;P21333;A0A087WWY3;Q5HY54;Q60FE5	Filamin-A	Flna
23.7074	24.2737	23.8559	23.7128	23.5702	23.4746	24.6364	24.1294		0.076666	0.0652084	0.0501243	P62899;P62900;C9JU56;B7Z4E3;B7Z4C8;B8ZZK4;H7C2W9	P62899;P62900;C9JU56;B7Z4E3;B7Z4C8;B8ZZK4;H7C2W9	60S ribosomal protein L31	RPL31
18.7839	20.2959	19.2579	18.9391	22.2625	18.1149	22.1732	18.869		0.376702	1.03572	0.484276	P60660;Q60605;F8W1R7;J3KND3;G8JLA2;G3V1V0;B7Z6Z4;G3V1Y7;F8VPF3;F8VZU9;F8W180;H0YI43;P05977;P09542;P08590;P05976;P14649;Q8CI43;F8VXL3;A0A087WRZ7;E9PWG4;F8W1I5	P60660;Q60605;F8W1R7;J3KND3;G8JLA2;G3V1V0;B7Z6Z4;G3V1Y7;F8VPF3;F8VZU9;F8W180	Myosin light polypeptide 6	MYL6
23.4549	23.8535	23.2182	23.0546	22.1112	22.5847	23.4387	23.2393		0.746509	-0.551796	-0.408556	Q14498;Q8VH51;Q5QP23;B7ZD61;F7AA45;H0Y4X3;E9Q8F0;G3XAC6	Q14498;Q8VH51;Q5QP23;B7ZD61;F7AA45;H0Y4X3;E9Q8F0;G3XAC6	RNA-binding protein 39	RBM39
23.8972	22.586	23.9028	23.1687	22.9396	22.3288	24.9719	23.7754		0.0616746	0.115246	0.0696475	Q9D0E1;B8JK33;B8JK32;M0QY96;F6W322;F7C9U3;M0QYL3	Q9D0E1;B8JK33;B8JK32	Heterogeneous nuclear ribonucleoprotein M	Hnrnpm
18.3254	22.9036	18.7844	19.687	17.1667	17.6254	22.9187	21.1918		0.0397671	-0.199455	-0.072946	P63241;Q6IS14;Q9GZV4;P63242;Q8BGY2;F8WCJ1;C9J7B5;C9J4W5;I3L397;I3L504	P63241;Q6IS14;Q9GZV4;P63242;Q8BGY2;F8WCJ1;C9J7B5;C9J4W5;I3L397;I3L504	Eukaryotic translation initiation factor 5A-1;Eukaryotic translation initiation factor 5A-1-like;Eukaryotic translation initiation factor 5A-2	EIF5A
25.0507	24.9601	24.352	23.4123	23.0739	22.8615	25.0523	23.8237		0.550192	-0.740952	-0.456743	P08865;P14206;C9J9K3;A6NE09;C9JQR9	P08865;P14206;C9J9K3;A6NE09	40S ribosomal protein SA	RPSA
18.8284	20.0258	21.6324	18.5038	21.6882	18.0709	21.7324	21.7732		0.404928	1.06858	0.495315	Q16629;Q8BL97;C9JAB2	Q16629;Q8BL97;C9JAB2	Serine/arginine-rich splicing factor 7	SRSF7
23.2067	18.9152	22.5202	23.0078	22.5844	22.1447	22.9993	22.1066		0.200491	0.546272	0.26895	P62829;P62830;C9JD32;J3KT29;B9ZVP7;J3QQT9;A2A6F8;J3KTJ3	P62829;P62830;C9JD32;J3KT29;B9ZVP7	60S ribosomal protein L23	RPL23
19.1274	19.8343	19.2154	18.0344	20.3993	17.8786	20.0351	17.9882		0.00977656	0.022408	0.0127173	P62879;P62880;C9JZN1;D3Z1T4;D3Z1M1;C9JIS1;C9JXA5	P62879;P62880;C9JZN1;D3Z1T4;D3Z1M1;C9JIS1;C9JXA5	Guanine nucleotide-binding protein G(I)/G(S)/G(T) subunit beta-2	GNB2
20.087	19.648	23.2132	18.4616	21.745	22.0055	22.2553	22.4438		0.743578	1.75993	0.869184	P02787;C9JVG0	P02787;C9JVG0	Serotransferrin	TF
18.5644	21.0041	19.0293	19.8043	20.1196	18.9858	22.26	19.3957		0.267619	0.589741	0.309918	P24534;F8WF65;F2Z2G2;C9JZW3	P24534;F8WF65;F2Z2G2;C9JZW3	Elongation factor 1-beta	EEF1B2
19.5779	19.8033	17.9982	18.2772	23.482	16.8129	24.5392	23.9603		0.779901	3.28443	1.14665	P62911;P62910;D3YTB1;F8W727;D3YTI8;A2AD25;P17932	P62911;P62910;D3YTB1;F8W727	60S ribosomal protein L32	Rpl32
19.3725	17.9396	19.0587	17.2553	18.9067	17.9089	21.5488	20.8661		0.670934	1.40111	0.708457	P29692;P57776;E9PJD0;Q91VK2;E9PNW6;E9PKK3;E9PK72;E9PN91;D3Z7N2;E9PMW7;E9PK06;E9PPR1;E9PL12;E9PL71;D3YY68;D3YUQ9;E9PQ49;E9PI39;D3YZT9;E9PQZ1;E9QN08;E9PK01;Q80T06	P29692;P57776;E9PJD0;Q91VK2;E9PNW6;E9PKK3;E9PK72;E9PN91;D3Z7N2;E9PMW7;E9PK06;E9PPR1;E9PL12;E9PL71;D3YY68;D3YUQ9;E9PQ49;E9PI39;D3YZT9;E9PQZ1;E9QN08;E9PK01;Q80T06	Elongation factor 1-delta	EEF1D
19.5437	19.7109	18.6149	18.3063	17.0055	17.4502	18.4451	17.8308		1.58918	-1.36104	-0.932258	Q9JM93;D3YWC2;D3Z6F1;F8WEP2	Q9JM93;D3YWC2;D3Z6F1	ADP-ribosylation factor-like protein 6-interacting protein 4	Arl6ip4
17.4886	18.8753	19.1017	17.8664	17.7433	17.9535	18.4788	18.4931		0.14306	-0.165879	-0.1158	O15144;Q9CVB6;D3YXG6;H7C3F9	O15144;Q9CVB6;D3YXG6;H7C3F9	Actin-related protein 2/3 complex subunit 2	ARPC2
19.4419	18.9614	21.3216	18.349	17.6837	18.2527	21.9435	18.0917		0.171193	-0.525573	-0.241063	P97461;D3YYM6;Q91V55;P46782;M0R0F0;M0R0R2	P97461;D3YYM6;Q91V55;P46782;M0R0F0	40S ribosomal protein S5;40S ribosomal protein S5, N-terminally processed	Rps5
18.5204	19.7013	19.3913	18.636	17.2727	19.213	19.0795	19.3366		0.237969	-0.336819	-0.215135	P47915;F6QL70;W4VSN7;D3Z1N9	P47915;F6QL70;W4VSN7;D3Z1N9	60S ribosomal protein L29	Rpl29
18.6154	19.5102	20.3203	19.5568	18.5475	17.6893	19.3541	17.5587		1.16297	-1.21326	-0.785722	Q3UIX4;E9Q6E5;D3Z4B0;Q05519;S4R3C4;F6TN80;D6RE22;B4DWT1;Q5T760	Q3UIX4;E9Q6E5;D3Z4B0;Q05519;S4R3C4;F6TN80;D6RE22;B4DWT1;Q5T760	Serine/arginine-rich splicing factor 11	Srsf11
22.9892	21.156	25.0395	22.6936	23.3764	23.5233	24.5894	24.3973		0.510915	1.00199	0.540208	P63244;P68040;D6RAC2;J3KPE3;D6REE5;H0YAF8;D6RF23;H0YAM7;H0Y8W2;H0Y9P0;D6RHH4;D6RGK8;D6RHJ5;D6R909;H0Y8R5;D6RAU2;E9PD14;D6RBD0;D6RDI0;D6RFX4;D6RFZ9;D6R9Z1;D6R9L0	P63244;P68040;D6RAC2;J3KPE3;D6REE5;H0YAF8;D6RF23;H0YAM7;H0Y8W2	Guanine nucleotide-binding protein subunit beta-2-like 1;Guanine nucleotide-binding protein subunit beta-2-like 1, N-terminally processed	GNB2L1
19.5498	18.7818	20.6484	18.0957	20.6472	20.2532	22.243	22.7162		1.4487	2.19593	1.21218	Q14103;Q60668;E9Q5B6;D6RF44;H0YA96;F6ZV59;D6RAF8;H0Y8G5;G5E8G0;G3X9W0;Q9D3U4;F6SHF3;D6RBQ9	Q14103;Q60668;E9Q5B6;D6RF44;H0YA96;F6ZV59;D6RAF8;H0Y8G5;G5E8G0;G3X9W0;Q9D3U4;F6SHF3;D6RBQ9	Heterogeneous nuclear ribonucleoprotein D0	HNRNPD
23.4817	23.1394	23.1824	23.4422	23.1265	23.721	24.3327	23.7821		0.74186	0.429158	0.340133	P32969;D6RAN4;E7ESE0;H0Y9V9;S4R1R7;H0Y9R4	P32969;D6RAN4;E7ESE0;H0Y9V9	60S ribosomal protein L9	RPL9
22.7594	23.6073	18.8462	22.4414	21.7164	22.1036	24.1125	24.0984		0.381962	1.09416	0.490568	P31943;O35737;D6RIU0;D6RBM0;E9PCY7;Q8C2Q7;G8JLB6;P55795;P70333;E5RGH4;D6RAM1;H0YAQ2;E5RGV0;D6R9T0;D6RFM3;D6RIT2;J3QPH6;D6RDU3;D6RJ04;D6RIH9;E7EQJ0;E7EN40;H0YB39	P31943;O35737;D6RIU0;D6RBM0;E9PCY7;Q8C2Q7;G8JLB6;P55795;P70333;E5RGH4;D6RAM1;H0YAQ2;E5RGV0;D6R9T0;D6RFM3;D6RIT2;J3QPH6;D6RDU3;D6RJ04;D6RIH9;E7EQJ0	Heterogeneous nuclear ribonucleoprotein H;Heterogeneous nuclear ribonucleoprotein H, N-terminally processed;Heterogeneous nuclear ribonucleoprotein H2;Heterogeneous nuclear ribonucleoprotein H2, N-terminally processed	HNRNPH1
19.4313	23.165	19.8275	19.0683	16.7269	18.7036	18.8733	19.1805		0.889957	-2.00194	-0.955321	O75367;Q9QZQ8;D6RCF2;Q9P0M6;Q8CCK0	O75367;Q9QZQ8;D6RCF2;Q9P0M6;Q8CCK0	Core histone macro-H2A.1;Histone H2A;Core histone macro-H2A.2	H2AFY
25.3427	24.6837	24.3176	24.2956	23.9804	22.4127	25.3238	25.2501		0.223894	-0.418162	-0.242329	P22061;P23506;F6S8N6;F7D432;E9PWE0;H7BY58;E0CYV0;F6TXE3;F8WDT3;F8WAV5;F8WAX2;F6V9F1;C9J0F2	P22061;P23506;F6S8N6;F7D432;E9PWE0;H7BY58;E0CYV0	Protein-L-isoaspartate(D-aspartate) O-methyltransferase;Protein-L-isoaspartate O-methyltransferase	PCMT1
19.9973	20.8598	20.3428	19.4065	19.7378	19.6262	20.1848	21.2479		0.0342156	0.0476136	0.0321836	Q9NPA8;Q9JIX0;E5RHX8	Q9NPA8;Q9JIX0;E5RHX8	Transcription and mRNA export factor ENY2	ENY2
22.6346	22.5118	19.6286	22.1863	18.3877	18.498	22.6446	21.9556		0.456648	-1.36884	-0.587893	P62888;P62889;E5RI99;E5RJH3	P62888;P62889;E5RI99;E5RJH3	60S ribosomal protein L30	RPL30
18.4174	18.3772	19.7944	18.8712	23.396	18.6694	24.3932	23.5685		1.19706	3.64171	1.55718	P50914;E7EPB3	P50914;E7EPB3	60S ribosomal protein L14	RPL14
22.6937	22.7459	23.6248	22.7536	24.4997	23.0394	24.7548	24.968		1.35595	1.36096	0.913342	P61313;Q9CZM2;E7EQV9;E9QAZ2;E7ENU7;E7EX53;B8JKK2;E7ERA2	P61313;Q9CZM2;E7EQV9;E9QAZ2;E7ENU7;E7EX53	60S ribosomal protein L15;Ribosomal protein L15	RPL15
17.9712	19.7574	17.8047	19.0355	20.1011	16.6128	19.3348	20.6021		0.202228	0.520517	0.260074	Q86V81;O08583;E9PB61;Q9JJW6;G3X9I4	Q86V81;O08583;E9PB61	THO complex subunit 4	ALYREF
24.5269	18.1452	19.6957	23.9424	24.0769	23.3316	24.7577	23.6457		0.641693	2.37544	0.913294	P46776;E9PLL6;E9PJD9;E9PLX7	P46776;E9PLL6;E9PJD9	60S ribosomal protein L27a	RPL27A
19.4931	17.4297	18.8036	19.466	21.4112	21.2544	19.6688	19.1401		1.09161	1.5705	0.899654	Q9UHX1;Q3UEB3;E9PQ56;H0YEM1;E9PMU7;E9PN18;H0YCP8	Q9UHX1;Q3UEB3;E9PQ56;H0YEM1;E9PMU7;E9PN18;H0YCP8	Poly(U)-binding-splicing factor PUF60	PUF60
22.8564	18.5047	18.8956	21.8683	19.1947	21.7008	23.0706	21.8754		0.284458	0.929124	0.395046	P62861;P62862;E9PR30;Q642K5	P62861;P62862;E9PR30;Q642K5	40S ribosomal protein S30	FAU
17.7153	18.8987	19.6855	17.0634	20.3455	18.5674	19.3966	19.9686		0.857128	1.22879	0.721358	E9PVU0;E9Q175;E9Q3L1;V9GXM4;E9Q174;V9GX76;Q64331;Q9UM54;E7EW20	E9PVU0;E9Q175;E9Q3L1;V9GXM4;E9Q174;V9GX76;Q64331;Q9UM54;E7EW20	Unconventional myosin-VI	Myo6
16.9264	18.8068	18.7039	18.9377	17.918	17.6453	18.5368	18.7218		0.0923068	-0.138213	-0.089841	F7CVJ5;F7DBB3;E9PYB0	F7CVJ5;F7DBB3;E9PYB0		Ahnak2
25.4798	18.5955	24.2636	25.2362	24.7522	24.0892	25.7084	24.9403		0.363837	1.47872	0.557011	P62913;Q9CXW4;E9PZB3;E9PYL9;Q5VVC9;A2BH06;Q5VVC8	P62913;Q9CXW4;E9PZB3;E9PYL9;Q5VVC9;A2BH06;Q5VVC8	60S ribosomal protein L11	RPL11
21.9073	19.1808	22.8846	21.5533	19.0407	21.2475	23.6209	22.4403		0.0578756	0.205869	0.0913328	P15531;Q01768;E9PZF0;P22392;P15532;Q5NC80;E7ERL0;J3KPD9;Q32Q12;C9K028;F6XY72;E5RHP0;Q5NC79;O60361	P15531;Q01768;E9PZF0;P22392;P15532;Q5NC80;E7ERL0;J3KPD9;Q32Q12;C9K028;F6XY72;E5RHP0;Q5NC79	Nucleoside diphosphate kinase A;Nucleoside diphosphate kinase B;Nucleoside diphosphate kinase	NME1
24.531	24.4318	24.4629	22.6425	23.8804	22.1515	24.9822	24.9476		0.0110267	-0.0265779	-0.0147071	E9Q070	E9Q070		Gm8730
18.1118	18.2641	18.2719	18.0535	17.4115	17.7403	18.3832	18.2273		0.425991	-0.234749	-0.19087	P46062;E9Q0Y4	P46062;E9Q0Y4	Signal-induced proliferation-associated protein 1	Sipa1
18.5463	19.112	19.7453	18.1447	17.8725	18.5568	19.0296	18.6774		0.355737	-0.35299	-0.247858	E9Q3E2;Q8CC35;Q8N3V7	E9Q3E2;Q8CC35	Synaptopodin	Synpo
18.4449	18.9977	18.0241	18.9276	20.3913	17.5422	20.3804	20.5298		0.649142	1.11236	0.632512	P58771;P09493;E9Q450;E9Q452;Q8BSH3;Q8BP43;E9Q454;H0YL52;E9Q448;B7ZNL3;Q6ZN40;F8WID5;S4R2U0;H0YKP3;H0YKZ6;A0A087WTJ7	P58771;P09493;E9Q450;E9Q452;Q8BSH3;Q8BP43;E9Q454;H0YL52;E9Q448;B7ZNL3;Q6ZN40;F8WID5;S4R2U0;H0YKP3	Tropomyosin alpha-1 chain	Tpm1
20.4761	18.8187	17.2603	17.9547	23.4344	17.0957	18.6378	20.0628		0.322028	1.18025	0.468394	P46735;E9QNH6;E9Q580;Q7TQD7;O43795;E9PDF6;D3YV80;H7C2Y7;E7EQD9;C9JYW1;Q8WXR4;C9JUP5;F5H2J1;F8VQ79;Q1EG27	P46735;E9QNH6;E9Q580;Q7TQD7;O43795;E9PDF6	Unconventional myosin-Ib	Myo1b
21.2182	19.065	18.408	17.5265	19.8745	18.6187	19.5308	18.4831		0.0283815	0.0723634	0.0389519	E9Q616;P48552	E9Q616		Ahnak
18.2119	18.877	18.7584	18.9869	17.6735	16.8396	18.3925	17.4062		1.51731	-1.1306	-0.828027	E9Q634;Q12965;H0YNQ8;O00160;H0YLJ4;H0YLE5;H0YN00	E9Q634;Q12965	Unconventional myosin-Ie	Myo1e
22.778	22.2792	22.5345	20.4624	22.2244	21.2188	21.928	21.9908		0.109806	-0.173016	-0.110213	E9Q983;Q8K4L3;Q8K4L2;E9Q3Z5;F6R6A4;O95425	E9Q983;Q8K4L3;Q8K4L2;E9Q3Z5;F6R6A4	Supervillin	Svil
20.1834	17.4402	20.6574	17.2809	19.9359	16.0501	20.8681	19.7983		0.0701396	0.272624	0.114211	P78371;P80314;F8VQ14;F5GWF6	P78371;P80314;F8VQ14;F5GWF6	T-complex protein 1 subunit beta	CCT2
24.0172	18.5331	25.3012	23.889	23.7037	23.9831	24.3862	24.5854		0.323732	1.22948	0.488931	Q66PJ3;F5GYV5;H7BZV4;F8WCT1;F5H7X4	Q66PJ3;F5GYV5;H7BZV4;F8WCT1;F5H7X4	ADP-ribosylation factor-like protein 6-interacting protein 4	ARL6IP4
18.8574	18.7293	20.6109	20.4925	19.6859	17.2364	20.6635	18.5138		0.299706	-0.647615	-0.341106	P59913;Q96MG8;F5H1M8	P59913;Q96MG8;F5H1M8	Protein-L-isoaspartate O-methyltransferase domain-containing protein 1	Pcmtd1
26.7412	26.893	27.2144	25.1085	26.3823	25.4608	26.8464	26.1776		0.192118	-0.272518	-0.1756	P68363;Q9BQE3;Q71U36;P05213;P68369;P68373;F5H5D3;Q13748;P05214;F8VVB9;Q6PEY2;F8VRZ4;F8VS66;F8VQQ4;Q9NY65;Q9JJZ2;F8VX09;F8VWV9;C9J2C0;F8VRK0;V9GZ17;A6NHL2;Q3UX10;C9K0S6;A0A087WRB4;C9JDL2;A0A087WQS4;C9JEV8;C9JQ00;C9JJQ8;Q9H853;F8VXZ7;A0A087WSB0;A0A087WSL5;C9JDS9;F8W0F6	P68363;Q9BQE3;Q71U36;P05213;P68369;P68373;F5H5D3;Q13748;P05214;F8VVB9;Q6PEY2;F8VRZ4;F8VS66;F8VQQ4	Tubulin alpha-1B chain;Tubulin alpha-1C chain;Tubulin alpha-1A chain;Tubulin alpha-3C/D chain;Tubulin alpha-3 chain;Tubulin alpha-3E chain	TUBA1B
22.8899	22.7899	22.4958	22.8762	21.3194	21.5505	21.978	23.1313		0.820667	-0.768142	-0.543636	Q9JIX8;F6RJ39;Q9UKV3;Q52KR6;B8JJ92;G3V3B0;B8JJ91;S4R3H4;E7EQT4	Q9JIX8;F6RJ39	Apoptotic chromatin condensation inducer in the nucleus	Acin1
22.2746	24.1323	18.8286	16.5239	22.7424	17.6712	25.3717	24.7734		0.395047	2.1998	0.638839	P62081;P62082;F6SVV1;B5MCP9	P62081;P62082;F6SVV1;B5MCP9	40S ribosomal protein S7	RPS7
19.6174	20.3802	20.9821	21.8873	21.1762	20.6354	23.2021	21.6294		0.610148	0.944035	0.545134	P46783;P63325;Q3UW83;F6U211;S4R435	P46783;P63325;Q3UW83;F6U211;S4R435	40S ribosomal protein S10	RPS10
17.8465	19.4312	18.7305	17.6614	16.5708	17.5697	18.6293	18.016		0.564038	-0.720924	-0.451385	F8VPN4;F6XXE6;P35573;F7CSZ6	F8VPN4;F6XXE6;P35573;F7CSZ6	Glycogen debranching enzyme;4-alpha-glucanotransferase;Amylo-alpha-1,6-glucosidase	Agl
24.7649	24.9132	23.8079	24.0038	23.6247	23.2076	25.1112	24.3068		0.251424	-0.309919	-0.206809	P62269;P62270;F6YVP7;S4R1N6;J3JS69	P62269;P62270;F6YVP7;S4R1N6	40S ribosomal protein S18	RPS18
18.7815	19.2663	18.5049	18.0783	17.7049	17.3365	19.853	18.0502		0.278128	-0.421599	-0.261642	Q9D6Y9;F6ZHD8;G3UW30	Q9D6Y9;F6ZHD8;G3UW30	1,4-alpha-glucan-branching enzyme	Gbe1
25.2077	25.192	25.0335	24.9098	24.6463	17.9825	24.9713	18.5587		0.802499	-3.54601	-1.22548	Q07020;F8VUA6;G3V203;H0YHA7;J3QQ67	Q07020;F8VUA6;G3V203;H0YHA7;J3QQ67	60S ribosomal protein L18	RPL18
18.6554	18.8515	19.1298	17.981	17.2302	16.9709	18.1176	18.8612		0.832461	-0.859496	-0.574366	P36873;P63087;F8VYE8;A0A087WYY5;F8VR82	P36873;P63087;F8VYE8;A0A087WYY5;F8VR82	Serine/threonine-protein phosphatase PP1-gamma catalytic subunit;Serine/threonine-protein phosphatase	PPP1CC
23.5129	21.771	23.3266	23.1607	17.7509	17.9066	22.2173	19.5955		1.46813	-3.57524	-1.69356	P62306;P62307;F8W0W6	P62306;P62307;F8W0W6	Small nuclear ribonucleoprotein F	SNRPF
18.458	20.7857	18.1511	17.7574	18.0606	21.5177	21.6197	22.718		0.889032	2.19094	0.987695	P09651;P49312;Q5EBP8;F8W6I7;F8VTQ5;F8VZ49;Q32P51;H0YH80;F8VYN5;F8W646	P09651;P49312;Q5EBP8;F8W6I7;F8VTQ5;F8VZ49;Q32P51;H0YH80	Heterogeneous nuclear ribonucleoprotein A1;Heterogeneous nuclear ribonucleoprotein A1, N-terminally processed;Heterogeneous nuclear ribonucleoprotein A1-like 2	HNRNPA1
18.7296	19.596	19.0564	19.0073	19.0542	17.7804	19.7006	19.8314		0.00368646	-0.00567675	-0.00377766	P59998;P59999;F8WDD7;F8WCF6;H7C0A3;F8WDW3;F8WE39;R4GN08;E9PWA7	P59998;P59999;F8WDD7;F8WCF6;H7C0A3	Actin-related protein 2/3 complex subunit 4	ARPC4
18.5223	18.777	18.9343	18.3769	16.4141	17.5828	18.7713	17.0626		1.03148	-1.19492	-0.789081	P04843;Q91YQ5;F8WF32	P04843;Q91YQ5;F8WF32	Dolichyl-diphosphooligosaccharide--protein glycosyltransferase subunit 1	RPN1
23.3584	20.0019	23.8318	22.7119	20.7223	19.2982	22.965	21.9712		0.481192	-1.23683	-0.570764	P62244;P62245;I3L3P7;F8WJ41;D3Z712;D3YVB4;I3L246;H3BN98;H3BV27;H3BT37;I3L303;H3BVC7	P62244;P62245;I3L3P7;F8WJ41;D3Z712;D3YVB4;I3L246;H3BN98	40S ribosomal protein S15a	RPS15A
16.9379	19.345	18.7432	17.4068	17.4777	17.8546	21.1661	21.5347		0.517561	1.40005	0.634118	P62995;P62996;H7C2L4;H7BXF3;F8WJG3	P62995;P62996;H7C2L4;H7BXF3;F8WJG3	Transformer-2 protein homolog beta	TRA2B
23.7097	18.5975	25.5904	25.4867	22.6033	24.515	28.0286	24.3516		0.322145	1.52853	0.510181	P35637;P56959;G3UXT7;Q8CFQ9;H3BPE7	P35637;P56959;G3UXT7;Q8CFQ9;H3BPE7	RNA-binding protein FUS	FUS
23.1082	21.1845	22.5603	22.3095	21.7743	21.3997	23.0934	22.3574		0.0891405	-0.134411	-0.0868359	O60506;Q7TMK9;G3UZI2;G3V018;G3UZ48;B7Z645;G3UXJ6;G3UWM1;A2AW41;G3XA76;F6UXX1	O60506;Q7TMK9;G3UZI2;G3V018;G3UZ48;B7Z645;G3UXJ6	Heterogeneous nuclear ribonucleoprotein Q	SYNCRIP
18.1431	17.5516	19.0062	18.3041	18.5271	17.6472	20.4698	18.2918		0.29054	0.482778	0.287815	P35980;G3UZK4;G3UYV6;G3UX28;G3UZJ6	P35980;G3UZK4;G3UYV6;G3UX28;G3UZJ6	60S ribosomal protein L18	Rpl18
21.9453	21.9114	22.5242	21.4284	21.501	20.7087	21.8672	21.1169		1.00206	-0.65386	-0.489699	P02786;G3V0E5;Q62351;Q8C872	P02786;G3V0E5;Q62351;Q8C872	Transferrin receptor protein 1;Transferrin receptor protein 1, serum form;Transferrin receptor protein 1	TFRC
21.1144	19.1646	21.9144	21.7245	21.023	21.3569	22.629	23.4087		0.6398	1.12491	0.611714	P84090;P84089;G3V279	P84090;P84089;G3V279	Enhancer of rudimentary homolog	ERH
18.3594	18.044	18.8055	18.183	18.3144	16.0617	19.2529	19.3167		0.0485044	-0.111579	-0.0627527	Q9Y5B9;Q920B9;G3X956	Q9Y5B9;Q920B9;G3X956	FACT complex subunit SPT16	SUPT16H
23.893	21.6647	21.1531	17.9936	18.4917	21.4401	20.7084	22.6819		0.082877	-0.345587	-0.138184	Q5BKY9;Q9CVI2;G3XAI9;Q8N9E0	Q5BKY9;Q9CVI2;G3XAI9;Q8N9E0	Protein FAM133B;Protein FAM133A	FAM133B
19.1334	18.5511	20.4856	18.2543	16.3637	18.0191	21.5804	19.9011		0.0385318	-0.140003	-0.0626295	P00338;P06151;G5E8N5	P00338;P06151;G5E8N5	L-lactate dehydrogenase A chain;L-lactate dehydrogenase	LDHA
18.9516	18.9135	19.3478	20.615	21.4632	17.2677	21.0624	19.109		0.0914716	0.268568	0.131259	Q8R081;G5E924;P14866;G3UY38;M0QXS5;M0QYT0;M0R076;M0QYL7;M0R1W6	Q8R081;G5E924;P14866;G3UY38;M0QXS5;M0QYT0	Heterogeneous nuclear ribonucleoprotein L	Hnrnpl
19.3152	18.9292	17.2715	18.0554	21.4085	17.4842	19.8834	18.6975		0.447201	0.975595	0.499105	P62158;P62204;H0Y7A7;E7ETZ0;E7EMB3;Q3UKW2;Q9D6P8;G3V361;Q96HY3;G3V226;F8WBR5;M0QZ52;G3V479;P27482	P62158;P62204;H0Y7A7;E7ETZ0;E7EMB3;Q3UKW2;Q9D6P8;G3V361;Q96HY3;G3V226	Calmodulin;Calmodulin-like protein 3	CALM1
23.9294	22.8409	23.7361	22.9637	22.4635	22.968	23.8651	22.9686		0.319461	-0.301232	-0.215282	P15880;P25444;H0YEN5;E9PQD7;D3YVC1;F6YTZ4;J3QMG5;D3YWJ3;E9PMM9;E9Q1N8;I3L404;E9PPT0;E9PM36;D3Z536;H3BNG3;H0YE27	P15880;P25444;H0YEN5;E9PQD7;D3YVC1;F6YTZ4;J3QMG5;D3YWJ3;E9PMM9;E9Q1N8	40S ribosomal protein S2	RPS2
22.1584	21.4434	21.7602	21.688	21.7999	20.7912	23.2367	22.4649		0.222132	0.310698	0.20185	P46779;H0YMF4;H0YKD8	P46779;H0YMF4;H0YKD8	60S ribosomal protein L28	RPL28
19.3301	21.8503	21.4268	21.8154	20.6104	20.8875	24.1744	22.8334		0.436806	1.02078	0.501744	Q92841;Q501J6;Q3U741;H3BLZ8	Q92841;Q501J6;Q3U741;H3BLZ8	Probable ATP-dependent RNA helicase DDX17	DDX17
23.5491	19.6364	18.4383	22.5369	22.3214	18.2587	22.7181	22.8375		0.112554	0.493789	0.188043	Q15287;Q99M28;H3BV80;H3BMS0;J3QK23;H3BMM9;H3BTC0;H3BPG5	Q15287;Q99M28;H3BV80;H3BMS0;J3QK23;H3BMM9;H3BTC0;H3BPG5	RNA-binding protein with serine-rich domain 1	RNPS1
21.4114	18.8135	18.6478	19.9129	20.6858	20.4703	23.0752	23.2526		1.15454	2.17457	1.09667	Q07955;Q6PDM2;J3KTL2;H7BX95;J3QQV5;J3KSW7;J3KSR8	Q07955;Q6PDM2;J3KTL2;H7BX95;J3QQV5;J3KSW7	Serine/arginine-rich splicing factor 1	SRSF1
18.412	19.523	19.3971	16.535	17.3292	18.0768	18.4928	18.0543		0.258777	-0.478484	-0.276377	P14868;Q922B2;H7BZ35	P14868;Q922B2;H7BZ35	Aspartate--tRNA ligase, cytoplasmic	DARS
21.3952	17.9608	21.6969	21.7302	19.693	18.4411	20.4416	19.2821		0.545228	-1.2313	-0.614005	Q86VV8;Q8R4Y8;P57678;J3KTD2;I3L2C7	Q86VV8;Q8R4Y8;P57678;J3KTD2;I3L2C7	Rotatin;Gem-associated protein 4	RTTN
22.321	22.275	22.8163	23.3255	23.2467	22.5646	24.2018	23.944		0.898231	0.804798	0.557676	P27635;Q6ZWV3;X1WI28;I7HLV2;P86048;Q96L21;F8W7C6;A0A087WV22;H7C123;B8A6G2;H7C2C5;B7FAU6;A6QRI9;H7C2U2	P27635;Q6ZWV3;X1WI28;I7HLV2;P86048;Q96L21;F8W7C6;A0A087WV22;H7C123;B8A6G2;H7C2C5;B7FAU6;A6QRI9	60S ribosomal protein L10;60S ribosomal protein L10-like	RPL10
26.9833	25.926	26.9424	26.5165	26.4469	25.4485	26.983	26.2931		0.312907	-0.299132	-0.213378	Q9UJV9;J3KNN5;Q91VN6;H0Y8L8;H0YA06;D6RGI7	Q9UJV9;J3KNN5;Q91VN6	Probable ATP-dependent RNA helicase DDX41	DDX41
19.7628	19.0751	19.6947	17.6914	20.4161	18.4407	20.7146	20.4988		0.642701	0.961535	0.560696	Q01130;Q62093;J3QL05;J3KP15	Q01130;Q62093;J3QL05;J3KP15	Serine/arginine-rich splicing factor 2	SRSF2
19.0384	19.552	20.3232	20.8006	20.0603	17.5368	18.7702	21.0478		0.270457	-0.574784	-0.309138	O95232;Q5SUF2;J3KPP4;F8WGA8;E7EN55;C9JL41;D6RDI2	O95232;Q5SUF2;J3KPP4;F8WGA8;E7EN55;C9JL41;D6RDI2	Luc7-like protein 3	LUC7L3
24.6824	23.3322	25.176	25.0481	21.6342	24.4151	26.4599	24.3235		0.119155	-0.351507	-0.169324	P17844;Q61656;J3KTA4;Q8BTS0;S4R1I6;J3QSF1;S4R1E3;B1ARB8;X6RLV5;J3QR02;J3KRX8;J3KRZ1;B1ARC0;B1ARB9;J3QRQ7	P17844;Q61656;J3KTA4;Q8BTS0;S4R1I6	Probable ATP-dependent RNA helicase DDX5	DDX5
22.5859	23.724	22.88	23.5828	18.3862	23.4891	24.5408	17.2041		0.52348	-2.28812	-0.80432	P62314;P62315;J3QLI9	P62314;P62315;J3QLI9	Small nuclear ribonucleoprotein Sm D1	SNRPD1
21.8631	19.14	21.983	20.6513	22.245	20.4993	23.9964	23.0351		0.759625	1.53458	0.769865	Q9Y3U8;P47964;J3QSB5;Q6ZWZ4;J3KTD3;D3YX71	Q9Y3U8;P47964;J3QSB5;Q6ZWZ4;J3KTD3;D3YX71	60S ribosomal protein L36	RPL36
21.0896	22.1338	19.2211	20.7725	17.4321	20.533	22.5708	21.9634		0.047809	-0.179445	-0.0781757	P62841;P62843;K7ELC2;K7EM56;D3YTQ9;K7EJ78;S4R417;K7EQJ5;S4R456	P62841;P62843;K7ELC2;K7EM56;D3YTQ9;K7EJ78;S4R417;K7EQJ5	40S ribosomal protein S15	RPS15
23.4906	20.1761	24.3456	23.0947	24.1623	22.572	23.7088	23.5211		0.299024	0.714297	0.363478	P35268;P67984;K7ELC4;K7EMH1;K7ERI7;K7EJT5;K7EP65;K7EKS7	P35268;P67984;K7ELC4;K7EMH1;K7ERI7;K7EJT5;K7EP65;K7EKS7	60S ribosomal protein L22	RPL22
21.2935	22.0161	21.854	21.2013	21.078	21.0699	21.912	22.0274		0.0755382	-0.0693955	-0.0522146	P26368;P26369;Q3KQM4;K7ENG2	P26368;P26369;Q3KQM4;K7ENG2	Splicing factor U2AF 65 kDa subunit	U2AF2
18.2141	18.9613	19.5731	19.4077	17.5304	18.8886	19.2095	19.1791		0.278271	-0.337148	-0.224763	P22087;P35550;M0R2U2;M0R1H0;M0R2B0;M0R0P1;M0R299;M0QXL5;M0R2Q4	P22087;P35550;M0R2U2;M0R1H0;M0R2B0;M0R0P1;M0R299;M0QXL5;M0R2Q4	rRNA 2-O-methyltransferase fibrillarin	FBL
20.737	17.6178	21.5831	17.8991	18.3753	18.9429	19.8123	20.2185		0.0382774	-0.12202	-0.0586039	M0QYZ0;M0R0K8;M0R203;M0QZV6	M0QYZ0		HNRNPUL1
22.275	22.0166	23.6054	22.6812	23.5208	22.1278	24.3637	23.9836		0.67928	0.854422	0.534045	Q02543;P62717;M0R3D6;M0R1A7;M0R117;F6YJW4;M0R0P7	Q02543;P62717;M0R3D6;M0R1A7;M0R117;F6YJW4	60S ribosomal protein L18a	RPL18A
17.0608	20.0974	18.6987	19.5993	19.3031	19.2351	20.3906	18.2474		0.213	0.429993	0.239148	O00303;Q9DCH4	O00303;Q9DCH4	Eukaryotic translation initiation factor 3 subunit F	EIF3F
22.3112	23.2558	21.2992	23.5584	22.0653	22.6565	24.1405	22.2478		0.0897276	0.171345	0.101132	O00571;O15523;P16381;Q62095;C9J8G5;C9J081;A0A087WVZ1	O00571;O15523;P16381;Q62095	ATP-dependent RNA helicase DDX3X;ATP-dependent RNA helicase DDX3Y;Putative ATP-dependent RNA helicase Pl10	DDX3X
23.7415	22.241	23.6385	23.4695	22.8453	22.6792	24.0693	23.7178		0.03962	0.0552859	0.0372518	O08807;B1AZS9;A6NG45	O08807;B1AZS9	Peroxiredoxin-4	Prdx4
18.8395	19.9292	20.0064	18.6417	18.022	18.1637	21.1932	18.3142		0.198679	-0.430928	-0.234363	O15226;Q8BY02	O15226;Q8BY02	NF-kappa-B-repressing factor	NKRF
24.873	24.8992	24.7408	22.0915	22.6088	23.1024	23.2536	24.0464		0.529615	-0.898346	-0.51354	O43143;O35286;Q14562;O60231;G3X8X0;A2A4P0;Q05BH3;A2A4N9;F5H658	O43143;O35286	Putative pre-mRNA-splicing factor ATP-dependent RNA helicase DHX15	DHX15
17.6038	19.4456	21.9856	18.4673	22.279	18.1447	23.3159	23.3348		0.74959	2.39305	0.936564	O35326;Q13243;Q9D8S5	O35326;Q13243;Q9D8S5	Serine/arginine-rich splicing factor 5	Srsf5
22.1809	21.1033	21.3299	20.4055	21.1625	20.1144	23.1074	21.7484		0.144581	0.278277	0.161456	O43175;Q61753;Q5SZU1;F6ZSB7	O43175;Q61753;Q5SZU1	D-3-phosphoglycerate dehydrogenase	PHGDH
18.1629	19.7663	19.3052	18.8162	17.3254	17.3388	19.0199	18.3434		0.950645	-1.00577	-0.654244	O54724;Q6NZI2	O54724;Q6NZI2	Polymerase I and transcript release factor	Ptrf
18.5626	18.1512	18.5071	17.9495	19.2163	16.1847	17.9688	19.1684		0.0753967	-0.15804	-0.091563	O54833;P19784	O54833;P19784	Casein kinase II subunit alpha	Csnk2a2
18.5799	24.3556	17.3905	19.2457	16.8634	17.9646	21.5108	18.9008		0.237463	-1.08303	-0.382881	O54962;E9PJJ8	O54962	Barrier-to-autointegration factor;Barrier-to-autointegration factor, N-terminally processed	Banf1
18.4523	26.9783	19.1125	20.3978	20.1625	16.728	23.7761	23.7569		0.0169395	-0.12933	-0.0360815	O75531	O75531	Barrier-to-autointegration factor;Barrier-to-autointegration factor, N-terminally processed	BANF1
21.9455	22.4506	22.3924	20.7361	20.2158	17.2875	21.5619	20.9234		0.856369	-1.88399	-0.930557	O75643;Q6P4T2	O75643;Q6P4T2	U5 small nuclear ribonucleoprotein 200 kDa helicase	SNRNP200
19.2347	18.7978	17.9162	18.5506	28.3152	27.66	28.8795	28.785	+	6.56578	9.78512	7.0305	O75808;Q9JLG8;Q9ER56;H3BR03;E9QL26	O75808	Calpain-15	CAPN15
17.512	21.6758	22.7083	22.8094	19.9964	23.3008	25.0827	25.1779		0.601692	2.21305	0.808073	P22626;O88569;A0A087WUI2	P22626;O88569;A0A087WUI2	Heterogeneous nuclear ribonucleoproteins A2/B1	HNRNPA2B1
21.6486	20.8835	18.4575	17.7596	18.4393	20.9255	21.2586	22.1628		0.352977	1.00924	0.452819	O89023	O89023	Tripeptidyl-peptidase 1	Tpp1
18.7408	18.3316	18.8444	16.6529	16.5984	17.6875	19.0498	18.1432		0.143917	-0.27271	-0.158545	P01831	P01831	Thy-1 membrane glycoprotein	Thy1
32.8968	32.5498	33.5789	32.3556	32.5383	32.3006	33.0874	33.1151		0.0914782	-0.0848827	-0.0634951	P01868;P01869;P01859	P01868;P01869	Ig gamma-1 chain C region secreted form;Ig gamma-1 chain C region, membrane-bound form	Ighg1
19.2666	17.8129	18.8612	18.3597	15.7815	17.7048	18.5974	19.58		0.309281	-0.659156	-0.353048	P04259	P04259	Keratin, type II cytoskeletal 6B	KRT6B
20.2811	23.3834	18.7376	19.7839	20.7038	17.5771	24.3924	22.2191		0.146766	0.676628	0.246428	P04406	P04406	Glyceraldehyde-3-phosphate dehydrogenase	GAPDH
25.6647	27.9396	24.9249	23.325	26.3801	22.7341	26.4561	27.2541		0.0617294	0.242546	0.101362	Q93077;Q7L7L0;P22752;P04908;Q8CGP5;Q8CGP7;Q8R1M2;Q8BFU2;Q8CGP6;Q8CGP4;P0C0S8;Q9BTM1;Q99878;Q96KK5;P20671;P16104;P27661;H0YFX9;Q8IUE6	Q93077;Q7L7L0;P22752;P04908;Q8CGP5;Q8CGP7;Q8R1M2;Q8BFU2;Q8CGP6;Q8CGP4;P0C0S8;Q9BTM1;Q99878;Q96KK5;P20671;P16104;P27661;H0YFX9	Histone H2A type 1-C;Histone H2A type 3;Histone H2A type 1;Histone H2A type 1-B/E;Histone H2A type 1-F;Histone H2A type 1-K;Histone H2A.J;Histone H2A type 1-H;Histone H2A;Histone H2A type 1-J;Histone H2A type 1-D;Histone H2AX	HIST1H2AC
23.6029	25.0286	24.5807	22.3292	23.8771	23.5026	25.2776	24.3623		0.204313	0.369555	0.216047	P05386	P05386	60S acidic ribosomal protein P1	RPLP1
25.8792	24.7264	26.1131	26.0159	25.5452	25.8161	26.4288	26.3112		0.38381	0.341681	0.246905	P05387;P99027;H0YDD8	P05387;P99027	60S acidic ribosomal protein P2	RPLP2
20.7233	25.1168	19.4951	20.4529	21.1815	20.1915	25.9934	24.2253		0.337844	1.45089	0.511789	P06733;K7EM90;B1ARR7	P06733	Alpha-enolase	ENO1
22.8257	23.636	21.4378	22.5894	23.1654	23.7056	24.0336	24.0274		1.06155	1.11076	0.741621	P06748;Q61937;Q5SQB0;Q9DAY9;Q5SQB5;E9Q5T3;E5RGW4;E5RI98	P06748;Q61937;Q5SQB0;Q9DAY9;Q5SQB5;E9Q5T3	Nucleophosmin	NPM1
18.8124	19.0581	17.8273	17.1739	17.009	18.3601	19.0937	17.692		0.105583	-0.179234	-0.110248	P07091;P26447;D3YUT9	P07091;P26447;D3YUT9	Protein S100-A4;Protein S100	S100a4
19.9549	19.0728	19.017	17.7105	17.4588	16.6362	18.8922	18.8976		0.633899	-0.967602	-0.56076	P07305;P10922	P07305;P10922	Histone H1.0;Histone H1.0, N-terminally processed	H1F0
18.6153	19.1194	19.5261	18.094	17.9636	17.8659	19.3889	19.2309		0.171573	-0.226366	-0.149924	P07356;B0V2N8;B0V2N7;P07355;B0V2N5;H0YMD0;H0YMU9;H0YN42;A6NMY6;H0YNP5;H0YKS4;H0YM50;H0YN28;H0YL33;H0YMM1;H0YN52;H0YNA0;H0YKZ7;H0YLV6;H0YMT9;H0YKX9;H0YMW4;H0YKL9;H0YLE2;H0YMD9;H0YKV8	P07356;B0V2N8;B0V2N7;P07355;B0V2N5	Annexin A2;Annexin	Anxa2
28.2213	28.4403	28.204	27.3944	27.3122	27.3966	28.0885	27.5084		0.83718	-0.488603	-0.37901	P07437;P99024;Q5JP53;Q5ST81;G3UZR1;G3V2A3;A0A075B736;Q5SQY0;I3L2F9;A6NNZ2;Q9H4B7;M0R1I1;G3V5W4;G3V2R8;G3V3R4;G3V2N6	P07437;P99024;Q5JP53;Q5ST81	Tubulin beta chain;Tubulin beta-5 chain	TUBB
17.1338	21.9039	19.0863	18.1106	20.9998	18.392	23.8218	21.0427		0.631993	2.00545	0.798206	P07737;K7EJ44;I3L3D5	P07737;K7EJ44;I3L3D5	Profilin-1	PFN1
21.9072	21.9249	22.4818	22.2457	20.6979	20.0904	24.0943	20.9592		0.295875	-0.679474	-0.356276	P07900;P07901;G3V2J8;Q58FG0;Q9NQH7	P07900;P07901	Heat shock protein HSP 90-alpha	HSP90AA1
28.6791	28.2354	28.9113	27.6562	26.9018	26.5831	28.0511	27.5347		1.36442	-1.10286	-0.77202	P08107;Q61696;P17879;V9GZ37	P08107;Q61696;P17879	Heat shock 70 kDa protein 1A/1B;Heat shock 70 kDa protein 1A;Heat shock 70 kDa protein 1B	HSPA1A
23.9153	23.3713	24.6355	23.5046	23.407	22.7076	23.9943	23.343		0.602398	-0.493705	-0.355875	P08113;P14625;F7C312;Q96GW1;F8W026	P08113;P14625;F7C312	Endoplasmin	Hsp90b1
19.8681	20.0707	20.1925	17.9881	17.3539	17.9374	20.3359	17.4333		0.69541	-1.2647	-0.675311	P08207;P60903	P08207	Protein S100-A10	S100a10
26.2776	25.7532	25.7721	24.822	24.53	23.7883	26.3877	25.2095		0.475284	-0.677345	-0.415562	P08238;P11499;Q58FF7;Q58FF8;E9PX27;E9Q0C3;E9Q3D6;B7ZC50;Q14568;Q58FF6;D3Z1R1;B7ZC49;Q5T9W8;Q12931;Q9CQN1;Q58FG1;A2A6A2;I3L239;I3L0K7	P08238;P11499	Heat shock protein HSP 90-beta	HSP90AB1
19.6826	19.679	18.8955	17.6333	20.016	19.9004	18.8332	19.6883		0.516581	0.636876	0.410258	P08253;H3BR66	P08253;H3BR66	72 kDa type IV collagenase;PEX	MMP2
21.2427	21.5337	23.1466	21.314	23.0937	22.8063	23.5592	23.6732		1.41514	1.47385	0.986843	P08708;P0CW22;P63276;H0YN88;A0A075B716	P08708;P0CW22;P63276;H0YN88;A0A075B716	40S ribosomal protein S17;40S ribosomal protein S17-like	RPS17
19.1493	22.7491	17.4611	18.7389	21.1383	19.0808	24.079	21.468		0.590281	1.91696	0.758143	P09211;A0A087X243;A8MX94	P09211;A0A087X243;A8MX94	Glutathione S-transferase P	GSTP1
20.94	19.0536	21.648	22.2159	17.1126	17.7403	23.1198	16.6355		0.634659	-2.31234	-0.870565	P09234;Q62241	P09234;Q62241	U1 small nuclear ribonucleoprotein C	SNRPC
19.503	18.9168	20.1084	17.0859	17.781	16.2577	19.8335	17.8342		0.445366	-0.976914	-0.49295	P09382;P16045	P09382;P16045	Galectin-1	LGALS1
17.722	22.5837	22.3494	22.4629	22.4209	22.0097	23.8027	23.5476		0.582628	1.66573	0.735987	P09405	P09405	Nucleolin	Ncl
22.5322	21.4976	22.2224	20.9091	19.4705	21.2338	22.0924	22.6203		0.219902	-0.43605	-0.244905	P09528;P02794;G3V192;E9PRK8;G3V1D1;E9PKY7;E9PPQ4	P09528;P02794;G3V192;E9PRK8;G3V1D1;E9PKY7	Ferritin heavy chain;Ferritin heavy chain, N-terminally processed;Ferritin	Fth1
19.1084	24.8725	19.9288	18.265	21.7079	19.6645	22.8298	22.6104		0.285886	1.15948	0.437756	P0C0S5;Q71UI9;Q3THW5;P0C0S6;C9J0D1;Q8R029;C9J386;Q3UA95;G3UWL7	P0C0S5;Q71UI9;Q3THW5;P0C0S6;C9J0D1;Q8R029;C9J386;Q3UA95	Histone H2A.Z;Histone H2A.V;Histone H2A	H2AFZ
26.7069	24.5207	26.7099	25.0208	25.7156	24.7699	26.9222	26.9971		0.181208	0.361585	0.203281	P68104;P10126;Q5VTE0;Q05639;P62631;A0A087WVQ9;A0A087WV01;D3Z3I8;D3YZ68;A6PW80;Q5JR01	P68104;P10126;Q5VTE0;Q05639;P62631;A0A087WVQ9;A0A087WV01;D3Z3I8;D3YZ68	Elongation factor 1-alpha 1;Putative elongation factor 1-alpha-like 3;Elongation factor 1-alpha 2	EEF1A1
23.0294	21.3153	23.0166	22.6138	19.9912	22.5233	24.0178	23.6486		0.0172128	0.0514565	0.0257967	P10599	P10599	Thioredoxin	TXN
18.4349	17.8947	19.4125	18.7696	16.7342	18.9939	19.6308	18.2735		0.114957	-0.21981	-0.129352	P10639	P10639	Thioredoxin	Txn
20.6999	22.9843	19.7549	19.9293	20.5498	18.8083	23.5223	21.1675		0.0483831	0.169899	0.0763444	P10809;P63038;E7ESH4;E7EXB4;C9J0S9;C9JL19;C9JCQ4;D3Z7J9;C9JL25;D3Z2F2	P10809;P63038;E7ESH4	60 kDa heat shock protein, mitochondrial	HSPD1
25.8401	28.1113	25.1674	24.92	25.9996	23.7711	27.4255	26.8899		0.00365094	0.0118737	0.00569422	Q99880;P10853;Q64475;Q8CGP2;Q8CBB6;Q8CGP1;P70696;Q8N257;Q9D2U9;Q8CGP0	Q99880;P10853;Q64475;Q8CGP2;Q8CBB6;Q8CGP1;P70696;Q8N257;Q9D2U9;Q8CGP0	Histone H2B type 1-L;Histone H2B type 1-F/J/L;Histone H2B type 1-B;Histone H2B type 1-P;Histone H2B;Histone H2B type 1-K;Histone H2B type 1-A;Histone H2B type 3-B;Histone H2B type 3-A	HIST1H2BL
24.2885	22.539	24.7402	24.1906	24.0776	24.2332	24.6049	24.2809		0.288062	0.359555	0.24058	P11021;P20029	P11021;P20029	78 kDa glucose-regulated protein	HSPA5
17.9209	19.8366	18.0306	18.3337	17.7024	18.2746	19.7998	18.171		0.0233365	-0.0434909	-0.0265878	P11087	P11087	Collagen alpha-1(I) chain	Col1a1
27.5896	27.8943	27.8424	26.8195	26.3564	26.3982	27.8518	26.8479		0.765934	-0.672874	-0.471489	P11142;P63017;Q504P4;E9PKE3;E9PN89;E9PLF4;E9PQQ4;E9PQK7;E9PK54;E9PNE6;E9PI65;E9PPY6;E9PN25;P54652;P17156;D3Z5E2;D3YW43;A8K7Q2;P48741;E9PM13;E9PS65	P11142;P63017;Q504P4;E9PKE3;E9PN89;E9PLF4;E9PQQ4;E9PQK7;E9PK54;E9PNE6	Heat shock cognate 71 kDa protein	HSPA8
21.4039	19.888	21.7286	20.6586	21.8552	19.7909	23.2392	21.7157		0.382122	0.730497	0.401588	P17987;P11983;F5H282;E7EQR6;F5H676;F5H136;E7ERF2	P17987;P11983;F5H282;E7EQR6	T-complex protein 1 subunit alpha	TCP1
25.5645	24.1649	25.8535	24.513	25.3085	24.8198	26.11	25.6605		0.40079	0.450717	0.302621	P62424;P12970;Q5T8U3;Q5T8U2;F6SSI5;V9GX35;F6VBB8	P62424;P12970;Q5T8U3	60S ribosomal protein L7a	RPL7A
22.4162	18.7886	24.1334	21.5094	22.0745	22.8775	24.5282	22.9266		0.497314	1.38982	0.623591	P13639;P58252	P13639;P58252	Elongation factor 2	EEF2
22.0149	19.8358	22.3837	21.8931	21.6248	22.1433	22.3816	22.3164		0.407002	0.584672	0.365436	P14115	P14115	60S ribosomal protein L27a	Rpl27a
24.1091	23.1412	24.0911	22.864	23.8117	23.2044	25.643	24.4991		0.547819	0.738182	0.457346	P62249;P14131;M0R210;M0R3H0;A0A087WZ27;M0R1M5;M0QX76;Q6IPX4	P62249;P14131;M0R210;M0R3H0;A0A087WZ27;M0R1M5	40S ribosomal protein S16	RPS16
22.3043	23.042	22.7401	22.0402	22.5836	18.6286	23.6857	23.3167		0.147452	-0.478012	-0.218708	P14148;F6XI62	P14148;F6XI62	60S ribosomal protein L7	Rpl7
28.0324	18.6543	29.904	26.2922	23.2738	25.4937	24.6398	26.6417		0.0978939	-0.708489	-0.198552	P15151	P15151	Poliovirus receptor	PVR
17.3489	19.2588	23.6022	22.9551	23.276	22.5311	24.87	25.118		0.911355	3.1575	1.20554	P15864;P22492;Q07133;I7HFT9	P15864	Histone H1.2	Hist1h1c
18.722	23.4261	19.9976	19.4301	17.5719	19.0331	23.1927	22.4085		0.0318255	0.157591	0.0583653	P16858;S4R1W1;S4R257;D3YYI5;D3Z0Z9;S4R1W8;V9GX06	P16858;S4R1W1;S4R257;D3YYI5	Glyceraldehyde-3-phosphate dehydrogenase	Gapdh
21.3512	20.5331	21.1604	18.1446	17.3675	16.8463	17.7715	20.6497		0.968303	-2.13855	-1.0053	P17182;Q6PHC1;B0QZL1	P17182;Q6PHC1;B0QZL1	Alpha-enolase;Enolase	Eno1
18.7383	18.7366	18.7209	19.6308	17.6487	17.5598	19.6992	17.9354		0.611735	-0.745872	-0.481037	P17225;Q8BGJ5;Q922I7;E9QMW9;Q8CB58;E9Q0W3;O95758;Q8BHD7;Q9UKA9;Q91Z31;F7C521;K7ELW5;F7DCW4;K7ES59;X6R242;K7EKJ7;G8JL74;G3UXA6	P17225;Q8BGJ5;Q922I7;E9QMW9;Q8CB58	Polypyrimidine tract-binding protein 1	Ptbp1
22.4581	23.1167	22.1931	21.0471	22.1632	18.2788	25.0012	23.0572		0.0175594	-0.0786676	-0.0317613	P62937;P17742;F8WE65;C9J5S7;F8VPN3;V9GXC1;V9GX31	P62937;P17742;F8WE65;C9J5S7	Peptidyl-prolyl cis-trans isomerase A;Peptidyl-prolyl cis-trans isomerase A, N-terminally processed;Peptidyl-prolyl cis-trans isomerase	PPIA
21.1506	19.3929	23.1575	20.9799	23.0861	18.9781	24.1677	23.2267		0.36935	1.19444	0.500125	P18124;A8MUD9	P18124;A8MUD9	60S ribosomal protein L7	RPL7
20.5591	22.2024	20.7681	19.1801	19.7229	19.3793	22.5121	21.4972		0.0359253	0.100471	0.0511204	P18669;Q9DBJ1;P15259;Q8N0Y7;O70250	P18669;Q9DBJ1;P15259;Q8N0Y7	Phosphoglycerate mutase 1;Phosphoglycerate mutase 2;Probable phosphoglycerate mutase 4	PGAM1
21.0027	21.5049	22.0214	16.7229	20.8809	19.4492	23.1312	19.8221		0.128998	0.50784	0.205619	P18760;P23528;F8WGL3;G3V1A4;E9PP50;E9PK25;E9PLJ3;E9PS23;E9PQB7	P18760;P23528;F8WGL3;G3V1A4;E9PP50;E9PK25	Cofilin-1	Cfl1
18.7896	18.9554	18.2232	19.3467	23.0134	17.0453	20.071	18.5881		0.255934	0.850731	0.371072	P18872;P09471;D3Z2M7;H3BN82;B2RSH2;P08754;Q9DC51;P63096;H3BTM2;Q14344;Q8CGK7;P38405;P50149;P19087;A8MTJ3;P27600;P20612;Q03113;P11488;Q3V3I2;P27601;A0A087WTB6;A2A2R6;H3BQG8;Q5JWD1;A2A610;H0Y7E8;F7BLT7;A2AE31;A0A087WZE5;C9JPP4;Q9D034;Q5JWE9;H0Y7F4;A2AE32;Q66L47	P18872;P09471;D3Z2M7;H3BN82	Guanine nucleotide-binding protein G(o) subunit alpha	Gnao1
19.8386	19.1729	17.6694	19.1687	20.9838	16.473	24.407	23.8201		0.568328	2.45854	0.857233	P19253;E9Q5A0;S4R281	P19253;E9Q5A0;S4R281	60S ribosomal protein L13a	Rpl13a
27.9385	21.9625	20.3049	20.6011	23.8223	19.5209	23.4697	23.3894		0.0249115	-0.15113	-0.0495366	P19338;H7BY16	P19338	Nucleolin	NCL
27.8053	27.7829	28.3498	27.6618	27.6146	27.6915	28.2821	28.6149		0.20855	0.150789	0.117369	P19474;Q8TDY2;Q9ESK9;H0YDP8;F7CCJ3;F7CC56	P19474	E3 ubiquitin-protein ligase TRIM21	TRIM21
22.9417	23.6848	18.9988	20.8879	27.5125	24.2458	23.8199	23.3142		1.13806	3.0948	1.2784	P20152;A2AKJ2	P20152	Vimentin	Vim
19.4067	19.3653	19.0145	18.657	18.2934	17.8471	20.6139	19.2101		0.0650417	-0.119785	-0.073246	Q14152;P23116	Q14152;P23116	Eukaryotic translation initiation factor 3 subunit A	EIF3A
20.2865	22.24	22.4187	23.0554	20.8054	17.8633	25.279	20.9187		0.181481	-0.78353	-0.296755	P23246;Q8VIJ6	P23246;Q8VIJ6	Splicing factor, proline- and glutamine-rich	SFPQ
24.9241	22.4572	25.3631	24.6883	23.5869	23.0021	24.9368	24.2336		0.214424	-0.418286	-0.236159	P23396;P62908;E9PL09;E9PPU1;H0YEU2;F2Z2S8;H0YCJ7;D3YV43;E9PSF4;H0YF32;E9PQ96;E9PJH4;E9PK82;E9PQX2;H0YES8	P23396;P62908;E9PL09;E9PPU1;H0YEU2;F2Z2S8;H0YCJ7;D3YV43	40S ribosomal protein S3	RPS3
18.7171	18.0237	19.0643	18.9964	20.076	17.9147	22.0346	20.3837		0.706058	1.40189	0.745975	P50247;P23526	P50247;P23526	Adenosylhomocysteinase	Ahcy
23.8933	23.467	23.3593	23.4537	22.1938	21.1528	23.2991	23.52		0.787751	-1.00192	-0.64263	P24369;P23284	P24369	Peptidyl-prolyl cis-trans isomerase B	Ppib
21.948	22.294	21.8365	21.8867	23.4859	21.4186	24.1991	23.1964		0.787077	1.08372	0.677346	P25398;P63323;Q6ZWZ6	P25398;P63323;Q6ZWZ6	40S ribosomal protein S12	RPS12
23.2506	17.5045	23.534	23.2713	23.4394	23.1767	24.7427	24.305		0.580939	2.02585	0.807629	P26373;J3QSB4;H3BTH3	P26373;J3QSB4	60S ribosomal protein L13	RPL13
18.5662	21.5295	20.4449	19.4741	21.0297	18.9644	23.6402	22.491		0.592003	1.52767	0.696621	P26641;Q9D8N0	P26641;Q9D8N0	Elongation factor 1-gamma	EEF1G
17.4391	21.808	21.6308	17.2874	24.0294	22.2135	25.3963	25.0676		1.59023	4.63536	1.89353	P27659;A0A087WNS0;A0A087WQK0	P27659	60S ribosomal protein L3	Rpl3
19.5805	19.6469	20.0798	17.9715	17.4341	18.5323	18.7898	17.5659		1.10552	-1.23916	-0.787029	P28300;P28301	P28300;P28301	Protein-lysine 6-oxidase	LOX
24.1415	22.1911	24.8503	23.3697	24.337	23.4934	24.957	24.4027		0.446939	0.659383	0.400988	P29341;P11940;A0A087WTT1;E7EQV3;E7ERJ7;H0YAR2;Q9D4E6;Q9H361;H0YAP2;H0YBN4;H0YB86;Q4VXU2;E5RGH3;E5RH24;E5RJB9;A2A5N3;E5RHG7;Q96DU9;Q8C7D3;E5RGC4;E5RFD8;F6ZAX1	P29341;P11940;A0A087WTT1;E7EQV3;E7ERJ7;H0YAR2;Q9D4E6	Polyadenylate-binding protein 1	Pabpc1
24.9907	23.7325	24.5069	23.9702	23.7464	24.074	25.0013	24.3492		0.0063613	-0.00736332	-0.0053067	P30050;P35979	P30050;P35979	60S ribosomal protein L12	RPL12
19.6372	20.763	19.6617	17.4782	18.1507	17.8421	21.4992	18.3685		0.145666	-0.419901	-0.200473	P30101;P27773	P30101;P27773	Protein disulfide-isomerase A3	PDIA3
18.4248	18.5196	18.9941	16.9293	17.1557	17.6911	18.8835	18.5113		0.0963242	-0.15653	-0.0982066	P31946;P61981;P61982;Q9CQV8;P63104;P27348;P63101;P31947;P68254;Q04917;O70456;P68510;Q4VY20;Q4VY19;A2A5N1;E7EX29;F6YY69;F6VW30;E5RGE1;E5RIR4;D3YXN6;E9PD24;E7EVZ2;B7Z2E6;H0YB80;E7ESK7;E9PG15;A2IDB2;B0AZS6	P31946;P61981;P61982;Q9CQV8;P63104;P27348;P63101;P31947;P68254;Q04917;O70456;P68510;Q4VY20;Q4VY19;A2A5N1;E7EX29;F6YY69;F6VW30	14-3-3 protein beta/alpha;14-3-3 protein beta/alpha, N-terminally processed;14-3-3 protein gamma;14-3-3 protein gamma, N-terminally processed;14-3-3 protein zeta/delta;14-3-3 protein theta;14-3-3 protein sigma;14-3-3 protein eta	YWHAB
19.5796	18.3799	18.8479	18.247	19.9762	21.5016	20.8195	20.1153		2.1135	1.83955	1.25739	P33434;H3BV48;H3BS34	P33434	72 kDa type IV collagenase;PEX	Mmp2
22.5283	20.4304	22.568	22.6363	22.0862	22.0198	23.4404	22.3292		0.277771	0.428167	0.262548	P36578;H3BM89;H3BTP7;H3BU31	P36578;H3BM89	60S ribosomal protein L4	RPL4
24.5924	24.8024	24.8937	24.151	15.7935	22.5252	23.2034	23.3301		0.802048	-3.39683	-1.20341	P38646;H0YBG6	P38646	Stress-70 protein, mitochondrial	HSPA9
26.2884	24.2417	26.218	25.277	23.3206	23.0618	24.873	24.0332		1.42403	-1.68413	-1.0338	P38647;D6RA73;D6RJI2	P38647	Stress-70 protein, mitochondrial	Hspa9
24.9237	23.2557	25.1332	26.2391	24.4553	23.3742	25.8019	25.6133		0.0316068	-0.0767236	-0.04181	P39019;Q9CZX8;D3YUT3;D3YUG3;D3Z5R8;D3Z722;A0A075B6E2;M0R2L9;S4R223;M0QXK4;M0QYF7;M0R140	P39019;Q9CZX8;D3YUT3;D3YUG3;D3Z5R8;D3Z722	40S ribosomal protein S19	RPS19
22.8727	21.3594	22.189	23.0642	22.5027	23.4331	23.3657	23.1523		0.803803	0.742167	0.515203	P39023;H7C422;G5E9G0;H7C3M2;B5MCW2;F8WCR1	P39023;H7C422;G5E9G0;H7C3M2	60S ribosomal protein L3	RPL3
18.2767	18.5066	21.2608	20.7755	22.2559	21.1739	22.5634	21.6167		1.24383	2.19755	1.2025	P42677;Q6ZWU9;Q5T4L4;Q71UM5;Q6ZWY3;D6RH49;C9JLI6;H0YMV8;D3YYB0	P42677;Q6ZWU9;Q5T4L4;Q71UM5;Q6ZWY3;D6RH49;C9JLI6;H0YMV8;D3YYB0	40S ribosomal protein S27;40S ribosomal protein S27-like	RPS27
18.9433	19.5887	17.7567	18.2626	23.0219	16.5632	23.6213	23.1443		0.752635	2.94984	1.08186	P42766;Q6ZWV7;G3UWD7;F2Z388	P42766;Q6ZWV7;G3UWD7	60S ribosomal protein L35	RPL35
18.3675	18.9908	19.8299	18.3119	22.329	18.7061	24.792	24.5474		1.13058	3.71862	1.51598	P43274	P43274	Histone H1.4	Hist1h1e
19.0912	19.4445	19.8848	19.3185	17.0414	18.7629	19.6888	18.3838		0.752405	-0.965529	-0.613418	P43275	P43275	Histone H1.1	Hist1h1a
18.6088	19.2708	18.7111	18.9041	19.3945	17.5497	18.6881	18.1842		0.427601	-0.419556	-0.296119	P43276;P16401	P43276;P16401	Histone H1.5	Hist1h1b
22.9728	22.2325	22.0128	21.1774	21.9776	21.0439	22.0981	22.4421		0.169439	-0.208424	-0.141284	P45376;D3YVJ7	P45376;D3YVJ7	Aldose reductase	Akr1b1
20.9489	19.4103	20.5187	20.6084	19.2382	18.7052	22.3557	21.6259		0.0390602	0.1097	0.0562211	P46777;D3YYV8;Q5T7N0	P46777	60S ribosomal protein L5	RPL5
22.9181	19.4029	23.9318	22.5705	21.8461	17.4014	18.2478	23.9915		0.442428	-1.83412	-0.648622	P46778;M0R181;G3V1B3	P46778;M0R181	60S ribosomal protein L21	RPL21
23.7615	24.2368	24.1839	22.9096	22.0881	20.238	23.0568	22.3385		1.33372	-1.84264	-1.10064	P46781;Q6ZWN5;F7CJS8;D3YWH9;Q9CXW7;B5MCT8;C9JM19	P46781;Q6ZWN5	40S ribosomal protein S9	RPS9
18.8487	19.085	19.829	18.2423	17.2654	18.0685	19.7498	18.4589		0.442548	-0.615582	-0.38157	P47754;P47755;C9JUG7;F8W9N7;D6RCW7	P47754;P47755;C9JUG7;F8W9N7;D6RCW7	F-actin-capping protein subunit alpha-2	Capza2
21.9554	22.495	22.7714	22.664	23.2203	22.5167	22.3614	22.3227		0.189575	0.133796	0.104792	P47893;P47888	P47893;P47888	Olfactory receptor 3A2;Olfactory receptor 3A3	OR3A2
19.0608	19.334	18.5677	18.0975	20.9611	17.4923	22.7693	22.0058		0.750942	2.04216	0.929513	P47911;E9PUX4;F8VR69	P47911;E9PUX4	60S ribosomal protein L6	Rpl6
17.5814	19.1934	24.433	17.0159	23.5989	21.696	25.1646	25.2422		1.12169	4.3695	1.51484	P47962	P47962	60S ribosomal protein L5	Rpl5
22.4597	20.3652	21.521	22.8905	23.1769	21.0038	23.7955	22.9811		0.51999	0.930244	0.510141	P47963	P47963	60S ribosomal protein L13	Rpl13
17.0089	18.6592	19.2131	19.0708	15.7562	18.2165	17.3101	18.2493		0.690344	-1.10497	-0.623045	P48678;P02545;Q5TCI8;D3YUF7;H0YAB0	P48678;P02545;Q5TCI8	Prelamin-A/C;Lamin-A/C	Lmna
20.3083	19.7205	18.6556	19.1109	21.9975	17.7337	23.2488	23.3507		0.688401	2.13386	0.901271	P48962;P05141;P12236;P51881;P12235;I7HJJ0;V9GYG0	P48962;P05141;P12236;P51881;P12235	ADP/ATP translocase 1;ADP/ATP translocase 2;ADP/ATP translocase 2, N-terminally processed;ADP/ATP translocase 3;ADP/ATP translocase 3, N-terminally processed	Slc25a4
19.3713	18.2123	23.6175	19.1252	23.9451	22.3138	24.7681	24.1827		1.33776	3.72087	1.60774	P49207;Q9D1R9	P49207;Q9D1R9	60S ribosomal protein L34	RPL34
18.1282	19.8136	19.3562	17.9618	18.0668	17.9738	17.9952	16.6472		1.02248	-1.14424	-0.729064	Q03135;P49817;H3BKG0;H3BLK5;D3Z148;C9JKI3;E9PCT5;P51637;D3Z0J2;P56539	Q03135;P49817;H3BKG0;H3BLK5	Caveolin-1	CAV1
17.9742	18.4951	18.8892	19.0699	17.8786	18.1861	17.2165	17.8658		1.3719	-0.820315	-0.622845	P51410;D3Z629;D3YZT0	P51410;D3Z629;D3YZT0	60S ribosomal protein L9	Rpl9
26.4215	26.2707	26.8507	25.308	26.3282	24.5657	27.1621	27.1845		0.0483565	0.0973825	0.0574327	P52480	P52480	Pyruvate kinase PKM	Pkm
21.512	21.8562	23.156	21.3441	21.0948	22.0796	22.78	22.6253		0.11826	0.17782	0.113993	P52597;Q9Z2X1;J3QMT0;J3QM80	P52597;Q9Z2X1;J3QMT0;J3QM80	Heterogeneous nuclear ribonucleoprotein F;Heterogeneous nuclear ribonucleoprotein F, N-terminally processed	HNRNPF
24.8342	24.2882	25.2751	24.5966	24.8785	25.0242	26.1435	23.9954		0.209114	0.261885	0.176063	P62906;P53026;Q5XJF6	P62906;P53026;Q5XJF6	60S ribosomal protein L10a;Ribosomal protein	RPL10A
24.0734	23.9063	23.7994	21.8721	22.1343	21.9496	23.2898	23.2258		0.561795	-0.762934	-0.469246	P53999	P53999	Activated RNA polymerase II transcriptional coactivator p15	SUB1
21.6516	21.5799	20.9815	20.4546	20.3905	19.8735	20.8086	21.2338		0.710736	-0.590318	-0.420352	P54071;P48735;D6RIL6;H0YL11	P54071;P48735;D6RIL6;H0YL11	Isocitrate dehydrogenase [NADP], mitochondrial	Idh2
27.8152	26.7667	28.0718	27.1304	27.0592	26.7615	27.0506	27.4177		0.497082	-0.373775	-0.281067	P55072;Q01853;C9JUP7;C9IZA5;Q3UMC0;Q8IYT4;Q9D3R6;K7EM02;D3Z0U5;K7EIJ8;D6RGM7;D3Z4J2	P55072;Q01853	Transitional endoplasmic reticulum ATPase	VCP
20.2353	18.9881	19.1214	17.8196	24.1431	16.7056	18.3865	25.0787		0.39386	2.03739	0.649922	P57780;O43707;E9Q2W9;H7C144;F5GXS2;D3Z761;D3Z0L8;K7EJH8;Q9H254;M0QZQ3;Q91ZE6;E9PX29;C9JY79	P57780;O43707;E9Q2W9	Alpha-actinin-4	Actn4
19.6718	22.6482	20.4099	19.8417	20.1257	16.1327	24.1766	22.1212		0.00067778	-0.00384426	-0.00135023	P60174;P17751;U3KQF3;U3KPZ0;H7BXC3;U3KPS5	P60174;P17751;U3KQF3;U3KPZ0;H7BXC3	Triosephosphate isomerase	TPI1
21.3879	21.1945	21.7048	20.2414	21.3739	19.6427	20.6957	20.887		0.448115	-0.482333	-0.325469	Q15365;P60335	Q15365;P60335	Poly(rC)-binding protein 1	PCBP1
25.8286	25.5541	26.1822	24.3615	26.7811	24.848	27.1628	26.2767		0.568953	0.785564	0.478313	P60709;P63261;P60710;P63260;E9Q5F4;I3L3I0;I3L1U9;G3UZ07;E9Q1F2;I3L4N8;G5E9R0;G3UYG0;K7EM38;E9Q606;I3L3R2;E7EVS6;J3KT65;C9JUM1;C9JZR7;B1ATY1;A5A3E0;C9JTX5;P0CG38;F8WGM8;P0CG39;Q9BYX7;F6WX90;F8WCH0;V9GXQ2	P60709;P63261;P60710;P63260;E9Q5F4;I3L3I0;I3L1U9;G3UZ07;E9Q1F2;I3L4N8	Actin, cytoplasmic 1;Actin, cytoplasmic 1, N-terminally processed;Actin, cytoplasmic 2;Actin, cytoplasmic 2, N-terminally processed	ACTB
23.1429	23.3898	23.6578	22.7682	21.5495	21.3549	22.8745	22.765		1.2076	-1.10372	-0.766421	P60842;P60843;Q14240;P10630;J3QLN6;J3KS25;J3QR64;J3KTB5;J3QL43;J3KT12;Q8BTU6;E7EQG2;J3QKZ9;J3QS69;E9Q561;P38919;Q91VC3;C9JUF0;J3KT04;J3KS93;J3QQP0;E9PBH4;D6RJ60;F8WE11;D6RJ11;E7EMV8;J3KSN7;J3KTN0;I3L3H2;J3KSZ0;A2AFK7;E9PV04	P60842;P60843;Q14240;P10630;J3QLN6;J3KS25;J3QR64;J3KTB5;J3QL43;J3KT12;Q8BTU6;E7EQG2;J3QKZ9;J3QS69;E9Q561	Eukaryotic initiation factor 4A-I;Eukaryotic initiation factor 4A-II	EIF4A1
23.3852	21.1485	22.9078	21.1397	23.3605	21.5973	25.0991	23.7634		0.676277	1.30978	0.678597	P60866;P60867;E5RIP1;E5RJX2;G3XAN0	P60866;P60867;E5RIP1;E5RJX2	40S ribosomal protein S20	RPS20
22.083	18.1026	22.5803	20.3914	18.2551	18.4967	21.2145	19.6574		0.516239	-1.38339	-0.624272	P61160;P61161;F5H6T1	P61160;P61161;F5H6T1	Actin-related protein 2	ACTR2
24.4562	24.5764	24.6591	24.0533	24.4191	23.7788	24.923	24.5347		0.0277773	-0.0223584	-0.0175654	P61353;P61358;K7EQQ9;K7ELC7;A2A4Q0;K7ERY7	P61353;P61358;K7EQQ9;K7ELC7	60S ribosomal protein L27	RPL27
18.1139	20.7456	19.3268	18.4594	17.3199	17.2528	18.8153	16.5402		1.15455	-1.67939	-0.956003	P62137;P62136;E9PMD7;P62140;P62141;F8W0W8;F8WE71;C9J9S3;C9JP48;F5H1L6;E7ETD8;F5H037	P62137;P62136;E9PMD7	Serine/threonine-protein phosphatase PP1-alpha catalytic subunit;Serine/threonine-protein phosphatase	Ppp1ca
22.4182	22.5574	24.5635	23.98	21.6684	24.6105	25.4598	25.1195		0.348094	0.834786	0.414213	P62241;P62242;Q5JR95	P62241;P62242;Q5JR95	40S ribosomal protein S8	RPS8
19.3071	18.645	20.3498	17.9068	22.11	20.6126	23.8481	21.5702		1.84014	2.98303	1.60867	P62258;P62259;B4DJF2;I3L3T1;D6REF3;F6WA09;K7EIT4;K7EM20;I3L0W5	P62258;P62259;B4DJF2;I3L3T1;D6REF3;F6WA09	14-3-3 protein epsilon	YWHAE
24.0568	18.677	22.8462	21.2599	22.5775	22.3793	23.744	23.4324		0.464481	1.3233	0.599424	P62263;P62264;D3YVF4;H0YB22;E5RH77;D3Z7I1	P62263;P62264;D3YVF4;H0YB22;E5RH77;D3Z7I1	40S ribosomal protein S14	RPS14
23.6113	24.0317	24.5578	23.791	22.7638	22.4341	24.6639	24.0349		0.390148	-0.523798	-0.334815	P62266;P62267;D6RD47	P62266;P62267;D6RD47	40S ribosomal protein S23	RPS23
18.6478	21.6349	17.8945	18.6013	21.233	19.7793	22.8736	21.5928		1.06436	2.17506	1.06253	P62273;P62274;A0A087WTT6;D3YYL7	P62273;P62274	40S ribosomal protein S29	RPS29
24.1493	23.9213	22.3987	23.9229	20.3681	22.5282	23.9872	23.0748		0.580013	-1.10848	-0.593418	P62277;P62301;J3KMX5	P62277;P62301;J3KMX5	40S ribosomal protein S13	RPS13
19.1481	19.9123	17.3402	18.1383	23.0618	17.0986	23.4251	24.1424		0.874476	3.29725	1.21147	P62280;P62281;M0QZC5;M0R1H5;M0R1H6	P62280;P62281;M0QZC5	40S ribosomal protein S11	RPS11
21.8881	22.1125	22.6482	22.3167	20.1333	20.0212	22.3076	20.0152		1.23061	-1.62202	-1.02266	P62305;P62304;A6NHK2;E9Q0W8;E9Q4F4	P62305;P62304;A6NHK2;E9Q0W8;E9Q4F4	Small nuclear ribonucleoprotein E	Snrpe
22.806	22.8173	19.6274	23.1314	21.8859	22.8665	23.8982	23.137		0.39293	0.851391	0.442318	P62316;P62317;K7ERG4;K7EJB5;D3Z5N9	P62316;P62317;K7ERG4	Small nuclear ribonucleoprotein Sm D2	SNRPD2
18.9566	18.9459	23.5174	20.6445	21.1162	19.3614	24.6303	22.6047		0.399884	1.41208	0.55318	P62318;P62320	P62318;P62320	Small nuclear ribonucleoprotein Sm D3	SNRPD3
24.518	22.2512	24.6287	24.6367	25.0376	23.8022	26.106	25.7512		0.733265	1.16561	0.656253	P62701;P62702;Q3V1Z5;V9GWY0;P22090;Q8TD47;A6NH36;C9JEH7	P62701;P62702;Q3V1Z5;V9GWY0	40S ribosomal protein S4, X isoform;40S ribosomal protein S4	RPS4X
19.1104	18.8905	18.4239	18.3685	18.7185	17.2385	18.7152	18.0846		0.587042	-0.509095	-0.365214	P62736;P62737;P63267;P63268;D3YZY0;D3Z2K3;C9JFL5;F6UVQ4;F6QUT6;E9Q2D1	P62736;P62737;P63267;P63268;D3YZY0;D3Z2K3;C9JFL5;F6UVQ4;F6QUT6	Actin, aortic smooth muscle;Actin, gamma-enteric smooth muscle	ACTA2
22.6279	19.8152	22.9118	22.5165	23.195	22.6266	22.948	22.7171		0.521469	0.903829	0.521401	P62753;P62754;A2A3R7;A2A3R5	P62753;P62754;A2A3R7;A2A3R5	40S ribosomal protein S6	RPS6
25.6286	29.2162	25.5185	24.687	24.1823	24.0924	26.0842	27.25		0.280736	-0.860376	-0.379622	P62805;P62806	P62805;P62806	Histone H4	HIST1H4A
25.2193	19.8818	25.4971	24.3631	23.669	24.0541	25.2418	24.3039		0.158008	0.576882	0.245403	P62851;P62852	P62851;P62852	40S ribosomal protein S25	RPS25
19.1023	20.2538	18.2747	18.5721	20.4794	18.4326	20.0887	21.3457		0.654442	1.03588	0.5918	P62854;P62855;Q5JNZ5	P62854;P62855;Q5JNZ5	40S ribosomal protein S26;Putative 40S ribosomal protein S26-like 1	RPS26
23.2145	23.8287	23.3921	21.0495	22.3019	23.2067	23.5095	23.789		0.181447	0.330627	0.194527	P62857;P62858;G3UYV7;J3QNN8	P62857;P62858;G3UYV7;J3QNN8	40S ribosomal protein S28	RPS28
18.7517	18.9048	22.3103	17.1525	22.0778	22.293	23.0787	22.6817		1.25996	3.25301	1.54368	P62892;P62891;Q59GN2	P62892;P62891;Q59GN2	60S ribosomal protein L39;Putative 60S ribosomal protein L39-like 5	Rpl39
23.0533	18.8622	23.6721	22.3873	24.5052	23.039	25.6122	25.2273		1.04128	2.60219	1.1739	P62917;P62918;E9PKU4;E9PKZ0;E9PP36;G3V1A1	P62917;P62918;E9PKU4;E9PKZ0;E9PP36;G3V1A1	60S ribosomal protein L8	RPL8
19.0262	19.1442	20.4639	19.0623	17.9685	18.5827	19.1509	18.8672		0.908936	-0.781845	-0.546871	P62962;Q5SX49	P62962;Q5SX49	Profilin-1;Profilin	Pfn1
22.6754	20.1301	22.5731	22.7388	23.1297	23.0291	23.9786	24.1127		1.04898	1.5332	0.905345	P63173;Q9JJI8;J3KT73;J3QL01;J3KSP2	P63173;Q9JJI8;J3KT73;J3QL01	60S ribosomal protein L38	RPL38
22.5597	22.9294	22.07	22.3374	22.4717	21.2907	23.2713	23.0046		0.0249716	0.0354395	0.0240247	P63220;Q8WVC2;Q9CQR2;Q9BYK1;Q9BYK2	P63220;Q8WVC2;Q9CQR2;Q9BYK1	40S ribosomal protein S21	RPS21
22.5982	22.7498	22.2828	22.6152	25.4236	22.3614	24.841	23.137		0.826918	1.37923	0.80063	P68032;P68033;P68133;P68134;Q5T8M8;A6NL76;Q5T8M7;F8WB63;B8ZZJ2	P68032;P68033;P68133;P68134;Q5T8M8;A6NL76;Q5T8M7;F8WB63;B8ZZJ2	Actin, alpha cardiac muscle 1;Actin, alpha skeletal muscle	ACTC1
24.8591	24.7995	24.4515	23.9172	24.0113	24.0112	24.6702	24.2874		0.43473	-0.261787	-0.206696	P68371;P68372;Q3ZCM7;M0QY85;M0QZL7;M0R278;M0R0X0;M0QY37;M0QX14;M0R2D3;A0A075B724	P68371;P68372	Tubulin beta-4B chain	TUBB4B
21.2998	22.9874	21.6604	20.3335	20.7082	19.9627	21.4644	20.3358		0.706835	-0.952523	-0.582259	Q14974;P70168;J3KTM9	Q14974;P70168;J3KTM9	Importin subunit beta-1	KPNB1
22.3503	18.5414	20.7923	21.6235	19.6722	18.589	22.1798	21.9385		0.0688054	-0.231998	-0.105301	Q99832;P80313;F8WAM2	Q99832;P80313	T-complex protein 1 subunit eta	CCT7
24.8777	24.3069	24.0712	24.1803	24.1242	23.5664	24.9989	24.2555		0.132698	-0.122776	-0.0912708	P83731;Q8BP67;C9JXB8;C9JNW5;F6RSK3	P83731;Q8BP67;C9JXB8;C9JNW5;F6RSK3	60S ribosomal protein L24	RPL24
23.9802	22.3268	23.764	23.5151	22.7305	23.4666	24.3962	24.6812		0.306113	0.422125	0.267377	P97351;P61247;H0Y8L7;E9PFI5;H0Y9Y4;D6RG13;D6RAT0;D6RI02;D6RB09;D6RGE0;D6RED7;D6RAS7;D6R9B6	P97351;P61247;H0Y8L7;E9PFI5;H0Y9Y4;D6RG13;D6RAT0	40S ribosomal protein S3a	Rps3a
21.041	20.7426	21.4428	21.3265	17.115	17.7728	18.4853	18.6834		2.92669	-3.12411	-2.24658	P97855	P97855	Ras GTPase-activating protein-binding protein 1	G3bp1
18.8712	18.6488	18.41	16.6031	18.2113	18.2734	19.1224	19.051		0.394106	0.531244	0.337634	P97929	P97929	Breast cancer type 2 susceptibility protein homolog	Brca2
19.8394	20.1236	19.5653	18.87	31.0267	30.6001	31.427	31.2852	+	6.74476	11.4852	8.67333	Q00403;P62915;B1APE1;B1APE2	Q00403;P62915	Transcription initiation factor IIB	GTF2B
22.5252	23.1205	23.1398	22.232	23.0225	22.1156	25.0424	24.6696		0.578781	0.958157	0.555239	Q00839;Q8VEK3;G3XA10;Q5RI18	Q00839;Q8VEK3;G3XA10	Heterogeneous nuclear ribonucleoprotein U	HNRNPU
24.0611	18.1844	24.2382	23.796	24.4268	23.5318	25.6129	25.0558		0.59709	2.0869	0.824478	Q02878;F8VZ45;U3KQR5;F8VZA3;F8VWR1;F8VU16	Q02878	60S ribosomal protein L6	RPL6
20.1635	19.1538	20.9452	17.6772	22.9165	25.3363	18.1246	21.7396		0.708758	2.54436	0.956912	Q04446;E9PGM4	Q04446;E9PGM4	1,4-alpha-glucan-branching enzyme	GBE1
23.5498	18.8815	23.671	25.0574	22.4508	21.8953	25.1872	23.1355		0.0885575	0.377293	0.149301	Q06830;P32119;Q61171	Q06830	Peroxiredoxin-1	PRDX1
25.0853	24.5145	24.1872	24.1744	23.856	21.9734	24.4973	24.4415		0.558079	-0.798276	-0.490256	Q07797;E9Q5X5	Q07797	Galectin-3-binding protein	Lgals3bp
18.2822	19.681	21.0205	20.6838	19.9687	19.9526	21.2511	21.074		0.391955	0.644741	0.377757	Q08211	Q08211	ATP-dependent RNA helicase A	DHX9
27.2013	26.1722	27.2285	25.584	24.3744	25.6294	26.2064	26.0686		0.842811	-0.976779	-0.61793	Q08380;K7EP36;K7EJY8;K7ESM3;K7EKQ5	Q08380	Galectin-3-binding protein	LGALS3BP
19.4524	18.346	21.4417	21.0544	22.2844	20.1092	24.5068	24.6193		1.10453	2.80623	1.22649	Q12906;Q9Z1X4;Q45VK5;K7ERM6;K7ENK6;K7EM82;K7EJ09;K7ER69;K7EKJ9	Q12906;Q9Z1X4;Q45VK5	Interleukin enhancer-binding factor 3	ILF3
17.7893	19.113	18.9269	17.5293	18.1197	18.0818	19.7711	19.1389		0.324926	0.438263	0.278654	Q13283;E5RIZ6;E5RI46;E5RIF8;E5RH42;E5RJU8	Q13283;E5RIZ6	Ras GTPase-activating protein-binding protein 1	G3BP1
19.5552	17.893	21.3851	20.856	19.8408	18.2357	21.5381	20.2098		0.0109991	0.0337801	0.0166161	Q13347;Q9QZD9	Q13347;Q9QZD9	Eukaryotic translation initiation factor 3 subunit I	EIF3I
18.1012	19.6294	19.9243	19.7451	20.1001	18.2276	21.0383	19.3666		0.177249	0.33312	0.192822	Q13509;Q9ERD7	Q13509;Q9ERD7	Tubulin beta-3 chain	TUBB3
21.2049	21.8968	19.4113	20.2401	20.5217	20.6302	21.0951	21.2506		0.117497	0.18615	0.118378	Q15084;Q922R8	Q15084;Q922R8	Protein disulfide-isomerase A6	PDIA6
19.9915	21.721	20.5878	23.1016	19.2867	17.8768	25.5594	21.9251		0.0349599	-0.188484	-0.0667771	Q15233;Q99K48;C9IZL7;C9J4X2;C9JYS8;B1AXT0;H7C367	Q15233;Q99K48;C9IZL7	Non-POU domain-containing octamer-binding protein	NONO
18.6448	19.5201	19.2259	19.6991	15.9207	18.1515	19.0475	18.1378		0.947411	-1.4581	-0.855202	Q2KN98;Q69YQ0;F8WAN1;C9J8U1	Q2KN98;Q69YQ0;F8WAN1;C9J8U1	Cytospin-A	Specc1l
26.0611	25.6488	25.6177	25.1355	24.4385	24.5049	25.347	25.3139		1.18639	-0.714687	-0.544615	Q3TCN2;Q8NHP8;REV__Q8BI71	Q3TCN2	Putative phospholipase B-like 2;Putative phospholipase B-like 2 28 kDa form;Putative phospholipase B-like 2 40 kDa form;Putative phospholipase B-like 2 15 kDa form	Plbd2
21.0271	18.4372	19.3748	17.6634	17.7625	17.9963	21.4296	19.5036		0.0143553	0.0473385	0.0224035	Q3TEA8;Z4YKB8;Z4YKA3;A2AM70;A2AM65;A2AM69;A2AM62;A2AM63	Q3TEA8;Z4YKB8;Z4YKA3;A2AM70;A2AM65	Heterochromatin protein 1-binding protein 3	Hp1bp3
17.6683	19.2035	19.3669	18.8084	20.0885	19.2895	21.2032	20.9572		1.49599	1.6228	1.02675	Q3TWW8	Q3TWW8	Serine/arginine-rich splicing factor 6	Srsf6
19.5455	19.482	21.3046	18.1758	25.149	18.2093	21.6679	21.2864		0.559005	1.95119	0.762675	Q61879;Q3UH59;Q5SV64;Q8BXF2;E7ERA5	Q61879;Q3UH59;Q5SV64	Myosin-10	Myh10
20.5829	18.2768	19.0276	20.3123	21.4773	20.0284	22.328	21.853		1.35522	1.87177	1.07844	Q9NWB6;Q3UL36	Q9NWB6;Q3UL36	Arginine and glutamate-rich protein 1	ARGLU1
18.2665	18.7628	19.2933	18.6558	19.9107	17.4069	18.923	18.7712		0.00490772	0.00834322	0.00535947	Q4VA93;P17252;P20444;J3KRN5;Q3TQ39;P05771;P68404;P63318;P05129;M0R0I9;H3BV73;Q2NKI4	Q4VA93;P17252;P20444;J3KRN5	Protein kinase C;Protein kinase C alpha type	Prkca
18.3018	18.9558	19.1432	18.472	16.4829	18.578	18.7282	17.9377		0.642697	-0.786513	-0.507625	Q5SXY1;Q5M775;J3KSG2	Q5SXY1	Cytospin-B	Specc1
19.664	21.5037	20.3943	18.6197	22.9402	20.2142	20.5516	21.0249		0.630349	1.1373	0.611423	Q5SYD0;O94832;K7EIG7;J3QRN6;J3KRL0;Q5SUA5;B0I1T2;F8WEW9	Q5SYD0;O94832;K7EIG7;J3QRN6	Unconventional myosin-Id	Myo1d
18.5983	18.3073	18.573	18.6119	17.0619	16.9137	18.9963	16.7715		0.890752	-1.08677	-0.711014	Q61029;P42167;G5E972;P42166;H0YJH7	Q61029;P42167;G5E972	Lamina-associated polypeptide 2, isoforms beta/delta/epsilon/gamma;Lamina-associated polypeptide 2, isoforms beta/gamma;Thymopoietin;Thymopentin	Tmpo
18.5372	24.0552	20.9913	18.2755	20.5865	18.2863	22.2878	19.8568		0.0461218	-0.210413	-0.0815583	Q61033	Q61033	Lamina-associated polypeptide 2, isoforms alpha/zeta	Tmpo
19.557	18.8302	19.706	18.5389	17.4757	18.6808	18.7917	20.8855		0.0933771	-0.199593	-0.113279	Q62191;Q3U7K7	Q62191;Q3U7K7	E3 ubiquitin-protein ligase TRIM21	Trim21
19.6303	18.7648	18.0958	18.3901	17.4937	17.2258	17.2279	18.57		1.25124	-1.09093	-0.74642	Q63918;O95810	Q63918;O95810	Serum deprivation-response protein	Sdpr
20.9251	19.4407	21.5555	19.7309	19.7777	19.6295	20.9823	21.4771		0.0272576	0.0535975	0.0320304	Q6P2Q9;Q99PV0	Q6P2Q9;Q99PV0	Pre-mRNA-processing-splicing factor 8	PRPF8
18.553	19.0647	19.8054	19.6302	17.7297	17.7698	18.4174	17.3205		2.10194	-1.45398	-1.06604	Q6R891;Q96SB3;D3DTX6;Q9ULJ8;Q7TN74;H3BJA6;Q3UXW4;H3BKQ7;H3BJD0;H3BL28;H3BJD6	Q6R891;Q96SB3;D3DTX6	Neurabin-2	Ppp1r9b
18.506	19.6026	18.3977	17.8249	20.7718	20.1538	22.2549	21.7892		2.27972	2.65961	1.65759	Q6ZQ58;Z4YJT3;Q6PKG0;Q659C4	Q6ZQ58;Z4YJT3;Q6PKG0;Q659C4	La-related protein 1;La-related protein 1B	Larp1
18.817	19.9135	19.9607	18.9479	21.333	16.7926	20.9485	17.8858		0.0495794	-0.169786	-0.0784776	Q6ZWQ9;O14950;P19105;Q3THE2;J3QRS3;P24844;Q9CQ19;D3YV37;J3KTJ1;D3Z249	Q6ZWQ9;O14950;P19105;Q3THE2;J3QRS3;P24844;Q9CQ19;D3YV37;J3KTJ1	Myosin regulatory light chain 12B;Myosin regulatory light chain 12A;Myosin regulatory light polypeptide 9	Myl12a
31.3706	31.038	30.9714	30.6709	30.3104	30.2988	30.5586	30.8356		1.42732	-0.511899	-0.42965	Q76M96;Q8R2G6	Q76M96;Q8R2G6	Coiled-coil domain-containing protein 80	CCDC80
18.1523	19.6043	18.9241	17.3519	22.0943	19.7093	22.5426	23.2943		1.87081	3.402	1.77714	Q9Y383;Q7TNC4;E9Q715;E9PX54;Q05CX5;V9GZ75;F8WEU3	Q9Y383;Q7TNC4;E9Q715;E9PX54;Q05CX5	Putative RNA-binding protein Luc7-like 2	LUC7L2
18.2707	18.5075	21.2305	19.0465	17.3615	17.3912	18.6309	18.29		0.849255	-1.34539	-0.769841	Q7TPV4	Q7TPV4	Myb-binding protein 1A	Mybbp1a
17.7586	19.0062	17.9787	17.6512	18.1717	17.4265	19.3948	18.3075		0.171304	0.226431	0.149887	Q7TPW1;Q0ZGT2;H7BXY5	Q7TPW1	Nexilin	Nexn
18.8276	21.2741	21.0352	20.6648	20.4691	21.7294	21.0356	22.8561		0.685081	1.07212	0.610358	Q7Z7A1;Q8WX70	Q7Z7A1;Q8WX70	Centriolin	CNTRL
18.5273	18.5634	20.8005	24.3782	26.6346	18.7897	26.2581	18.1785		0.291066	1.89788	0.515245	Q8BFZ3;Q562R1	Q8BFZ3;Q562R1	Beta-actin-like protein 2	Actbl2
17.9368	18.0646	18.5578	18.1729	16.388	17.7232	19.2154	18.9696		0.0558795	-0.108964	-0.0654951	Q8BMK4;Q07065	Q8BMK4	Cytoskeleton-associated protein 4	Ckap4
18.7825	20.3034	18.5919	20.459	17.6603	19.342	20.5866	20.5554		0.000745324	0.00190449	0.00103141	Q8BQ30;Q6NYC8;A0A087WRI9	Q8BQ30	Phostensin	Ppp1r18
22.2381	22.2578	22.9529	17.2359	22.158	22.2565	23.2758	23.546		0.512052	1.63792	0.691571	Q8BTI8;A0A087WRX8;A0A087WPS9	Q8BTI8	Serine/arginine repetitive matrix protein 2	Srrm2
17.4373	19.6589	19.9108	20.0327	18.2048	17.6621	19.5742	17.2277		0.655739	-1.09271	-0.608103	Q8BVY0	Q8BVY0		Rsl1d1
18.4174	18.8984	18.879	17.8099	17.7344	18.6826	18.6828	18.4702		0.118759	-0.10867	-0.0810537	Q8C0T5;O43166;F5GYF8;H0YJY2	Q8C0T5;O43166	Signal-induced proliferation-associated 1-like protein 1	Sipa1l1
19.2314	19.8685	18.8198	19.1583	18.9175	18.756	20.016	19.0019		0.0980928	-0.0966549	-0.0710777	Q8CAQ8;E9Q800;E9QAY6;Q16891;H7C463;C9J406;B9A067;Q3TZK4;E9PVS5	Q8CAQ8;E9Q800;E9QAY6	MICOS complex subunit Mic60	Immt
22.4229	25.1359	24.6629	23.999	24.8074	25.1468	25.6171	26.0982		0.993547	1.36221	0.82293	Q8N5F7;Q9D0F4;Q5SZT7;Q5M9Q1	Q8N5F7;Q9D0F4	NF-kappa-B-activating protein	NKAP
24.859	21.0604	24.3513	22.6473	22.092	22.1269	24.0098	23.8321		0.0754465	-0.214298	-0.106584	Q8TA86;C9J6V2	Q8TA86;C9J6V2	Retinitis pigmentosa 9 protein	RP9
18.0374	21.9855	20.6406	17.8437	24.3389	17.6779	22.2601	19.187		0.281981	1.23916	0.441084	Q8VDD5;P35579;F2Z494;Q5BKV1;B1AH99;A1L2Z2;REV__S4R3H4;REV__E7EQT4;REV__Q9UKV3	Q8VDD5;P35579	Myosin-9	Myh9
19.9017	18.7211	19.8072	19.1509	19.5551	20.0912	22.0768	20.8317		0.977841	1.2435	0.770579	Q8WUH6;Q9DAM7	Q8WUH6;Q9DAM7	Transmembrane protein 263	TMEM263
18.8823	19.7882	19.8782	19.2496	17.5304	17.6309	20.1053	18.5426		0.707256	-0.997277	-0.607849	Q91VH2;Q9Y5X1;A0A087WYU1	Q91VH2;Q9Y5X1;A0A087WYU1	Sorting nexin-9	Snx9
22.1381	18.3475	22.2189	22.0763	21.0963	20.832	22.955	20.797		0.0736353	0.224839	0.108055	Q91VM5;P38159;Q9WV02;H3BR27;A2AFI4;H0Y6E7;H3BT71;A2AFI3;Q96E39;H3BNC1;Q8N7X1;O75526	Q91VM5;P38159;Q9WV02;H3BR27;A2AFI4;H0Y6E7;H3BT71;A2AFI3;Q96E39;H3BNC1	RNA binding motif protein, X-linked-like-1;RNA-binding motif protein, X chromosome;RNA-binding motif protein, X chromosome, N-terminally processed	Rbmxl1
24.1547	23.3317	24.4891	24.5186	23.1401	22.7122	26.1615	25.7448		0.124061	0.316123	0.164254	Q92734	Q92734	Protein TFG	TFG
17.8605	18.8081	18.8351	18.1282	21.9676	17.9421	22.6911	22.0044		1.08576	2.74333	1.30017	Q96SB8	Q96SB8	Structural maintenance of chromosomes protein 6	SMC6
18.3964	19.4737	21.9752	19.347	15.9963	22.4872	22.4361	19.6979		0.0734629	0.356303	0.131394	Q99104;D3YZ62;G3V394;A0A087WY00;F6TDE5;E7ERV5;G3V3C9;D6RFU0	Q99104;D3YZ62;G3V394;A0A087WY00	Unconventional myosin-Va	Myo5a
21.0467	21.2249	20.836	19.8825	19.8538	19.9041	21.8806	22.3652		0.129608	0.253396	0.14729	Q99459;Q6A068	Q99459;Q6A068	Cell division cycle 5-like protein	CDC5L
27.7889	24.2282	28.2027	26.8881	28.1609	26.9569	28.6047	27.9815		0.525185	1.14905	0.586716	Q9BUJ2;B7Z4B8;M0R3F1;M0QYI8;M0QYM5;M0R247;A0A087X1I2	Q9BUJ2;B7Z4B8;M0R3F1	Heterogeneous nuclear ribonucleoprotein U-like protein 1	HNRNPUL1
21.7747	23.4397	21.7169	21.9998	21.7052	21.1341	24.061	21.2555		0.0873951	-0.193811	-0.107862	Q9CPN8;O00425	Q9CPN8;O00425	Insulin-like growth factor 2 mRNA-binding protein 3	Igf2bp3
22.3958	22.8021	22.1154	20.286	23.4017	22.081	24.3039	23.7922		1.05471	1.49488	0.863331	Q9CQM8;O09167	Q9CQM8;O09167	60S ribosomal protein L21	Rpl21
21.5573	21.4103	21.1179	21.2955	19.3606	23.0197	22.2592	22.506		0.200145	0.441138	0.241168	Q9CR57	Q9CR57	60S ribosomal protein L14	Rpl14
18.6092	18.2014	18.7897	18.0696	20.2348	17.2769	22.2694	21.4613		0.740706	1.89313	0.898371	Q9CX86;Q13151	Q9CX86;Q13151	Heterogeneous nuclear ribonucleoprotein A0	Hnrnpa0
17.8941	18.9559	19.0908	19.0482	18.8275	17.3954	19.3011	18.3433		0.224993	-0.280389	-0.187247	Q9CYL5;B1AWD6	Q9CYL5	Golgi-associated plant pathogenesis-related protein 1	Glipr2
24.9413	25.8806	25.718	25.9977	25.822	20.1155	25.6132	25.9298		0.355253	-1.2643	-0.518253	Q9CZ86	Q9CZ86		Zfp248
21.3466	20.2418	22.1016	19.464	18.6355	16.883	22.4966	22.2702		0.182103	-0.717175	-0.286765	Q9CZN7;P34897;G3V2Y4;H0YIZ0;G3V5L0	Q9CZN7;P34897;G3V2Y4;H0YIZ0	Serine hydroxymethyltransferase;Serine hydroxymethyltransferase, mitochondrial	Shmt2
23.872	24.4337	26.6426	24.8513	24.4538	24.5582	25.6176	26.7353		0.19161	0.391302	0.217115	Q9D4H1	Q9D4H1	Exocyst complex component 2	Exoc2
24.2087	25.1015	24.3098	24.6139	24.1942	24.8703	25.2587	25.6627		0.537449	0.438006	0.319413	Q9D8E6	Q9D8E6	60S ribosomal protein L4	Rpl4
18.4708	19.4302	18.4472	19.1186	18.0833	17.9527	18.4875	16.8452		1.23154	-1.02453	-0.717644	Q9DAS9;Q9UBI6	Q9DAS9;Q9UBI6	Guanine nucleotide-binding protein G(I)/G(S)/G(O) subunit gamma-12	Gng12
18.3986	18.4291	18.5619	18.0848	18.9913	17.6522	17.3492	19.6101		0.0192122	0.0320973	0.0207387	Q9DBR7;O14974;F8VZN8;H0YIM2;H0YIS3;H0YIS4;H0YHI8;Q8BG95;A6H644	Q9DBR7;O14974	Protein phosphatase 1 regulatory subunit 12A	Ppp1r12a
19.144	19.0796	18.0661	18.0397	19.8204	17.0613	19.1047	19.4225		0.147162	0.269878	0.160011	Q9EP71;Q9P0K7;D6RB25;D6RBW6;D6RB27;D6R9G4;D6RBY4;D6REL2;D6R9G6;D6RF74;D6RE17	Q9EP71	Ankycorbin	Rai14
18.7293	19.5442	19.101	18.3381	19.8386	17.9076	17.4466	18.8833		0.280465	-0.40914	-0.257117	Q9ERG0;Q9UHB6;F8VQE1;F8VS07;F8VRN8	Q9ERG0	LIM domain and actin-binding protein 1	Lima1
23.6885	18.6988	23.6269	24.0075	22.864	23.2774	24.1291	23.9378		0.322402	1.04666	0.454093	Q9H307;O35691;Q3TUQ5	Q9H307;O35691;Q3TUQ5	Pinin	PNN
19.3224	19.6109	18.8103	17.7003	18.4495	16.5614	17.8851	19.2409		0.540463	-0.826745	-0.485217	Q9JHJ0;Q9NYL9;H0YKU1;H0YNJ8	Q9JHJ0	Tropomodulin-3	Tmod3
20.9726	21.1835	20.2466	19.9403	16.6054	18.9651	20.107	19.9444		0.89906	-1.68029	-0.903847	Q9JIK5	Q9JIK5	Nucleolar RNA helicase 2	Ddx21
19.3243	18.7811	18.2386	17.8139	17.3436	18.3568	18.4369	17.44		0.715616	-0.64513	-0.448416	Q9JJ28;Q13045	Q9JJ28;Q13045	Protein flightless-1 homolog	Flii
18.1149	18.7614	19.0574	17.3225	16.8113	17.162	18.8314	18.1609		0.421435	-0.57265	-0.35759	Q9JKF1;P46940;H0YLE8	Q9JKF1;P46940;H0YLE8	Ras GTPase-activating-like protein IQGAP1	Iqgap1
17.8495	19.1534	17.755	18.3483	16.219	18.0075	18.8485	17.6411		0.407505	-0.597504	-0.365471	Q9JM76;O15145;H7BWZ3;C9JZD1;D3Z2F7;D3Z2F8;F8VR50	Q9JM76;O15145;H7BWZ3;C9JZD1;D3Z2F7;D3Z2F8	Actin-related protein 2/3 complex subunit 3	Arpc3
21.4578	22.6595	19.492	20.9357	20.9489	20.39	21.4429	17.0628		0.436384	-1.1751	-0.537174	Q9NR30;Q9BQ39;A0A087WVC1;A0A087WVB0	Q9NR30;Q9BQ39;A0A087WVC1;A0A087WVB0	Nucleolar RNA helicase 2;ATP-dependent RNA helicase DDX50	DDX21
18.6648	18.3584	18.336	19.6573	20.476	20.5283	20.2013	20.1216		1.96765	1.57769	1.18977	Q9NRH1	Q9NRH1	Yae1 domain-containing protein 1	YAE1D1
20.8681	20.5594	21.1129	20.656	20.127	19.2259	20.4246	20.3992		1.16806	-0.7549	-0.577741	Q9NV79;V9GZ41	Q9NV79;V9GZ41	Protein-L-isoaspartate O-methyltransferase domain-containing protein 2	PCMTD2
21.3631	22.1139	20.9248	20.8099	22.0983	20.2791	23.102	22.5357		0.448989	0.700838	0.417608	Q9NZI8;O88477	Q9NZI8;O88477	Insulin-like growth factor 2 mRNA-binding protein 1	IGF2BP1
18.1765	18.3797	23.0648	18.7207	22.4126	21.8845	22.8214	22.6991		1.05207	2.86896	1.31381	Q9QXS1;E9Q3W4;F6R059;E9Q9J6;E9PW24;E9PMV1;P58107;A0A075B730;A0A087X1U6;E9PQ28;Q9UPN3;Q9QXZ0;H0YDN1;B1ARU1;E9QA63;B1ARU4;E9PVY8;H3BPE1;H3BQK9	Q9QXS1;E9Q3W4	Plectin	Plec
17.6264	19.1978	19.154	18.0601	17.6409	16.9849	18.7225	18.4512		0.449624	-0.559724	-0.359091	Q9QXS6;Q16643;D6RFI1;F7CPL2;D6R9W4;D6RCR4	Q9QXS6;Q16643	Drebrin	Dbn1
20.936	17.9065	22.8251	22.6502	20.569	21.2842	20.6432	22.8331		0.0707333	0.252893	0.112125	Q9R1C7;O75400;A2AQW6;F5H578;H0YG38	Q9R1C7;O75400;A2AQW6;F5H578	Pre-mRNA-processing factor 40 homolog A	Prpf40a
23.2915	22.5468	23.6607	22.2309	23.4576	21.467	24.0291	24.3112		0.207692	0.383743	0.222979	Q9UKJ3;A2A6A1;K7EKU0;Q7Z570;A4D1E1;A2AKY4;F6QGP8	Q9UKJ3;A2A6A1	G patch domain-containing protein 8	GPATCH8
19.3845	18.8734	18.1647	17.4935	21.5826	17.5211	19.4948	18.4676		0.340203	0.787517	0.401023	Q9ULV4;Q9WUM4;B4E3S0;E9PZJ0;E9PVJ1;F8W1H8;F8VUX3;E9PX03;F8VSA4;F8VRE9;H0YHL7;F8VTT6;F8VVB7	Q9ULV4;Q9WUM4;B4E3S0	Coronin-1C;Coronin	CORO1C
22.9007	21.3885	23.6393	22.1657	22.3287	21.0229	22.4934	23.1494		0.160923	-0.274945	-0.165905	Q9UMS4	Q9UMS4	Pre-mRNA-processing factor 19	PRPF19
23.2954	22.7312	23.1557	20.3697	22.4929	17.7341	22.8771	22.6965		0.268167	-0.937842	-0.388041	Q9UQ35;I3L4D8;I3L1C0;I3L0N7;I3L3Q8;A0A087X1W1;I3L1I8;I3L182	Q9UQ35	Serine/arginine repetitive matrix protein 2	SRRM2
18.5459	18.1663	18.6835	18.305	23.0544	17.0185	16.1452	18.5196		0.0569884	0.259235	0.102006	Q9WTI7;I3L501;Q5ND45	Q9WTI7	Unconventional myosin-Ic	Myo1c
19.6156	20.3023	18.8896	17.0141	17.6577	17.5956	17.7946	19.5803		0.40822	-0.798363	-0.4307	Q9Z1A1;C9JJP5;K0J6K2;Q05BK6;B8JJG7;C9JTY3;B8JJG8;B8JJG6;C9JUE0;F6QJV5;B8JJG9;B8JJG3	Q9Z1A1;C9JJP5;K0J6K2;Q05BK6;B8JJG7;C9JTY3;B8JJG8;B8JJG6;C9JUE0;F6QJV5		Tfg
22.854	25.1591	22.7472	21.9732	21.7273	22.3041	23.6661	23.8356		0.130929	-0.300076	-0.161403	Q9Z204;P07910;G3V576;G3V4W0;B4DY08;G3V4C1;G3V2Q1;G3V5X6;G3V3K6;G3V251;B4DSU6;G3V555;G3V575;G3V4M8;O60812;B7ZW38;G3V2H6;G3V5V7;G3V2D6	Q9Z204;P07910;G3V576;G3V4W0;B4DY08;G3V4C1;G3V2Q1;G3V5X6;G3V3K6;G3V251;B4DSU6;G3V555;G3V575;G3V4M8	Heterogeneous nuclear ribonucleoproteins C1/C2	Hnrnpc
32.0727	30.8945	32.3835	31.3862	30.8799	29.8359	31.1727	31.3659		0.925716	-0.870655	-0.58891	sp|Q80A33|M_THOGV	sp|Q80A33|M_THOGV
18.3504	18.8825	18.1972	18.7358	19.6938	20.8153	19.0073	20.6659		1.49781	1.50412	1.03351	sp|Q80A33|ML_THOGV	sp|Q80A33|ML_THOGV
