# Supplementary material for: Viral targeting of TFIIB impairs de novo polymerase II recruitment and affects antiviral immunity
Source: PLoS Pathog. 2018 Apr 30;14(4):e1006980. doi: 10.1371/journal.ppat.1006980 (PMC5927403; doi:10.1371/journal.ppat.1006980)
Supplement: S2 Table — iBAQ_heavy—newly synthesized proteins after THOV infection; iBAQ_ratio—translation rates after THOV infection; iBAQ_complete—full (H+L) intensities of proteins after THOV infection. (XLSX) [file ppat.1006980.s009.xlsx]

## Sheet: Summary
S2 Table
SILAC pulsed proteome of HeLa cells infected with THOV wt or dML
iBAQ_heavy - newly synthesized proteins after THOV infection
iBAQ_ratio - translation rates after THOV infection
iBAQ_complete - full (H+L) intensities of proteins after THOV infection

## Sheet: iBAQ_heavy
mock_1	mock_2	mock_3	mock_4	THOVdML_1	THOVdML_2	THOVdML_3	THOVdML_4	THOVwt_1	THOVwt_2	THOVwt_3	THOVwt_4	Protein IDs	Majority protein IDs	Protein names	Gene names
22.7909	22.9654	22.2769	21.8855	22.4916	17.084	20.1158	21.9363	22.5695	23.4595	23.5516	21.4473	A0AV96;B7Z8Z7;A0AV96-2;D6R9D6;D6RBS9;D6REZ6;D6R9M7;D6RBP6;D6RA49;D6RFL5;D6RCT1;Q5T0W7;B3KWU8;B4DZ27;Q9NQ94-5;Q8TBY0;Q9NQ94-6;Q9NQ94-3;C9JGD3;Q9NQ94-2;F8W9F8;Q9NQ94-4;Q9NQ94	A0AV96;B7Z8Z7;A0AV96-2;D6R9D6;D6RBS9;D6REZ6	RNA-binding protein 47	RBM47
20.3672	21.4393	21.3873	20.4683	22.0169	22.1484	21.9033	21.6578	21.0589	21.9884	21.8146	21.3201	A0AVT1;A0AVT1-2;H0Y8S8;A0AVT1-4;A0AVT1-3;H0Y9U5	A0AVT1;A0AVT1-2	Ubiquitin-like modifier-activating enzyme 6	UBA6
22.0225	22.4499	21.961	22.884	23.3679	22.8687	23.0837	22.5125	21.2622	21.5132	21.927	21.4368	A0FGR8-6;A0FGR8-2;A0FGR8;C9JGI7;A0FGR8-4;F2Z3K9;A0FGR8-5;A6NFV7	A0FGR8-6;A0FGR8-2;A0FGR8;C9JGI7;A0FGR8-4	Extended synaptotagmin-2	ESYT2
21.5017	17.0249	22.2724	21.451	17.052	16.9833	17.0546	20.79	22.3301	17.564	21.0613	21.8474	A0JLT2-2;A0JLT2	A0JLT2-2;A0JLT2	Mediator of RNA polymerase II transcription subunit 19	MED19
22.7505	22.1451	22.0873	20.7715	15.1132	16.3853	16.4567	17.0231	22.1196	21.1174	18.8711	21.3563	A0MZ66;A0MZ66-3;A0MZ66-4;A0MZ66-6;A0MZ66-5;B7Z7Z9;A0MZ66-2;A0MZ66-7	A0MZ66;A0MZ66-3;A0MZ66-4;A0MZ66-6;A0MZ66-5;B7Z7Z9;A0MZ66-2	Shootin-1	KIAA1598
20.1141	18.783	20.3927	19.234	21.8897	22.3407	22.0791	20.7899	20.2752	17.6183	17.5468	17.7628	A0PJW6	A0PJW6	Transmembrane protein 223	TMEM223
21.907	22.0276	22.2035	21.8966	19.3559	19.3129	20.1332	20.6558	20.4885	19.6628	19.6719	19.3264	A1L0T0;E9PJS0;E9PL44;C9JNI8	A1L0T0	Acetolactate synthase-like protein	ILVBL
21.5341	19.9692	21.1303	20.3252	20.8157	19.2573	20.2779	20.8686	21.1289	20.6428	18.7954	21.0067	A1L390;A1L390-3;G3V311;A1L390-2;G3V3I3;G3V278;REV__P46108-2;REV__P46108	A1L390;A1L390-3	Pleckstrin homology domain-containing family G member 3	PLEKHG3
20.9028	19.4359	22.3402	17.1697	20.4708	19.8674	20.0531	21.9663	20.6435	21.6062	22.1816	21.7218	A1L491;Q86XK2;Q86XK2-5;Q86XK2-3;C9IYF0;Q86XK2-2;H0YAV3;Q86XK2-4;B5MEH7;B3KUR1	A1L491;Q86XK2;Q86XK2-5;Q86XK2-3	F-box only protein 11	FBXO11
22.7963	22.7255	22.5004	22.8105	21.6518	22.3067	21.3024	21.3294	21.7895	21.4804	21.5359	21.9423	Q99798;A2A274;F5H2A5;B4DEC3;B4DW08	Q99798;A2A274;F5H2A5;B4DEC3;B4DW08	Aconitate hydratase, mitochondrial	ACO2
15.818	17.6514	17.9984	18.5018	16.0034	16.1145	15.4994	16.4234	16.4336	17.155	17.6017	17.8756	Q86X10-3;A2A2E9;Q86X10;Q86X10-2;A2A2F0;Q86X10-4;B4E2E8	Q86X10-3;A2A2E9;Q86X10;Q86X10-2;A2A2F0;Q86X10-4	Ral GTPase-activating protein subunit beta	RALGAPB
21.375	21.3455	17.3043	22.3391	21.9658	21.1502	21.9056	22.1607	20.0129	20.2556	20.7809	19.466	Q9Y312;A2A2Q9	Q9Y312;A2A2Q9	Protein AAR2 homolog	AAR2
22.9552	19.1879	18.5789	18.6363	18.0389	16.785	18.0633	16.8243	25.6717	18.119	16.4302	17.8169	A2A3Z5;Q8IV20	A2A3Z5;Q8IV20	Laccase domain-containing protein 1	LACC1
21.7746	22.0676	21.6415	22.8602	22.5003	23.4117	22.4959	22.1326	22.5609	21.8628	23.0715	23.6312	O15533-2;G5E9H8;O15533;D3YTI9;A8MUD0;A2ABB9;A2AB90;O15533-3;Q6P1N7;G3V0I4;F8VS90;E9PGM2;E7EV64;C9JA35;Q5HYV0;A2AB92	O15533-2;G5E9H8;O15533;D3YTI9;A8MUD0;A2ABB9;A2AB90;O15533-3;Q6P1N7;G3V0I4;F8VS90;E9PGM2;E7EV64	Tapasin	TAPBP
21.4926	16.4104	16.7027	16.5696	24.0599	23.3437	23.7871	23.6253	24.1091	23.9284	23.898	23.9466	A2ACR1;P28065-2;P28065;B0V0T3;A2ACR0;B0V0T2;B4DZW2;B0V060;A2ACQ9	A2ACR1;P28065-2;P28065;B0V0T3;A2ACR0	Proteasome subunit beta type;Proteasome subunit beta type-9	PSMB9
21.1306	16.8212	19.8859	19.4009	16.4517	16.7818	16.8564	16.821	17.6432	16.4608	16.9452	16.6626	O00327-3;O00327-5;C9JYE8;O00327-4;O00327-6;F8W6J9;A2I2N6;O00327-1;O00327-7;O00327-8;O00327;E9PPV4	O00327-3;O00327-5;C9JYE8;O00327-4;O00327-6;F8W6J9;A2I2N6;O00327-1;O00327-7;O00327-8;O00327;E9PPV4	Aryl hydrocarbon receptor nuclear translocator-like protein 1	ARNTL
18.1562	18.0153	17.1049	16.9708	16.853	18.2447	16.8531	18.7195	18.0094	19.8955	18.1119	17.1701	O94916-2;O94916-3;O94916;A2RRB4;E9PHR7	O94916-2;O94916-3;O94916;A2RRB4;E9PHR7	Nuclear factor of activated T-cells 5	NFAT5
21.8224	21.2157	20.9352	21.4312	21.6608	20.2932	21.4659	20.6701	20.7498	20.4301	19.3921	18.2969	A2RRF3;Q9UBC2;Q9UBC2-2	A2RRF3;Q9UBC2;Q9UBC2-2	Epidermal growth factor receptor substrate 15-like 1	EPS15L1
16.3493	18.3466	17.111	16.788	12.7023	12.8553	18.7458	18.1275	17.6979	17.6703	16.4543	17.0171	A2RRP1;A2RRP1-2;H0Y5G7	A2RRP1;A2RRP1-2;H0Y5G7	Neuroblastoma-amplified sequence	NBAS
19.9593	17.7301	17.5932	17.6777	16.8497	18.6748	18.1556	18.3958	16.5312	16.9696	16.7899	17.4902	A3KMH1-3;A3KMH1;E2QRD0;A3KMH1-2;A8MYW7	A3KMH1-3;A3KMH1;E2QRD0;A3KMH1-2	von Willebrand factor A domain-containing protein 8	VWA8
18.4365	18.1926	18.2776	18.4867	18.7501	18.0845	18.4232	18.3106	17.0441	16.8162	17.2701	18.3117	A3KN83-2;A3KN83;A3KN83-3;F8W8H8;A3KN83-4	A3KN83-2;A3KN83;A3KN83-3;F8W8H8;A3KN83-4	Protein strawberry notch homolog 1	SBNO1
23.1177	21.1617	22.3447	21.802	19.1914	18.3521	20.7434	20.9598	20.9101	17.2906	18.6288	20.9499	A4D1E9;A4D1E9-2;C9J8R7;C9JNI1;C9JEQ8	A4D1E9;A4D1E9-2;C9J8R7;C9JNI1	GTP-binding protein 10	GTPBP10
22.1465	20.7477	22.1788	16.9675	18.1575	21.5318	21.5617	20.827	16.8894	18.1144	19.0371	17.9855	Q9UM22;A4D1W8;C9JYS3;Q9UM22-2;D6RIH7	Q9UM22;A4D1W8;C9JYS3	Mammalian ependymin-related protein 1	EPDR1;UCC1
23.569	23.1296	22.8903	22.0663	22.2564	22.5622	21.9546	22.1704	22.7218	22.0466	21.3847	22.1892	E9PHI4;A4D2Q0;E9PF23;O94901;O94901-5;E9PDU4;H0Y742;H0Y6N5;E7EP45;O94901-2;F8WD13;O94901-3;C9JK55;C9K051;C9JS54;C9JJU6;C9JR15;O94901-4	E9PHI4;A4D2Q0;E9PF23;O94901;O94901-5;E9PDU4;H0Y742;H0Y6N5;E7EP45	SUN domain-containing protein 1	SUN1;UNC84A
25.4084	25.5489	25.4006	25.2042	25.4575	25.7186	25.7438	25.3382	25.284	25.3647	26.3013	25.6932	P42771;A5X2G7;P42771-2;P42772;P42771-3;G3XAG3	P42771;A5X2G7;P42771-2	Cyclin-dependent kinase inhibitor 2A, isoforms 1/2/3	CDKN2A
20.8677	20.6986	20.847	20.8993	16.4733	17.3714	18.7901	21.5553	18.6106	19.8426	21.8549	19.5903	A5YKK6;A5YKK6-2;F8WA87;A5YKK6-3;A5YKK6-4;B5MDN3;B3KPW6;F5H1F4	A5YKK6;A5YKK6-2;F8WA87;A5YKK6-3;A5YKK6-4;B5MDN3	CCR4-NOT transcription complex subunit 1	CNOT1
24.4433	24.6482	24.9488	24.6264	24.3178	24.3042	24.4018	24.3292	23.8894	22.2223	24.6324	23.2036	P08559;P08559-2;A5YVE9;P08559-3;Q5JPU3;Q5JPT9;Q5JPU0;Q5JPU1;Q5JPU2	P08559;P08559-2;A5YVE9;P08559-3	Pyruvate dehydrogenase E1 component subunit alpha, somatic form, mitochondrial	PDHA1
18.172	20.8443	21.2865	22.0424	18.4261	20.2969	18.3382	16.9233	21.3406	21.9088	22.6677	17.6546	A6H8Z7;Q6UWP7;Q6UWP7-2;C9K0C3;C9JMW2;C9JUV9;C9J5S5;C9JA02;C9JXY8;C9J6F4	A6H8Z7;Q6UWP7;Q6UWP7-2	Lysocardiolipin acyltransferase 1	LCLAT1
26.418	26.7622	26.3855	24.8027	26.6684	26.9971	26.5377	25.9065	26.2826	26.3932	26.6573	26.285	Q9GZQ8;A6NCE7;Q9H492;Q9H492-2	Q9GZQ8;A6NCE7	Microtubule-associated proteins 1A/1B light chain 3B;Microtubule-associated proteins 1A/1B light chain 3 beta 2	MAP1LC3B;MAP1LC3B2
21.8505	20.8822	22.5602	18.8673	18.3408	18.2671	17.2974	17.2667	21.2391	17.7873	18.1039	17.8168	Q9Y6G3;A6NCI0	Q9Y6G3;A6NCI0	39S ribosomal protein L42, mitochondrial	MRPL42
19.5769	20.1999	20.4403	20.4357	18.9713	17.2261	18.9536	19.8166	17.3676	20.4698	17.7728	17.1115	A6NCU2;B7Z227;Q8N5Y2-2;B4DUV8;Q8N5Y2;C9JXM9;A6NLU8;C9JKR8;A6NHW8;P0C860	A6NCU2;B7Z227;Q8N5Y2-2;B4DUV8;Q8N5Y2;C9JXM9;A6NLU8;C9JKR8;A6NHW8;P0C860	Male-specific lethal 3 homolog;Putative male-specific lethal-3 protein-like 2	MSL3;MSL3P1
19.5381	19.5949	22.5567	19.6103	20.1472	19.5107	19.3025	19.9329	19.2184	19.6072	19.4518	21.0887	Q9BWM7;A6NCZ6	Q9BWM7;A6NCZ6	Sideroflexin-3	SFXN3
17.0788	16.8178	17.1016	18.2749	20.2974	19.2753	19.5794	20.2209	18.198	17.6181	20.2655	16.1997	P79522-2;P79522;A6NDA2	P79522-2;P79522;A6NDA2	Proline-rich protein 3	PRR3
21.0639	20.6419	21.0489	21.5322	17.2958	17.6057	17.6769	20.1552	22.8066	21.2741	21.7866	21.1836	A6NDG6	A6NDG6	Phosphoglycolate phosphatase	PGP
16.4633	18.7636	19.0061	18.5434	17.6768	16.3511	16.4225	19.409	20.1634	16.9109	20.0213	20.0477	A6NDJ8;Q86YS6	A6NDJ8;Q86YS6	Putative Rab-43-like protein ENSP00000330714;Ras-related protein Rab-43	RAB43
21.1008	22.6608	19.4577	23.3957	23.2047	22.7917	22.5055	23.4042	22.5609	21.6563	24.505	21.8642	A6NDN0;O43617;A6NKE1	A6NDN0;O43617	Trafficking protein particle complex subunit 3	TRAPPC3
20.1505	21.2983	20.8003	21.7952	16.4173	18.04	18.1112	17.6473	17.8682	20.4029	17.6016	16.0153	Q86WR7-2;A6NDS2;Q86WR7;D3DRR9	Q86WR7-2;A6NDS2;Q86WR7	Proline and serine-rich protein 2	PROSER2
20.3121	20.57	20.6672	20.7254	20.6446	20.7697	21.0307	20.5388	20.153	20.5262	20.3346	20.46	A6NDU8	A6NDU8	UPF0600 protein C5orf51	C5orf51
20.7142	21.0044	18.4122	19.7211	22.4075	21.9582	22.5499	22.2583	21.5993	20.2022	21.6011	20.4123	B4DKL4;A6NDW3;E9PHD4;Q86X29;Q86X29-3;Q86X29-2	B4DKL4;A6NDW3;E9PHD4;Q86X29;Q86X29-3;Q86X29-2	Lipolysis-stimulated lipoprotein receptor	LSR
22.8445	22.623	23.3083	20.3659	19.2693	22.4781	21.3688	20.9311	21.1039	20.5961	18.8533	21.7237	A6NDW6;Q9BVK2;H0YDQ1;H0YDD3;H0YCV0;H0YD42;H0YDV4;H0YEE0	A6NDW6;Q9BVK2;H0YDQ1;H0YDD3;H0YCV0	Probable dolichyl pyrophosphate Glc1Man9GlcNAc2 alpha-1,3-glucosyltransferase	ALG8
16.8748	18.1568	19.5662	18.4582	19.3155	18.9366	19.1495	19.6518	17.6977	15.9966	16.8858	16.8173	G3V2I3;A6NED2;G3V3Q4	G3V2I3;A6NED2;G3V3Q4	RCC1 domain-containing protein 1	RCCD1
20.5356	18.4319	20.8763	20.5344	20.1839	16.6779	16.7493	16.3891	20.528	19.7001	20.2234	19.7939	A6NEG5;Q8IV63;B4DGW1;Q8IV63-2;E7EMG6	A6NEG5;Q8IV63;B4DGW1;Q8IV63-2	Inactive serine/threonine-protein kinase VRK3	VRK3
22.4612	21.1255	19.6214	20.6132	19.2518	19.0438	19.4773	20.9904	19.3311	21.4732	19.0481	21.2385	H0Y8A7;A6NF21;Q9NV92	H0Y8A7;A6NF21;Q9NV92	NEDD4 family-interacting protein 2	NDFIP2
21.0342	20.1584	20.5279	20.8059	21.4294	19.5186	21.2763	19.2237	20.509	21.0376	20.0085	20.8902	A6NF48;Q9Y2X9;F5H1Z5	A6NF48;Q9Y2X9;F5H1Z5	Zinc finger protein 281	ZNF281
19.9324	20.4659	19.5502	20.2705	20.109	16.8114	16.8827	18.0829	20.9838	16.7815	15.9603	18.3082	Q8IZP0-10;Q8IZP0-8;F5H1G9;Q8IZP0-7;F8WA55;Q8IZP0-2;Q8IZP0-4;Q8IZP0-3;Q8IZP0-5;Q8IZP0-6;Q8IZP0-9;F8WA56;Q8IZP0;A6NFN2;B4DQ58	Q8IZP0-10;Q8IZP0-8;F5H1G9;Q8IZP0-7;F8WA55;Q8IZP0-2;Q8IZP0-4;Q8IZP0-3;Q8IZP0-5;Q8IZP0-6;Q8IZP0-9;F8WA56;Q8IZP0;A6NFN2;B4DQ58	Abl interactor 1	ABI1
22.0925	21.8905	21.9528	22.1908	21.5236	19.8579	20.9776	20.9174	22.4257	21.1781	20.0007	21.336	A6NFN4;Q13564;A8MU28;A6NCK0	A6NFN4;Q13564;A8MU28;A6NCK0	NEDD8-activating enzyme E1 regulatory subunit	NAE1
25.0034	25.1319	25.4134	25.2637	24.7567	24.5967	24.766	24.9801	24.8495	24.6738	24.7092	24.4719	Q9UKK9;A6NFX8;A6NJU6;A6NHE8;A6NCQ0;H0YEY4;C9JYY9	Q9UKK9;A6NFX8;A6NJU6;A6NHE8	ADP-sugar pyrophosphatase	NUDT5
22.2734	19.1621	21.0279	23.7865	22.0968	23.2381	22.8475	21.274	21.5057	18.7319	21.8625	23.0507	A6NG10;Q969T9;B4DFG2;E7EX86;B4DV07	A6NG10;Q969T9;B4DFG2;E7EX86;B4DV07	WW domain-binding protein 2	WBP2
20.6594	21.5607	21.0918	20.971	20.937	21.697	18.3661	20.2831	21.6992	22.1767	21.5276	23.0798	A6NG79;Q92733;E9PGC6;H0YE12;H0Y679	A6NG79;Q92733;E9PGC6	Proline-rich protein PRCC	PRCC
20.0683	19.6702	18.6814	20.16	22.6876	17.8441	21.1923	22.409	21.6135	20.944	21.7274	21.7082	Q7Z7H8;A6NGJ4	Q7Z7H8;A6NGJ4	39S ribosomal protein L10, mitochondrial	MRPL10
21.4848	21.3083	21.59	21.3355	18.1129	21.1207	17.9153	21.3759	21.463	15.8116	15.7731	17.7186	Q96B45;A6NGQ6	Q96B45;A6NGQ6	UPF0693 protein C10orf32	C10orf32
23.0561	22.1627	23.5963	17.4135	21.2799	20.6848	18.0065	16.7169	21.2436	16.6158	16.5871	18.9731	A6NGW1;O95070;E9PIZ0;C9JST7;F8W9A1;E9PS11	A6NGW1;O95070;E9PIZ0;C9JST7;F8W9A1	Protein YIF1A	YIF1A
20.7711	21.4501	21.4461	19.8916	21.6654	19.4712	21.1443	22.0286	20.9927	20.7494	21.3758	20.8339	Q14202-2;Q14202;A6NHB5;A6NHN7;Q96E26;A6NL54;A6NC58	Q14202-2;Q14202;A6NHB5;A6NHN7	Zinc finger MYM-type protein 3	ZMYM3
22.9717	21.7407	22.9569	22.6691	23.6016	23.7565	23.6381	23.9404	23.7576	23.7269	23.7087	23.4165	A6NHR9;A6NHR9-2;A6NHR9-3	A6NHR9;A6NHR9-2	Structural maintenance of chromosomes flexible hinge domain-containing protein 1	SMCHD1
22.8075	23.3495	23.4051	23.3301	23.3806	23.0351	22.6475	22.3983	22.6105	22.8021	22.7813	22.1471	P63092;A6NI00;Q5JWF2;P63092-3;P63092-2;Q5JWF2-2;Q5JWE9;H0Y7F4;P38405;Q86XU3;Q5JWD1;H0Y7E8;F5H3J6	P63092;A6NI00;Q5JWF2;P63092-3;P63092-2;Q5JWF2-2	Guanine nucleotide-binding protein G(s) subunit alpha isoforms short;Guanine nucleotide-binding protein G(s) subunit alpha isoforms XLas	GNAS
23.4519	21.0421	22.4122	22.0059	21.6274	21.475	21.6879	23.6052	16.9849	22.8163	19.8725	22.2807	Q5JRG1;Q9BVL2-2;C9JDH3;A6NI12;Q9BVL2	Q5JRG1;Q9BVL2-2;C9JDH3;A6NI12;Q9BVL2	Nucleoporin p58/p45	NUPL1
16.8714	18.9827	18.596	17.7943	18.7982	21.5457	16.7541	18.6163	18.6576	18.749	18.0962	17.4482	A6NI76;Q96EL2	A6NI76;Q96EL2	28S ribosomal protein S24, mitochondrial	MRPS24
22.7725	21.5857	23.2838	23.082	20.6635	20.4371	19.2845	20.6046	21.9281	21.7203	21.2732	21.9906	Q76FK4-4;A6NJK7;Q76FK4;F5H101;F8WE42;Q76FK4-2;Q76FK4-3;F5GWN9;F5H540;F5H8B8;F5H532;F5H0I5;F5H692;F5GXV1;F5H797;F5H7D5	Q76FK4-4;A6NJK7;Q76FK4;F5H101;F8WE42;Q76FK4-2;Q76FK4-3;F5GWN9	Nucleolar protein 8	NOL8
19.2133	15.9584	18.778	19.3921	19.0754	17.9955	19.0182	15.9364	16.0633	15.0909	15.2486	19.8073	Q8IYS2;A6NJM2;Q8IYS2-2	Q8IYS2;A6NJM2;Q8IYS2-2	Uncharacterized protein KIAA2013	KIAA2013
23.6541	23.8739	23.757	23.4785	22.1584	21.6972	20.7645	21.5972	21.2307	19.1705	19.6838	21.614	Q8WTT2;A6NJZ9;F5H677	Q8WTT2;A6NJZ9;F5H677	Nucleolar complex protein 3 homolog	NOC3L
20.9483	20.7067	21.2242	21.2768	21.1128	19.8295	21.3768	20.3266	20.57	20.76	19.8273	21.0218	E7ENT8;F8VUH2;Q13438-3;E9PEY5;Q9BW99;Q13438-2;G3XA88;A6NLB2;Q13438;B4E321;E7EW91;F8W1N0;F8W0R2;F8VZI7;F8W1V2	E7ENT8;F8VUH2;Q13438-3;E9PEY5;Q9BW99;Q13438-2;G3XA88;A6NLB2;Q13438;B4E321;E7EW91	Protein OS-9	OS9
22.8888	18.3446	17.5487	16.5353	16.7455	17.9353	17.1101	16.8507	22.7301	23.0028	24.3535	17.9941	A6NLH6;Q9P003	A6NLH6;Q9P003	Protein cornichon homolog 4	CNIH4
23.0955	23.7051	23.1973	22.7291	22.4273	21.9858	22.8645	25.1256	25.6357	22.0383	25.3573	22.9602	A6NM69;C9JC79;P22307;B4DHP6;P22307-2;E1B6W5;H0YF61;Q6NXF4;E9PLD1;F2Z3J1;H0YD06;H0YCB0	A6NM69;C9JC79;P22307;B4DHP6;P22307-2;E1B6W5	Non-specific lipid-transfer protein	SCP2
20.2051	19.7741	19.6124	20.145	16.8794	16.7812	18.0006	15.9408	14.7837	20.3072	15.5088	18.3461	A6NMA8;O95825;C9JAL0;F8WF64;B3KQ77;A6NND8;A6NHJ8;C9K0F7;C9JZK8;C9JQD0	A6NMA8;O95825;C9JAL0;F8WF64;B3KQ77;A6NND8;A6NHJ8;C9K0F7;C9JZK8;C9JQD0	Quinone oxidoreductase-like protein 1	CRYZL1
22.5188	22.2948	22.7788	22.7452	21.2583	21.1608	21.3943	19.8712	21.002	21.8332	21.5702	21.8386	P09884;A6NMQ1	P09884;A6NMQ1	DNA polymerase alpha catalytic subunit;DNA polymerase	POLA1
24.008	23.3727	24.1689	23.2459	23.3226	21.8662	22.2831	22.7039	23.6902	22.2131	23.6498	24.0236	O43768-6;O43768-5;O43768-2;O43768;O43768-7;E9PB69;O43768-3;O43768-4;A6NMQ3;C9JUF4;Q5T5H1;D6RE62;O43768-8	O43768-6;O43768-5;O43768-2;O43768;O43768-7;E9PB69;O43768-3;O43768-4;A6NMQ3;C9JUF4;Q5T5H1;D6RE62	Alpha-endosulfine	ENSA
20.9877	19.1953	21.3995	20.5109	17.9161	19.5766	20.4889	19.7707	15.8768	20.3951	18.1003	17.9153	C9JEX3;A6NN98;Q13614;F5H545	C9JEX3;A6NN98;Q13614;F5H545	Myotubularin-related protein 2	MTMR2
27.941	27.4309	28.3953	27.6542	26.1706	26.611	26.9648	26.9218	27.0239	26.9201	27.1174	26.9965	Q16629-3;Q16629-2;A6NNE8;G5E9M3;C9JAB2;Q16629;F8WEA1	Q16629-3;Q16629-2;A6NNE8;G5E9M3;C9JAB2;Q16629	Serine/arginine-rich splicing factor 7	SRSF7
18.82	24.5593	21.6148	24.5779	24.5623	24.9469	24.5258	22.084	25.1544	24.7265	24.8858	24.7729	B4DPP0;A6NNI4;P21926;G8JLH6;F5GXT1;E7ERM7	B4DPP0;A6NNI4;P21926;G8JLH6	CD9 antigen	CD9
18.7891	19.5641	19.415	19.6134	19.0186	17.8094	19.0048	15.7418	16.6875	18.6735	19.2252	14.795	B7Z6Y0;B7Z7Q1;F5H2R4;A6P3A8;F5H0Y0;F5H689;A6P3A7;Q14680	B7Z6Y0;B7Z7Q1;F5H2R4;A6P3A8;F5H0Y0;F5H689;A6P3A7;Q14680	Maternal embryonic leucine zipper kinase	MELK
24.4801	24.0656	24.1675	23.8371	24.0687	23.3013	24.5247	23.1745	23.2082	23.4988	23.3539	23.3807	Q15257-3;Q15257-2;A6PVN5;Q15257;B4DZF8;Q5T949;Q5T948;Q15257-4;Q68CR8;A6PVN9;A6PVN6;B7ZBQ0;A6PVN8;C9IZ76;A6PVN7	Q15257-3;Q15257-2;A6PVN5;Q15257;B4DZF8;Q5T949;Q5T948;Q15257-4;Q68CR8;A6PVN9;A6PVN6	Serine/threonine-protein phosphatase 2A activator	PPP2R4;DKFZp781M17165
21.8457	20.8823	22.0511	20.6648	22.5146	21.6607	22.3084	20.7996	18.1944	21.3393	22.817	23.2876	Q99755-2;Q99755-3;A6PW57;Q99755;Q99755-4;B4DY52;O60331-4;O60331;O60331-2;O60331-3;A6PW58;A2A5X0;F2Z3N1;B4DIG7;O14986;O14986-2	Q99755-2;Q99755-3;A6PW57;Q99755;Q99755-4	Phosphatidylinositol 4-phosphate 5-kinase type-1 alpha	PIP5K1A
26.3713	25.6552	26.5704	26.0229	25.3762	25.7965	25.3571	26.1575	25.3661	25.4154	25.1416	26.0365	Q9ULV4;A7MAP0;B4E3S0;H0YHL7;F8W1H8;F8VUX3;F8VSA4;F8VRE9;F8VTT6;F8VVB7;F8VV53;B3KRY9;Q6QEF8-4;Q6QEF8-3;Q6QEF8-2;Q6QEF8-5;Q6QEF8;F8W759	Q9ULV4;A7MAP0;B4E3S0	Coronin-1C;Coronin	CORO1C
21.0562	19.8682	17.9305	19.3066	20.1102	16.6827	20.2223	20.103	17.5985	18.1109	19.7586	21.0085	A8CG34;A8CG34-2;A6NF01;F6STJ3;C9JER0;Q6PJE2;C9J370;C9JFL1	A8CG34;A8CG34-2	Nuclear envelope pore membrane protein POM 121C	POM121C
18.2124	20.4309	22.1705	22.183	21.2855	17.0388	16.0092	17.8864	18.8665	17.5196	17.5019	17.849	Q9H2P9-3;Q9H2P9-2;E7EPS3;E7EN60;A8JZY6;Q9H2P9-4;Q9H2P9;Q9H2P9-5;E7EQB6	Q9H2P9-3;Q9H2P9-2;E7EPS3;E7EN60;A8JZY6;Q9H2P9-4;Q9H2P9;Q9H2P9-5;E7EQB6	Diphthine synthase	DPH5
18.4879	17.2746	16.6683	19.9043	19.5461	18.8309	18.5393	17.5127	17.3252	18.7777	18.7752	17.3854	B4DS50;A8JZZ6;C9J7S5;Q92685;C9JQW2	B4DS50;A8JZZ6;C9J7S5;Q92685;C9JQW2	Dol-P-Man:Man(5)GlcNAc(2)-PP-Dol alpha-1,3-mannosyltransferase	ALG3
22.8968	20.0239	21.6626	21.0025	21.1575	21.3998	21.2308	22.1874	21.5538	20.8089	21.0424	19.1726	A8K1C9;Q96LT9;H0YEY9;H0YEB8;E9PPV2	A8K1C9;Q96LT9	RNA-binding protein 40	RNPC3
18.4004	17.6647	22.3994	21.3628	18.0077	22.2877	22.1416	21.9127	17.877	22.1208	21.7474	21.712	G3V2V7;A8K4E2;P01100;G3V5N7;B4DQ65	G3V2V7;A8K4E2;P01100;G3V5N7;B4DQ65	Proto-oncogene c-Fos	FOS
25.5082	16.3752	18.3675	23.1232	25.9582	17.9294	23.9711	21.8867	25.1152	17.2485	23.4715	19.8022	A8K6C4;Q5JZF5;P22557	A8K6C4;Q5JZF5;P22557	5-aminolevulinate synthase, erythroid-specific, mitochondrial	ALAS2
20.6407	18.4322	20.8048	19.7247	18.8453	19.7596	18.9214	18.8629	21.3713	20.386	18.4052	18.8344	B7Z896;A8K6S2;F5H3M2;F5H4I9;Q9BVG8-2;Q9BVG8;B7Z484;Q9BVG8-4	B7Z896;A8K6S2;F5H3M2;F5H4I9;Q9BVG8-2;Q9BVG8;B7Z484;Q9BVG8-4	Kinesin-like protein KIFC3	KIFC3
20.7128	20.3717	20.3422	20.4254	19.5339	19.7654	20.234	19.6106	17.2696	17.9021	18.1465	15.3119	A8K8U5;P33981;D6RF82;D6REX1;D6RIC6	A8K8U5;P33981	Dual specificity protein kinase TTK	TTK
20.8906	21.2181	21.8997	20.0442	22.7522	22.58	21.969	22.1818	21.4174	22.3162	21.6386	22.6523	Q9ULG6-2;Q9ULG6;A8K9T0;Q9ULG6-4;Q9ULG6-3	Q9ULG6-2;Q9ULG6;A8K9T0;Q9ULG6-4	Cell cycle progression protein 1	CCPG1
23.9397	18.1112	23.5362	21.6037	21.1689	20.3149	20.2741	23.2673	21.7133	19.8408	23.0994	20.284	A8MPX7;F5GWL7;Q9H5V9	A8MPX7;F5GWL7;Q9H5V9	UPF0428 protein CXorf56	CXorf56
19.8241	16.9182	16.9971	18.2303	17.0012	15.9378	18.327	17.9779	19.5744	17.4558	17.9794	16.7244	Q9UIC8;A8MQ43;Q9UIC8-2;Q9UIC8-3	Q9UIC8;A8MQ43;Q9UIC8-2;Q9UIC8-3	Leucine carboxyl methyltransferase 1	LCMT1
22.0422	22.3969	22.2733	22.0605	21.3921	21.9031	17.0811	21.5337	21.427	21.7634	21.0552	21.1528	Q9BY42;A8MSH5;A2A2L5;A2A2L6	Q9BY42;A8MSH5;A2A2L5;A2A2L6	Protein RTF2 homolog	RTFDC1
20.7002	24.047	23.6885	21.1552	22.9568	21.3577	22.0621	22.8737	23.0206	16.7846	19.6899	20.7188	A8MSQ1;O94880;O94880-2	A8MSQ1;O94880;O94880-2	PHD finger protein 14	PHF14
17.3288	16.7111	17.1314	21.4385	16.7502	20.3655	17.1505	16.7217	22.754	17.796	21.736	20.4197	E5RGQ3;A8MT24;Q9H446;E5RGS5;E5RJE3	E5RGQ3;A8MT24;Q9H446;E5RGS5	RWD domain-containing protein 1	RWDD1
21.0031	20.3237	21.4828	16.8633	17.1077	20.5377	19.851	20.7852	20.4185	18.1489	17.2275	20.1655	A8MT69;A8MT69-2;A8MT69-3	A8MT69;A8MT69-2	Centromere protein X	STRA13
21.9174	19.915	21.3993	20.9338	23.4267	20.1486	22.804	22.1092	21.5135	19.6652	22.7034	20.2773	Q7Z5J4;A8MTC3;Q7Z5J4-3;E7EVZ3;Q7Z5J4-2;C9JWB0;A8MXE8;Q7Z5J4-4;E7ETW1	Q7Z5J4;A8MTC3;Q7Z5J4-3;E7EVZ3;Q7Z5J4-2;C9JWB0;A8MXE8;Q7Z5J4-4;E7ETW1	Retinoic acid-induced protein 1	RAI1
21.9753	21.7192	21.0774	16.9972	18.0018	21.4142	17.1258	17.0788	20.5237	20.1019	17.7816	17.7014	A8MTG3;O43670-2	A8MTG3;O43670-2
24.4999	24.8955	24.5851	25.3445	25.0589	19.5527	25.7262	20.3345	21.5964	22.3016	19.9109	23.2262	C9J0K6;A8MTH6;P30626;B4DKK2;B4DHQ6;E9PG82	C9J0K6;A8MTH6;P30626;B4DKK2;B4DHQ6	Sorcin	SRI
20.293	21.0421	20.4101	19.6146	18.5697	19.1206	19.3345	19.7977	21.5993	19.3923	20.8402	19.9107	Q15398-1;E7EP14;A8MTM6;Q15398;G3V4E5	Q15398-1;E7EP14;A8MTM6;Q15398	Disks large-associated protein 5	DLGAP5
19.311	19.6195	19.0236	19.3095	18.8716	18.9643	17.5044	17.731	18.2328	17.717	18.1388	19.1056	A8MTY9;E7EWN9;B7Z6B1;O14972;A8MY26;B7Z606	A8MTY9;E7EWN9;B7Z6B1;O14972;A8MY26;B7Z606	Down syndrome critical region protein 3	DSCR3
23.0179	22.8676	23.0056	23.3362	22.6592	22.2259	22.4929	22.1477	22.2114	20.1411	22.4188	21.6412	A8MUB1;P68366;C9JEV8;C9JQ00;C9JJQ8;C9JDS9;C9JDL2;C9K0S6;Q9H853	A8MUB1;P68366	Tubulin alpha-4A chain	TUBA4A
19.3208	20.1184	19.6972	20.4363	16.0024	17.0792	17.4518	17.1821	17.7974	17.6505	17.7016	21.961	Q53HC9;A8MUM1;F8WDX0;F8WB12;F8WDS8;C9J0U9;C9JVR6;D3YTH5	Q53HC9;A8MUM1	Protein TSSC1	TSSC1
29.421	29.8932	29.9643	29.7307	29.279	29.4417	29.066	28.9809	28.7302	28.8751	29.1343	28.1613	P62750;A8MXA8;A8MUS3	P62750;A8MXA8;A8MUS3	60S ribosomal protein L23a	RPL23A
21.8923	21.5242	22.3559	21.551	20.2635	21.9518	20.5772	21.3039	19.9576	20.394	20.5812	20.0684	A8MUW5;Q52LJ0;H0YNA1	A8MUW5;Q52LJ0	Protein FAM98B	FAM98B
20.454	21.1313	23.4425	22.0347	22.2999	21.5788	21.8596	21.6524	21.637	22.7605	20.1797	21.1117	A8MV29;E7EU78;C9J1R1;Q9Y6K9;Q9Y6K9-2;F8W9A9;C9JZ85;C9JN51;Q9Y6K9-3;C9J2V2;C9JH59;C9JCG6	A8MV29;E7EU78;C9J1R1;Q9Y6K9;Q9Y6K9-2;F8W9A9;C9JZ85;C9JN51;Q9Y6K9-3	NF-kappa-B essential modulator	IKBKG
23.8571	24.8939	24.4936	24.396	23.7438	23.6389	24.1839	23.5533	23.8782	23.5243	24.0794	23.8804	Q16643;A8MV58;Q16643-2;D6R9W4;F8W9Z3;D6R9Q9;D6RFI1;D6RCR4	Q16643;A8MV58;Q16643-2;D6R9W4	Drebrin	DBN1
25.2715	25.1238	25.4113	23.66	23.5638	23.6811	24.6681	25.4492	24.0038	23.6092	24.5676	23.5706	Q5M775-4;A8MV89;Q5M775;Q5M775-5;Q5M775-3;Q5M775-2;F5H2Z1	Q5M775-4;A8MV89;Q5M775;Q5M775-5;Q5M775-3;Q5M775-2	Cytospin-B	SPECC1
21.5285	20.2866	21.8602	18.791	21.7568	20.3961	19.6208	21.9434	20.7583	22.5147	17.6343	20.3734	A8MVI8;E7EN80;E7EUG8;Q6NW34-2;Q6NW34;E7EQH6;E7ENV3;E9PFF8	A8MVI8;E7EN80;E7EUG8;Q6NW34-2;Q6NW34;E7EQH6;E7ENV3	Uncharacterized protein C3orf17	C3orf17
17.7195	16.8483	18.1703	16.7163	17.2174	17.0545	18.3382	16.7765	16.2808	17.1856	15.3964	18.2091	A8MVY7;Q9UMN6;Q9UMN6-2	A8MVY7;Q9UMN6	Histone-lysine N-methyltransferase MLL4	WBP7
18.9156	19.3172	17.5677	19.7681	18.5858	17.4332	17.7368	17.9719	17.7304	15.1063	17.1638	18.1617	Q5THJ1;Q13029-3;Q13029-2;A8MWY4;A8MW16;Q13029	Q5THJ1;Q13029-3;Q13029-2;A8MWY4;A8MW16;Q13029	PR domain zinc finger protein 2	PRDM2
16.4281	18.6187	18.2622	18.0336	17.1483	20.007	20.121	20.874	20.5325	16.5227	20.5608	16.8933	A8MW45;F5H7G6;C9JH30	A8MW45;F5H7G6;C9JH30
25.5627	23.7668	25.8504	25.3688	25.1865	25.5518	25.8367	24.7333	25.4186	25.3553	24.1203	24.4111	O43660;A8MW61;O43660-2;D6RA26;H0YA24;B7Z982;H0YAA2;D6RC87	O43660;A8MW61;O43660-2	Pleiotropic regulator 1	PLRG1
23.6289	23.0912	23.3636	23.2044	21.7914	21.6923	22.8427	22.2724	23.3019	23.5243	23.2526	22.0554	B4DVY1;A8MWD3;O15371;B0QYA5;B0QYA3;B0QYA6;B0QYA7;B0QYA8	B4DVY1;A8MWD3;O15371	Eukaryotic translation initiation factor 3 subunit D	EIF3D
27.5067	27.5934	27.2121	27.0912	26.2222	26.2906	26.467	26.0755	26.6207	26.4594	26.4205	26.6538	P62308;A8MWD9;Q49AN9;F5H013;F5H5R7;C9JVQ0	P62308;A8MWD9;Q49AN9;F5H013;F5H5R7;C9JVQ0	Small nuclear ribonucleoprotein G;Small nuclear ribonucleoprotein G-like protein	SNRPG
18.1667	17.9097	17.0019	18.3476	17.1235	17.3806	17.6846	15.9746	17.9883	17.9366	15.0593	19.0575	Q96HR9;A8MWX0	Q96HR9;A8MWX0	Receptor expression-enhancing protein 6	REEP6
23.7906	23.5368	23.6955	23.5467	21.892	21.9273	21.2498	21.3981	22.0351	20.3469	21.1628	21.7895	A8MX10;Q9NVN8;Q52LT0	A8MX10;Q9NVN8	Guanine nucleotide-binding protein-like 3-like protein	GNL3L
25.5442	25.2652	25.3123	25.1919	24.3218	24.8161	24.372	24.2101	24.7024	24.7519	24.4378	24.9581	Q13492-2;F8VPG7;Q13492;A8MX97;Q13492-3;E9PN05;H0YCY1;E9PKP6;E9PI56;E9PLJ8;E9PK13;E9PJT1;E5RFU0;E5RHK9;E5RFC6;E5RK51;E5RIJ5;E5RGY9;O60641-3;E5RI02;E9PDG8;O60641;F5GWN7	Q13492-2;F8VPG7;Q13492;A8MX97;Q13492-3;E9PN05	Phosphatidylinositol-binding clathrin assembly protein	PICALM
20.6094	18.0035	19.2706	19.243	17.5036	17.6656	18.4641	17.1193	17.2617	19.0818	16.4929	18.1883	A8MXP9;D6R991;H0Y8T4;Q68E03;D6R8Z5;D6RBK5;D6RCM3;D6REK4;D6RB45;D6R9F3;D6RBS2;D6RBI2;D6RE02;D6RAM9;D6RAY2	A8MXP9;D6R991		MATR3
22.0846	22.6219	21.1191	21.1065	14.8928	17.6134	17.2934	17.0946	15.1659	20.7645	15.0912	17.4489	Q9Y608-2;Q9Y608-4;A8MXR0;Q9Y608;C9JSU1;Q9Y608-3;C9JJC9;C9JC17;C9J321;C9J0U5	Q9Y608-2;Q9Y608-4;A8MXR0;Q9Y608;C9JSU1	Leucine-rich repeat flightless-interacting protein 2	LRRFIP2
20.7798	20.6962	17.3602	20.8051	21.0431	19.6741	17.1731	18.397	21.2005	17.5024	17.9504	20.1149	A8MXV4	A8MXV4	Nucleoside diphosphate-linked moiety X motif 19, mitochondrial	NUDT19
21.6136	22.171	22.545	21.2502	19.9438	18.393	17.0572	19.572	20.6273	19.4166	19.5438	19.1362	Q9BZG1;A8MYQ9;C9JBG0;H0Y4D1;E9PEJ9;C9JI96;E7ES60;C9J3R5;Q9BZG1-2;B4DNC0;C9JY26	Q9BZG1;A8MYQ9;C9JBG0;H0Y4D1;E9PEJ9;C9JI96;E7ES60;C9J3R5;Q9BZG1-2;B4DNC0;C9JY26	Ras-related protein Rab-34	RAB34
16.7645	16.716	19.8578	21.216	20.1869	20.1173	20.6469	19.8722	16.5936	17.964	17.4845	17.9163	A8MYR4;P52657;H0YK39	A8MYR4;P52657;H0YK39	Transcription initiation factor IIA subunit 2	GTF2A2
25.5298	25.6087	25.4609	27.0249	27.1589	26.9581	26.9599	26.8251	24.7576	26.7082	26.9555	26.7011	P14406;A8MZ71;D6R9C3;D6RIE3;D6RGV5	P14406;A8MZ71;D6R9C3;D6RIE3;D6RGV5	Cytochrome c oxidase subunit 7A2, mitochondrial	COX7A2
25.1856	25.3206	25.0232	25.7139	24.7706	25.0277	25.0197	25.237	25.3295	25.0981	24.7746	25.536	Q9UL46;A8MZ76;C9JE52;H0YM70;H0YKU2	Q9UL46;A8MZ76;C9JE52;H0YM70	Proteasome activator complex subunit 2	PSME2
16.9019	21.6116	21.5505	20.7162	19.3117	17.2221	19.4838	20.0401	20.3591	18.981	19.3831	18.1364	Q96H22;A8MZE6;E7ETS3;E7ES30;Q96H22-2	Q96H22;A8MZE6;E7ETS3;E7ES30;Q96H22-2	Centromere protein N	CENPN
19.9739	20.8406	20.7813	21.3723	19.6499	19.9711	21.8646	19.2072	18.8523	19.6984	20.4135	19.785	A8MZF9;P55039	A8MZF9;P55039	Developmentally-regulated GTP-binding protein 2	DRG2
22.7117	23.4429	22.721	22.2286	21.0469	21.8401	20.4718	21.0376	21.1429	21.5456	21.0607	21.6732	Q8IYB3-2;Q8IYB3;A9Z1X7;E9PCT1;B4DED5	Q8IYB3-2;Q8IYB3;A9Z1X7;E9PCT1	Serine/arginine repetitive matrix protein 1	SRRM1
21.1774	21.4003	21.8633	21.9258	17.4508	18.4974	20.3229	19.5515	19.4303	16.6921	20.0171	18.0767	B0AZR7;Q13303-2;Q13303;Q13303-3;Q5TG80;Q5TG81;Q5TG79;Q5TG84;E7ESI4;C9JQ60	B0AZR7;Q13303-2;Q13303;Q13303-3;Q5TG80;Q5TG81	Voltage-gated potassium channel subunit beta-2	KCNAB2
18.9262	19.0285	18.7262	20.0794	20.6551	18.8237	19.2623	21.3336	18.6456	18.5208	18.8134	20.9222	B0AZS9;H0YBC7;O60238	B0AZS9;H0YBC7;O60238	BCL2/adenovirus E1B 19 kDa protein-interacting protein 3-like	BNIP3L
21.2572	20.8834	20.3475	21.3164	18.8585	17.1018	20.3993	17.4743	20.0164	22.7297	17.9517	16.7688	B0FLL2;O60825;O60825-2;B4DY91;B4DI16;F2Z2I2;Q5VX15;Q5W015;Q16875-2;Q16875;Q5VX20;B7Z955;H0Y483;F5H5L1;E9PGD4;Q4VBA9;B4DUN5;P16118	B0FLL2;O60825;O60825-2;B4DY91;B4DI16	6-phosphofructo-2-kinase/fructose-2,6-bisphosphatase 2;6-phosphofructo-2-kinase;Fructose-2,6-bisphosphatase	PFKFB2
24.7449	24.518	24.8533	24.3966	25.2905	24.7806	25.1467	25.6403	25.0602	25.1694	24.7682	25.4042	B0I1T2;B0I1T2-4;B0I1T2-3;F8WEW9;B0I1T2-2;O94832	B0I1T2;B0I1T2-4	Unconventional myosin-Ig;Minor histocompatibility antigen HA-2	MYO1G
22.7518	19.9499	21.8709	19.8775	19.0001	23.6965	23.9321	18.3819	23.4363	23.1997	20.8741	19.23	Q9UH99;B0QY62;E9PGW0;B0QY60	Q9UH99;B0QY62	SUN domain-containing protein 2	SUN2
25.0495	24.9949	25.1982	25.5689	24.0231	23.5783	22.8466	23.8732	24.757	24.2906	24.638	25.1422	G8JLH4;Q9Y262;B0QY89;B0QY90;B3KNG0;C9JHP4;C9K0Q7;H0Y7E6	G8JLH4;Q9Y262;B0QY89;B0QY90;B3KNG0	Eukaryotic translation initiation factor 3 subunit L	EIF3L
23.0299	22.4053	23.736	20.1958	22.57	22.2696	21.6695	22.4613	20.9308	20.2206	22.5103	21.403	Q9UH17;B0QYD3;B0QYD2;Q9UH17-2;P31941-2;P31941	Q9UH17;B0QYD3;B0QYD2	DNA dC->dU-editing enzyme APOBEC-3B	APOBEC3B
24.1143	24.2338	24.0217	24.2311	23.4589	22.07	23.1488	23.2523	23.6385	23.4102	23.3758	23.7235	B0QYK1;B0QYK0;Q96FE8;Q01844;Q96MX4;Q01844-2;C9JGE3;F8WC90;Q9BWA2	B0QYK1;B0QYK0;Q96FE8;Q01844;Q96MX4;Q01844-2;C9JGE3	RNA-binding protein EWS	EWSR1
16.1917	17.9677	18.2396	19.151	18.343	17.601	17.519	18.467	16.7769	16.3898	16.6643	17.1425	P41229-2;B0QZ44;P41229;P41229-3;F5H3T1;F8WF56	P41229-2;B0QZ44;P41229;P41229-3;F5H3T1	Lysine-specific demethylase 5C	KDM5C
20.7458	19.6651	20.342	19.9495	20.4401	19.0963	20.1653	20.8051	19.8896	20.547	20.9346	21.2008	P25440;P25440-2;B0S7P1;Q658Y7;F8VXF8;H0Y6K2;H0Y5T9;B0V072;B0V073;E9PIQ3;H0Y602;H0YAU3;H0Y665;H0YDJ7;H0Y801;H0Y799;E9PKQ9	P25440;P25440-2;B0S7P1;Q658Y7;F8VXF8;H0Y6K2;H0Y5T9;B0V072;B0V073;E9PIQ3;H0Y602	Bromodomain-containing protein 2	BRD2;DKFZp313H139
24.0374	23.8388	24.1735	23.5861	24.469	24.3304	23.863	24.1894	24.2572	22.9504	23.4296	23.7441	P46379-2;B0UX83;P46379;P46379-3;G3V1Z5;F8VXY4;F8VX53;E7EMZ4;F6TH84;F6S6P2;F6UR09;F6U1F2;F6XTU0;H0Y710;F6RG75;F6WML8;F6VEM6;F6X9W3;F6U341;C9JAY9;E9PEC8;E7EPC5;H0Y4L1;F6TC96;H0Y7K4;H0Y759;H0Y410;H0Y583;H0Y571	P46379-2;B0UX83;P46379;P46379-3;G3V1Z5;F8VXY4;F8VX53;E7EMZ4	Large proline-rich protein BAG6	BAG6
21.243	21.2657	19.5199	20.2893	17.7369	16.9859	18.9266	19.3924	21.0128	20.5402	20.5513	20.0729	O95872;B0UZ51;F6WFZ9;F6TXJ3;F6QYZ9;F6QTL2;F6TKE7;F6STL4;F6UZA3;F6UHH1	O95872;B0UZ51;F6WFZ9;F6TXJ3	G patch domain and ankyrin repeat-containing protein 1	GPANK1
22.0585	21.5407	21.4417	20.5192	19.4695	20.819	20.6122	20.3953	20.4453	21.9813	20.1423	16.2402	Q96KQ7-2;B0UZY3;Q96KQ7;B0UZY0;A2ABF8;B0UZY1;A2ABF9;H0YIM0;H0YHA9;A2BED6;A2BED7;H0Y4K5;Q96KQ7-3	Q96KQ7-2;B0UZY3;Q96KQ7;B0UZY0;A2ABF8;B0UZY1;A2ABF9;H0YIM0;H0YHA9;A2BED6;A2BED7	Histone-lysine N-methyltransferase EHMT2	EHMT2
23.1953	23.3014	24.1249	23.5673	23.5626	23.3635	22.4055	23.4862	22.2813	22.589	23.4907	22.2541	B0UZZ8;O15213;Q5HYZ1;A2ABB6;H0Y6G3	B0UZZ8;O15213	WD repeat-containing protein 46	WDR46
24.2552	24.245	24.6763	24.137	23.7491	23.5043	24.6979	24.6684	23.6166	23.3885	23.6102	23.156	P26640;B0V043;H0Y4A6;E7EVJ6;Q5SP20;B4DZ61;H0Y426;B0V044;A2ABF4;H0Y3X9	P26640;B0V043;H0Y4A6	Valine--tRNA ligase	VARS
21.3432	21.409	20.336	21.938	21.2272	19.6201	19.8215	20.3477	21.0962	20.3381	20.9911	22.4919	B1A8Z4;B1A8Z7;B1A8Z6;B1A8Z5;P51532;Q9HBD4;F5H0X5;H0YGM3;Q96A70-3;Q96A70-4;Q96A70;Q96A70-2	B1A8Z4;B1A8Z7;B1A8Z6;B1A8Z5;P51532;Q9HBD4;F5H0X5	Transcription activator BRG1	SMARCA4
23.0267	22.6438	23.8002	22.7695	22.8713	21.2887	22.7251	22.6189	20.6814	22.58	22.4905	22.8685	B1AH89;Q14166;E9PGR8	B1AH89;Q14166	Tubulin--tyrosine ligase-like protein 12	TTLL12
21.3957	20.9264	20.5689	21.1274	17.6846	17.5654	17.6366	17.4215	17.5811	17.9907	17.9787	19.7431	B1AHQ9;Q9NSP4-2;Q9NSP4;B1AHQ7;B1AHQ6;B1AHQ8	B1AHQ9;Q9NSP4-2;Q9NSP4;B1AHQ7;B1AHQ6	Centromere protein M	CENPM
17.9649	17.082	21.7105	21.4185	18.4672	21.755	16.0852	21.0317	21.1393	20.9203	21.5765	17.296	B1AJQ6;Q86Y82;E9PBB7	B1AJQ6;Q86Y82;E9PBB7	Syntaxin-12	STX12
20.2951	19.6683	20.1341	18.1252	20.9743	20.8296	16.4373	17.7074	18.0464	17.2492	19.1917	16.8593	B1AK13;P35914;F5GYT9;B4DUP4	B1AK13;P35914	Hydroxymethylglutaryl-CoA lyase, mitochondrial	HMGCL
18.0589	17.9974	21.2096	16.8681	20.6176	21.675	21.6663	17.655	16.7643	21.4677	17.2282	17.7306	B1AK45;B1AK46;B1AK43;Q9UI95;B1AK44;B1AK47	B1AK45;B1AK46;B1AK43;Q9UI95;B1AK44;B1AK47	Mitotic spindle assembly checkpoint protein MAD2B	MAD2L2
27.791	23.9849	23.287	22.7023	22.6603	27.3563	20.7415	21.2137	22.8116	22.6604	23.0471	23.3742	Q9HAF1-2;Q9HAF1;B1AK64;Q9HAF1-3;B1AK63	Q9HAF1-2;Q9HAF1;B1AK64;Q9HAF1-3	Chromatin modification-related protein MEAF6	MEAF6
14.5566	18.7224	17.5038	17.1333	13.5308	16.0137	16.8875	18.4369	14.2794	17.7179	17.7025	18.8441	B1AKC7;F8W755;Q9UJF2;H0Y638;Q96PV0-3;Q96PV0-2;B7ZCA0;Q96PV0	B1AKC7;F8W755;Q9UJF2;H0Y638	Ras GTPase-activating protein nGAP	RASAL2
22.9445	23.4344	24.1341	23.4307	24.2868	23.8097	23.2492	23.1413	22.8329	22.5232	22.4885	22.9196	O43847;O43847-2;B1AKJ5;F5H6R2;G3V1R5;F5H7V1;E9PHF8;H0Y5G9	O43847;O43847-2;B1AKJ5;F5H6R2;G3V1R5;F5H7V1	Nardilysin	NRD1
25.7132	26.2489	25.8391	25.6688	23.4925	24.7848	26.2194	23.4615	24.6658	25.0426	24.8529	24.3621	Q9NP97;B1AKR6;B4DFR2;Q8TF09	Q9NP97;B1AKR6;B4DFR2	Dynein light chain roadblock-type 1	DYNLRB1
17.1287	15.9503	16.8508	17.2255	20.5006	17.2996	16.2525	16.8995	17.2986	16.5672	16.5379	18.5439	Q9Y483-3;B1AKT6;Q9Y483;Q9Y483-2;F5GXQ2	Q9Y483-3;B1AKT6;Q9Y483;Q9Y483-2	Metal-response element-binding transcription factor 2	MTF2
20.5891	17.1236	20.1333	18.1193	17.2917	22.4746	17.2303	17.2626	20.8987	20.0418	20.9815	16.1035	B7Z1C6;Q9NVA1-3;B7Z314;B1AKV5;Q9NVA1-4;Q9NVA1;B7Z7J8;B1AKV4;B1AKV3;Q9NVA1-2;B1AKV6	B7Z1C6;Q9NVA1-3;B7Z314;B1AKV5;Q9NVA1-4;Q9NVA1;B7Z7J8;B1AKV4;B1AKV3;Q9NVA1-2	Ubiquinol-cytochrome c reductase complex chaperone CBP3 homolog	UQCC
23.5842	22.8816	22.7354	23.3723	21.6671	16.3659	22.8271	17.1419	20.897	21.8065	16.9172	20.7504	Q8N983-4;Q8N983-3;H0Y6Y8;B1AL05;Q8N983-2;Q8N983;C9J5Q3;B1AL06;B5MDQ2;H0YBU8	Q8N983-4;Q8N983-3;H0Y6Y8;B1AL05;Q8N983-2;Q8N983;C9J5Q3;B1AL06;B5MDQ2;H0YBU8	39S ribosomal protein L43, mitochondrial	MRPL43
20.0141	18.9255	19.1789	16.1205	17.1709	17.694	17.2306	16.5842	20.5765	19.5608	16.0014	20.0725	B1AL69;Q7L3B6	B1AL69;Q7L3B6	Hsp90 co-chaperone Cdc37-like 1	CDC37L1
16.7694	17.0982	18.2562	16.2841	19.0992	17.0138	17.5803	16.6475	18.0733	16.942	17.073	17.9273	B1ALB4;E9PCE5;Q92540-2;Q92540;E9PCI0;E9PD50;Q92540-4;E9PEH2	B1ALB4;E9PCE5;Q92540-2;Q92540;E9PCI0;E9PD50;Q92540-4;E9PEH2	Protein SMG7	SMG7
21.3448	19.6679	20.3289	19.8634	20.7844	22.3729	20.4075	22.7049	20.6937	19.982	19.8901	20.7673	Q14155-1;B1ALK7;B7Z6G2;Q14155-5;Q14155-6;Q14155-2;Q14155-3;Q14155;E7EUY6;H0YFH7;E9PDQ5;Q15052-2;F5H8B2;B7Z3C7;Q15052;C9JDI6;B1ANY6;E7ENL8;E7EU80;B7Z6D9;C9JAD7	Q14155-1;B1ALK7;B7Z6G2;Q14155-5;Q14155-6;Q14155-2;Q14155-3;Q14155;E7EUY6;H0YFH7;E9PDQ5	Rho guanine nucleotide exchange factor 7	ARHGEF7
18.2728	18.1476	22.2318	17.266	22.5925	17.159	22.7036	22.6375	17.9764	21.9048	16.6297	20.6738	Q9P0T7;B1ALM5;B1ALM7;B1ALM8	Q9P0T7;B1ALM5;B1ALM7;B1ALM8	Transmembrane protein 9	TMEM9
22.1394	22.4558	22.3136	21.9939	21.1802	20.2779	20.9051	20.142	21.3653	21.0395	20.4835	21.8858	Q14141-2;Q14141-4;B1AMS2;Q14141;F5H1J5;E7ETH8;B4E049;Q14141-3;F8W8Q8	Q14141-2;Q14141-4;B1AMS2;Q14141;F5H1J5;E7ETH8;B4E049;Q14141-3;F8W8Q8	Septin-6	2006-09-01
25.8115	26.0046	25.9072	25.8574	26.321	25.9921	26.0339	26.0984	25.6923	25.4732	25.8229	29.597	Q14UF5;E9PSH2;P08174;Q14UF4;Q14UF6;P08174-2;B1AP13;F5H2H0;B1AP15	Q14UF5;E9PSH2;P08174;Q14UF4;Q14UF6;P08174-2;B1AP13;F5H2H0;B1AP15	Complement decay-accelerating factor	DAF;CD55
17.136	17.4874	16.2524	21.646	17.0546	21.0784	22.4389	21.2427	21.5058	21.5597	17.5141	21.91	Q7Z5Y1;B1AQP1;P22415;E9PME6;H0YD59	Q7Z5Y1;B1AQP1;P22415;E9PME6;H0YD59	Upstream stimulatory factor 1	usf1-bd;USF1
16.5587	20.4149	16.4505	16.5478	17.4449	16.2082	21.1719	20.9079	16.537	16.1946	16.3018	16.4239	B1AT46;Q9Y692-2;Q9Y692	B1AT46;Q9Y692-2;Q9Y692	Glucocorticoid modulatory element-binding protein 1	GMEB1
23.15	23.4608	23.2367	22.6712	22.186	22.7834	22.9762	22.0873	21.7095	22.7721	20.6293	17.4874	P15941-7;Q0VAP5;P15941-8;B1AVQ5;E7EUW3;P15941-4;P15941-3;P15941;P15941-2;B1AVQ7;B6ECA1;Q7Z550;Q7Z548;P15941-9;P15941-10;A5YRV1;P15941-6;A6ZID9	P15941-7;Q0VAP5;P15941-8;B1AVQ5;E7EUW3;P15941-4;P15941-3;P15941;P15941-2;B1AVQ7;B6ECA1;Q7Z550;Q7Z548;P15941-9;P15941-10;A5YRV1;P15941-6	Mucin-1;Mucin-1 subunit alpha;Mucin-1 subunit beta	MUC1
20.0659	17.4333	20.2857	19.3613	19.9061	16.9756	19.9031	20.9078	17.3259	21.941	18.6442	17.0286	B1AVT0;P49760-3;P49760;B7Z8N6	B1AVT0;P49760-3;P49760;B7Z8N6	Dual specificity protein kinase CLK2	CLK2
25.9195	26.0976	26.2192	26.085	25.3339	25.1859	25.6811	25.2178	25.4136	25.1522	26.2202	25.0479	P07602;B1AVU8;P07602-2;C9JIZ6;P07602-3;F8W6Z6;F5H0X6;Q5BJH1	P07602;B1AVU8;P07602-2;C9JIZ6;P07602-3;F8W6Z6;F5H0X6;Q5BJH1	Proactivator polypeptide;Saposin-A;Saposin-B-Val;Saposin-B;Saposin-C;Saposin-D	PSAP
21.8008	20.8336	21.1537	20.321	24.2356	23.6398	24.2191	24.3873	23.7979	24.1868	24.3191	24.376	Q03518;B1AZV3;F5H648	Q03518;B1AZV3;F5H648	Antigen peptide transporter 1	TAP1
18.0528	17.7263	19.3174	17.6008	16.6764	17.3419	17.0469	17.0257	17.7983	17.7869	18.5004	18.6619	P21675;P21675-2;B1Q2X3;P21675-3;P21675-4;F5GWC6;A8MWR5;H0Y9L7;H0Y8N6	P21675;P21675-2;B1Q2X3;P21675-3;P21675-4	Transcription initiation factor TFIID subunit 1	TAF1;N-TAF1
19.2085	18.3254	18.8813	18.1825	18.8794	18.3375	17.6127	18.4759	16.6385	16.0372	18.32	19.6211	Q9Y6M7-4;Q9Y6M7-3;C9JRP1;Q9Y6M7-2;B5M452;C9JXL3;B2CI53;D3K174;E9PGC1;E9PFN4;Q9Y6M7;B5M453;E9PDL9;B6DY53;B6DY52;Q9Y6M7-5;F8W7E6;Q2Y0W8-4;Q2Y0W8-5;Q2Y0W8-3;Q2Y0W8-2;Q2Y0W8	Q9Y6M7-4;Q9Y6M7-3;C9JRP1;Q9Y6M7-2;B5M452;C9JXL3;B2CI53;D3K174;E9PGC1;E9PFN4;Q9Y6M7;B5M453;E9PDL9;B6DY53;B6DY52;Q9Y6M7-5;F8W7E6	Sodium bicarbonate cotransporter 3	SLC4A7
23.2026	23.8195	22.7012	23.1666	22.6992	22.3375	21.5067	21.1841	22.2781	22.6157	22.3837	21.0356	B2RUY3;O95168;F2Z3P9;C9JXQ9	B2RUY3;O95168;F2Z3P9;C9JXQ9	NADH dehydrogenase [ubiquinone] 1 beta subcomplex subunit 4	NDUFB4
17.2216	16.7575	17.4827	16.8736	17.6364	17.5326	17.6039	17.6069	17.0162	16.5513	15.8627	16.1153	E9PD49;C9JVN5;B2RXI1;Q9Y6N7-4;Q9Y6N7-3;Q9Y6N7;Q9Y6N7-2;F8WAA2;F8WBR3;C9JHF2;Q9HCK4-2;Q9HCK4;Q19AB5;F8W703	E9PD49;C9JVN5;B2RXI1;Q9Y6N7-4;Q9Y6N7-3;Q9Y6N7;Q9Y6N7-2;F8WAA2	Roundabout homolog 1	ROBO1
21.1546	20.3946	20.3859	20.6461	21.0806	20.5506	20.7552	20.2927	21.4829	21.0942	21.246	21.1814	B2WTI4;Q6NYC1-2;Q6NYC1;Q6NYC1-3	B2WTI4;Q6NYC1-2;Q6NYC1;Q6NYC1-3	Bifunctional arginine demethylase and lysyl-hydroxylase JMJD6	JMJD6
26.1851	26.1753	26.1197	26.1525	26.0188	26.0975	26.2412	26.4942	26.1228	26.2116	26.0214	26.0182	B2ZZ83;O75369-2;Q60FE7;O75369;O75369-6;O75369-3;E7EN95;O75369-7;O75369-5;O75369-4;Q8WXT3	B2ZZ83;O75369-2;Q60FE7;O75369;O75369-6;O75369-3;E7EN95;O75369-7;O75369-5;O75369-4	Filamin-B	FLNB
22.7417	22.6907	22.7657	22.5464	23.452	23.0665	22.4805	21.7485	23.3741	23.2254	23.1088	22.7301	B3KNT8;F5H4R6;H0YIV4;P55209;F8W0J6;F8VY35;F8VUX1;F8W020;F8VXI6;F5H1X5;F8VVB5	B3KNT8;F5H4R6;H0YIV4;P55209;F8W0J6;F8VY35;F8VUX1;F8W020;F8VXI6;F5H1X5	Nucleosome assembly protein 1-like 1	NAP1L1
22.2803	21.4217	19.8435	20.644	16.0787	19.0805	19.5762	16.0508	16.1042	18.879	17.7137	21.8758	B3KPQ6;F5GYS8;Q99687-3;H0YNY8;Q99687;Q96DI2;B3KP98;O00470;O14770-3;O14770-2;Q99687-2;O00470-2;H0YNA8;F8W8U3;O14770-4;O14770;H0YMX5;B7Z4T5;H0YK79;H0YLG9;B3KUX4;B3KP81;A6NDR6;O14770-5;H0YKE5;E9PDC4;H0YKN2;E9PC25;E9PBY5;H0YKK4;H0YMV2;A8K0S8	B3KPQ6;F5GYS8;Q99687-3;H0YNY8;Q99687;Q96DI2;B3KP98;O00470;O14770-3;O14770-2;Q99687-2;O00470-2;H0YNA8;F8W8U3;O14770-4;O14770;H0YMX5;B7Z4T5;H0YK79;H0YLG9;B3KUX4;B3KP81;A6NDR6;O14770-5	Homeobox protein Meis2;Homeobox protein Meis3;Homeobox protein Meis1;Putative homeobox protein Meis3-like 1	MEIS2;MEIS1;MEIS3;MEIS3P1
16.0026	17.6726	20.7422	17.2412	21.2357	16.802	19.5508	20.2145	17.1714	21.0523	18.9033	16.83	B3KQ13;Q6YP21;Q6YP21-2	B3KQ13;Q6YP21;Q6YP21-2	Kynurenine--oxoglutarate transaminase 3	CCBL2
17.1776	18.474	17.4008	17.6212	20.9608	21.1111	19.0867	19.2174	18.8033	18.68	18.5776	16.6482	B3KQI8;P21589;Q96B60;H0Y7R7;E9PGM0	B3KQI8;P21589;Q96B60	5-nucleotidase	NT5E
27.0583	26.9893	27.1411	26.7935	26.6382	27.1917	26.997	26.9353	26.7282	26.4059	26.9723	26.9485	B3KQT9;G5EA52;P30101;F5H119	B3KQT9;G5EA52;P30101;F5H119	Protein disulfide-isomerase A3	PDIA3
18.8472	17.2704	18.3866	18.5546	16.4322	17.9205	16.8733	16.404	16.7299	17.0959	17.2673	18.3732	B3KRR0;Q96S40;P07992;Q7Z7F5	B3KRR0;Q96S40;P07992;Q7Z7F5	DNA excision repair protein ERCC-1	ERCC1
26.8276	26.7812	26.9909	26.8472	25.5547	25.5888	25.7459	25.6591	25.4764	25.5592	25.6635	25.5757	B4DMT5;O00303;B3KSH1;H0YDT6;E9PQV8	B4DMT5;O00303;B3KSH1	Eukaryotic translation initiation factor 3 subunit F	EIF3F
22.13	22.6187	22.9247	23.3313	22.1279	20.9994	19.4228	19.7871	19.1879	16.6579	16.8017	21.4204	B3KTM8;H0YLJ3;Q9UBU8-2;Q9UBU8;H0YMJ0;H0YM21;B7Z6R1;H0YMT8;H0YLV1;H0YNE0	B3KTM8;H0YLJ3;Q9UBU8-2;Q9UBU8;H0YMJ0;H0YM21;B7Z6R1	Mortality factor 4-like protein 1	MORF4L1
21.5998	20.6762	22.3636	20.6095	17.2284	16.3172	17.9917	21.5531	20.3768	17.5317	20.6664	16.8872	E9PRU3;B3KVE1;P30291;E9PQ51	E9PRU3;B3KVE1;P30291;E9PQ51	Wee1-like protein kinase	WEE1
19.6591	20.3607	19.5581	20.0645	17.0442	16.7516	16.3886	17.1993	17.6106	18.6483	15.8747	19.14	B3KVH8;Q9BUL5;Q9BUL5-2;C9J6D8	B3KVH8;Q9BUL5;Q9BUL5-2;C9J6D8	PHD finger protein 23	PHF23
26.8407	26.1277	26.2442	25.7435	25.2399	25.1605	25.745	25.5908	25.576	25.6212	25.8289	25.1293	P14678-2;P63162;P14678;E7ERB2;B3KVR1;E7ENP4;P14678-3	P14678-2;P63162;P14678;E7ERB2;B3KVR1;E7ENP4;P14678-3	Small nuclear ribonucleoprotein-associated protein N;Small nuclear ribonucleoprotein-associated proteins B and B;Small nuclear ribonucleoprotein-associated protein	SNRPN;SNRPB
21.7436	17.1468	21.5762	21.1513	20.7044	21.735	16.8229	17.0154	18.7361	15.9001	16.6	20.6574	B3KVU0;Q8WUM9	B3KVU0;Q8WUM9	Sodium-dependent phosphate transporter 1	SLC20A1
21.5839	20.2308	20.6397	21.2984	21.0279	18.376	21.2481	17.574	15.9661	17.7289	19.7157	20.3238	B3KWN8;Q8WU10;H0YGU0	B3KWN8;Q8WU10	Pyridine nucleotide-disulfide oxidoreductase domain-containing protein 1	PYROXD1
23.4026	23.3919	23.8561	23.7042	23.3294	23.8034	23.4117	23.0963	23.5529	23.0133	24.9933	23.0551	B3KXS5;P36776;F5GZ27	B3KXS5;P36776;F5GZ27	Lon protease homolog, mitochondrial	LONP1
22.6329	22.0564	22.462	22.0289	20.7963	21.2432	22.3521	20.8474	22.5249	22.1201	21.4864	22.5035	O43747;O43747-2;B3KXW5;E7EUH1;F5GZV5;B4DGE1	O43747;O43747-2;B3KXW5;E7EUH1;F5GZV5	AP-1 complex subunit gamma-1	AP1G1
19.4587	19.6138	19.8954	19.6335	17.6035	20.9535	20.2875	20.9637	19.7147	19.4451	19.4391	19.616	Q13188;B3KYA7;E5RFQ9	Q13188;B3KYA7	Serine/threonine-protein kinase 3;Serine/threonine-protein kinase 3 36kDa subunit;Serine/threonine-protein kinase 3 20kDa subunit	STK3
17.1522	23.1487	23.0808	22.576	22.4525	20.3081	22.8066	21.3593	21.7809	17.2878	16.4155	21.6867	F5GYV5;B3V0L1;F8WCT1;Q66PJ3-4;Q66PJ3-3;Q66PJ3-2;Q66PJ3;F5H7X4;F8WEP2;Q66PJ3-5	F5GYV5;B3V0L1;F8WCT1;Q66PJ3-4;Q66PJ3-3;Q66PJ3-2;Q66PJ3;F5H7X4	ADP-ribosylation factor-like protein 6-interacting protein 4	ARL6IP4
19.4704	19.9102	19.7221	17.5685	16.87	17.0158	18.9482	16.8413	17.8094	16.8278	16.658	17.2672	B4DDB4;O75419;E9PDH7	B4DDB4;O75419;E9PDH7	Cell division control protein 45 homolog	CDC45
25.9599	26.0368	26.0406	25.9109	25.4846	25.8513	25.621	25.4993	25.8881	25.5678	25.3205	25.4796	B4DDF7;P30153;F5H3X9;E9PH38;B4E1Q0;C9J9C1;E9PNM7	B4DDF7;P30153;F5H3X9;E9PH38	Serine/threonine-protein phosphatase 2A 65 kDa regulatory subunit A alpha isoform	PPP2R1A
24.611	25.1227	24.5736	23.7836	23.7238	23.7609	22.1971	22.4958	24.1042	24.0339	22.0575	23.8525	B4DDG8;O95453;B4DWR4;B4DSB0;F5H1Z4	B4DDG8;O95453;B4DWR4;B4DSB0	Poly(A)-specific ribonuclease PARN	PARN
21.562	19.9444	17.376	18.4833	21.0342	21.0325	19.6605	21.3896	18.1238	15.9119	18.1446	16.7468	B4DDT7;P54619;F8VYY9;F8W9D1;H0YHF8;F8VPF5;F8VVA3;F8VRY2;F8VSL2;F8VSH3;F8VU55;Q9UGJ0-2;G8JLM0;E9PGP6;Q9UGJ0-3;Q9UGJ0	B4DDT7;P54619;F8VYY9;F8W9D1	5-AMP-activated protein kinase subunit gamma-1	PRKAG1
20.5165	23.0065	22.5083	21.9066	19.0326	21.3437	22.5117	21.1142	20.9098	21.8246	21.2156	20.8816	Q9H8Y8-2;B4DEI4;Q9H8Y8;B4DKT0;F5H5G2	Q9H8Y8-2;B4DEI4;Q9H8Y8;B4DKT0	Golgi reassembly-stacking protein 2	GORASP2
27.1516	26.3146	25.7746	25.5882	25.2089	26.317	26.2211	26.0004	25.6826	24.4969	24.6436	25.1968	P46779;B4DEP9;E9PB24;H0YKD8;C9JB50;G5E9L2;H0YMF4;H0YLP6	P46779;B4DEP9;E9PB24;H0YKD8;C9JB50;G5E9L2;H0YMF4;H0YLP6	60S ribosomal protein L28	RPL28
21.0009	20.9047	21.8863	21.7365	22.0245	22.0474	22.2833	21.5486	20.9604	20.5389	21.1739	19.6021	Q13286-5;Q13286-4;B4DFF3;Q13286-2;Q13286-3;Q13286;Q2TA70	Q13286-5;Q13286-4;B4DFF3;Q13286-2;Q13286-3;Q13286;Q2TA70	Battenin	CLN3
20.2129	20.1454	17.757	20.9223	17.9929	17.6709	18.4471	18.078	20.4273	16.6286	17.0438	21.1668	E9PF16;B4DHT5;Q96CM8;B4DFQ6;B4DUF5;D6RF87	E9PF16;B4DHT5;Q96CM8;B4DFQ6;B4DUF5	Acyl-CoA synthetase family member 2, mitochondrial	ACSF2
19.4566	19.1934	18.9366	19.5214	17.594	15.7583	16.8379	15.8716	17.3648	19.754	17.9993	17.7937	Q6PHR2-3;Q6PHR2;B4DFT0;Q6PHR2-2	Q6PHR2-3;Q6PHR2;B4DFT0;Q6PHR2-2	Serine/threonine-protein kinase ULK3	ULK3
22.7469	22.5437	23.5708	23.8629	21.3407	22.1918	21.7636	24.4892	16.9011	21.6985	23.1625	23.419	C9JJV6;C9JZL8;C9J5M0;C9JC07;B4DG42;Q96S97	C9JJV6;C9JZL8;C9J5M0;C9JC07;B4DG42;Q96S97	Myeloid-associated differentiation marker	MYADM
16.9585	17.0276	18.2094	17.5715	16.3833	17.2461	17.0871	17.963	15.978	16.9822	16.5156	17.3422	B4DG62;P19367;P19367-4;P19367-2;P19367-3;E7ENR4;B1AR63;Q2TB90;B1AR62;B1AR61	B4DG62;P19367;P19367-4;P19367-2;P19367-3;E7ENR4	Hexokinase-1	HK1
22.0691	23.3464	23.8303	23.6434	22.4061	22.8739	23.1062	22.9847	23.4282	22.919	22.958	22.3095	B4DGG1;C9J1M4;C9J8V3;C9JJN3;C9JR71;C9JTF7;C9JP72;C9J3Y6;C9IYB9;C9K0C5;Q9H0X4-2;Q9H0X4	B4DGG1;C9J1M4;C9J8V3;C9JJN3;C9JR71;C9JTF7;C9JP72;C9J3Y6;C9IYB9;C9K0C5;Q9H0X4-2;Q9H0X4	Protein ITFG3	ITFG3
15.8127	17.6233	16.4011	15.6413	16.8194	15.3375	17.7421	16.3551	15.4231	15.542	17.1199	16.8325	E7ERS9;B4DGU4;P35222;P35222-2	E7ERS9;B4DGU4;P35222	Catenin beta-1	CTNNB1
18.6903	18.3915	17.704	17.8545	18.8836	18.1445	19.9987	22.1446	16.7003	16.4463	16.6026	17.8679	B4DH44;P45985;P45985-2;H0YG34	B4DH44;P45985;P45985-2;H0YG34	Dual specificity mitogen-activated protein kinase kinase 4	MAP2K4
22.3751	22.216	22.0793	22.0336	21.6819	21.242	22.9247	22.4242	21.8313	22.3158	22.4158	21.5186	B4DH53;Q66K74	B4DH53;Q66K74	Microtubule-associated protein 1S;MAP1S heavy chain;MAP1S light chain	MAP1S
17.542	19.7849	18.6539	19.089	18.4502	16.1038	17.3173	16.7908	16.5166	16.6859	18.2759	17.3849	Q9UKB1-2;B4DH70;Q9UKB1-3;Q9UKB1;E5RGC1	Q9UKB1-2;B4DH70;Q9UKB1-3;Q9UKB1	F-box/WD repeat-containing protein 11	FBXW11
20.556	16.0284	17.9908	17.8123	17.0846	18.8382	17.358	18.4199	16.7581	18.1869	18.2216	18.7994	B4DHA4;Q96CB9;Q96CB9-3;Q96CB9-2	B4DHA4;Q96CB9;Q96CB9-3	5-methylcytosine rRNA methyltransferase NSUN4	NSUN4
23.6432	21.7637	22.5605	22.3353	21.6459	21.795	21.3753	22.1783	22.9214	23.1952	22.3725	21.4495	B4DHQ2;P23219-2;P23219	B4DHQ2;P23219-2;P23219	Prostaglandin G/H synthase 1	PTGS1
20.8092	21.3404	21.3512	22.69	20.5404	20.8496	20.836	21.458	21.6543	20.4558	20.7569	21.8634	B4DHX0;E7EVQ6;Q14534;H0YBN7;E5RJH9	B4DHX0;E7EVQ6;Q14534;H0YBN7	Squalene monooxygenase	SQLE
23.4822	23.8491	23.5881	23.9069	23.3194	23.6399	22.5865	23.2898	23.1162	22.6465	22.8221	23.1757	B4DT77;B4DHY4;P20073-2;P20073	B4DT77;B4DHY4;P20073-2;P20073	Annexin;Annexin A7	ANXA7
20.5944	16.3904	17.9383	19.1779	21.3208	16.7418	22.5034	17.0557	19.879	19.9741	18.8861	20.2612	Q9UIS9-7;Q9UIS9-3;Q9UIS9-5;Q9UIS9;B4DXJ5;B4DI41;Q9UIS9-4;Q9UIS9-8;Q9UIS9-2;Q9UIS9-6	Q9UIS9-7;Q9UIS9-3;Q9UIS9-5;Q9UIS9;B4DXJ5;B4DI41;Q9UIS9-4;Q9UIS9-8;Q9UIS9-2;Q9UIS9-6	Methyl-CpG-binding domain protein 1	MBD1
17.4878	17.2055	18.7226	17.8021	20.9497	20.176	22.1116	20.9262	17.1423	17.067	19.4427	17.9736	B4DI61;F8W9U7;O00622	B4DI61;F8W9U7;O00622	Protein CYR61	CYR61
20.6944	21.7644	21.2669	20.0907	17.7423	17.3277	18.2156	22.9968	16.6163	16.5452	17.6535	17.4611	Q9BTE6;C9J5N1;Q9BTE6-2;B4DI73;C9JUA3	Q9BTE6;C9J5N1;Q9BTE6-2;B4DI73;C9JUA3	Alanyl-tRNA editing protein Aarsd1	AARSD1;PTGES3L-AARSD1
17.7812	17.017	18.4902	18.5845	18.2612	18.3791	16.1753	17.7127	18.4824	18.1201	17.4131	16.5276	Q9NV96-3;Q9NV96-2;B4DIF5;Q9NV96	Q9NV96-3;Q9NV96-2;B4DIF5;Q9NV96	Cell cycle control protein 50A	TMEM30A
20.6208	16.8243	17.963	17.4094	17.3158	19.4926	19.3508	18.9837	17.218	20.8805	17.1633	15.8114	H0Y442;Q6ZS17-2;Q6ZS17;B4DIM2;E9PBS3	H0Y442;Q6ZS17-2;Q6ZS17;B4DIM2;E9PBS3	Protein FAM65A	FAM65A
19.108	20.4199	20.3199	20.4079	20.8556	21.3439	20.875	21.3051	25.494	19.15	20.5193	21.681	F5GXV6;F5GXA2;P56945;F5H7Z0;F8WA69;E9PCV2;B4DIW5;E9PCL5;F5H855;Q14511;G5E9Y9	F5GXV6;F5GXA2;P56945;F5H7Z0;F8WA69;E9PCV2;B4DIW5;E9PCL5;F5H855	Breast cancer anti-estrogen resistance protein 1	BCAR1
23.0163	17.5896	23.4224	22.9177	22.7425	17.4157	22.3724	17.2866	22.1543	22.3364	22.4108	21.8706	B4DJA5;P20339;F8VWU4;F8VVZ0;F8WC93;F8WCY6;F8WD79;F8VPW9;F8VSF8;F8VWZ7	B4DJA5;P20339;F8VWU4;F8VVZ0	Ras-related protein Rab-5A	RAB5A;RAB5C;RAB5B
28.2258	27.8852	28.4056	28.0513	28.0842	27.9299	26.9396	27.2046	28.1856	27.9178	27.9826	26.4913	B4DJP7;P62318	B4DJP7;P62318	Small nuclear ribonucleoprotein Sm D3	SNRPD3
25.633	25.4154	24.9362	25.6636	25.53	26.1087	26.1905	26.3884	24.9053	25.2582	25.083	26.8248	B4DJP9;Q5JRI1;O75494-4;Q5JRI3;O75494-3;O75494-2;O75494;Q8WXF0	B4DJP9;Q5JRI1;O75494-4;Q5JRI3;O75494-3;O75494-2;O75494	Serine/arginine-rich splicing factor 10	SRSF10
26.0416	25.711	25.9282	25.8602	25.166	25.5218	25.4872	25.5136	25.4536	25.1495	25.4129	25.607	B4DJV2;O75390;H0YIC4;F8VPA1;H0YH82;F8VPF9;F8W1S4;F8VRP1;F8VX68;F8VRI6;F8W4S1;F8VR34;F8VTT8;F8VZK9;F8VX07;F8W642;F8VWQ5;F8VVF6;F8VU34;F8W0J2	B4DJV2;O75390	Citrate synthase;Citrate synthase, mitochondrial	CS
26.1235	26.3282	25.9857	26.1029	25.2244	25.1114	25.2367	25.2179	25.3128	24.9689	25.6645	25.4532	B4DK30;Q15029;H0Y738;P17213	B4DK30;Q15029	116 kDa U5 small nuclear ribonucleoprotein component	EFTUD2
17.5673	12.9269	17.9952	17.2887	12.2108	17.546	17.6969	18.1876	16.7029	17.1422	17.7608	17.6125	B4DK95;Q9C0D3;A8DPD7;Q9C0D3-2	B4DK95;Q9C0D3;A8DPD7	Protein zyg-11 homolog B	ZYG11B
20.0564	21.2707	20.2817	22.077	23.4368	23.5924	23.6795	23.4875	22.5475	22.4176	21.6891	23.4957	B4DKB2;P42892-3;P42892-2;P42892-4;P42892;E9PDM6;E9PJG1	B4DKB2;P42892-3;P42892-2;P42892-4;P42892	Endothelin-converting enzyme 1	ECE1
17.7275	16.8386	17.5446	17.1723	19.5331	20.0684	19.2758	19.1961	17.7494	16.6311	17.2406	17.4744	B4DKU5;Q86YH6;Q86YH6-2	B4DKU5;Q86YH6;Q86YH6-2	Decaprenyl-diphosphate synthase subunit 2	PDSS2
19.9545	17.9883	20.9547	17.7539	21.1043	20.8024	20.0085	21.0229	17.2613	21.3361	21.5629	22.1857	B4DKY3;Q06481-5;F5H845;F5GZY0;Q06481-4;Q06481-2;Q06481-3;Q06481	B4DKY3;Q06481-5;F5H845;F5GZY0;Q06481-4;Q06481-2;Q06481-3;Q06481	Amyloid-like protein 2	APLP2
20.7837	19.7638	20.4102	20.6557	17.9424	20.7094	20.1387	19.4355	20.2143	18.3608	16.2931	19.5556	P29353-2;P29353-7;B4DL02;P29353;P29353-6;P29353-3;P29353-5;H0Y539;E9PFM5;Q5T181;Q5T182;Q5T188;P98077;Q6S5L8	P29353-2;P29353-7;B4DL02;P29353;P29353-6;P29353-3;P29353-5;H0Y539;E9PFM5	SHC-transforming protein 1	SHC1
25.7654	24.6055	25.5505	24.6515	24.7975	24.9246	23.8469	25.1518	24.6171	25.1147	24.1177	24.8767	B4DL96;Q13887;A2TJX0;E7EWH1;Q7Z3H8;B7Z4F7;Q99612;O75840;Q9Y5W3;Q13351	B4DL96;Q13887;A2TJX0	Krueppel-like factor 5	KLF5
24.4761	24.7865	24.1783	24.659	23.9199	24.0419	16.8132	23.334	23.3974	21.9714	23.1765	23.0644	Q9H910;B4DLH4;A6NGP5;B4DL85;Q9H910-2	Q9H910;B4DLH4;A6NGP5;B4DL85;Q9H910-2	Hematological and neurological expressed 1-like protein	HN1L
18.53	17.5219	17.4235	18.539	18.2177	18.4428	18.7993	20.1999	17.9956	17.6694	15.5662	18.847	B4DLP9;Q7KYR7;E9PGR4;Q96AV7;Q7KYR7-1;B9ZVU6;C9JNC3;C9JAJ6;C9IY66;B4DQ01;Q8WVV5-2;Q7KYR7-3;Q8WVV5	B4DLP9;Q7KYR7;E9PGR4;Q96AV7;Q7KYR7-1;B9ZVU6	Butyrophilin subfamily 2 member A1	BTN2A1
28.2882	28.342	28.1702	27.4261	27.1153	27.171	26.9012	26.9553	27.1595	26.9789	26.6181	27.1734	B4DM74;Q02543	B4DM74;Q02543	60S ribosomal protein L18a	RPL18A
20.3719	20.2454	20.7832	20.3194	16.1691	19.9175	20.0076	19.2773	17.8563	20.1109	20.7056	18.0036	Q13277-2;F8W9Y0;B4DME0;Q13277	Q13277-2;F8W9Y0;B4DME0;Q13277	Syntaxin-3	STX3
22.8632	23.1595	22.9941	22.7795	21.2035	21.878	20.9747	23.1462	22.2795	20.5915	17.3942	21.5703	F5H702;B4DN34;Q96GC5;F5H8D0	F5H702;B4DN34;Q96GC5	39S ribosomal protein L48, mitochondrial	MRPL48
21.0801	21.6697	22.0709	21.6805	16.8096	16.7096	17.3989	21.9392	17.3382	19.678	17.2541	21.6628	B4DN88;E7ETU5;P29558-2;P29558;E7EPF2;C9J9B2;Q6XE24-3;Q6XE24-4;G5E9J9;Q6XE24-2;E5RFU5;C9JIJ9;Q6XE24	B4DN88;E7ETU5;P29558-2;P29558	RNA-binding motif, single-stranded-interacting protein 1	RBMS1
26.082	26.4461	25.7433	26.0806	24.8316	25.0869	25.0492	24.8647	25.5328	23.9522	24.1619	24.145	Q9Y3F4;B4DNJ6;B0AZV0;H0YH33;F5H1G1	Q9Y3F4;B4DNJ6;B0AZV0	Serine-threonine kinase receptor-associated protein	STRAP
24.1915	23.7709	23.6296	23.1698	21.982	22.4708	22.7214	22.3552	22.8006	22.339	22.6737	22.5519	B4DNM1;Q96TA2-2;Q96TA2;Q96I63;F5GYR4;Q5T8D1;Q5T8D2	B4DNM1;Q96TA2-2;Q96TA2;Q96I63;F5GYR4	ATP-dependent zinc metalloprotease YME1L1	YME1L1
17.3247	16.3403	17.3069	16.1967	18.499	18.987	17.4869	16.9859	16.3947	17.1851	17.7912	18.6175	B4DNM3;Q9NYR9-2;C9JPP2;Q9NYR9;E9PAZ8	B4DNM3;Q9NYR9-2;C9JPP2;Q9NYR9	NF-kappa-B inhibitor-interacting Ras-like protein 2	NKIRAS2
19.6673	19.104	19.1706	19.0291	17.3977	18.4645	16.781	16.1411	17.5661	18.1758	17.7024	15.5178	Q5TBH8;B4DNM9;O15228;Q5TBH6	Q5TBH8;B4DNM9;O15228	Dihydroxyacetone phosphate acyltransferase	GNPAT
25.2555	24.8268	25.2005	24.4373	23.0578	23.2397	22.8947	22.7939	23.4025	23.8791	23.949	23.995	B4DNR3;Q96IU4;F8W9U3;B4DQI4;Q96IU4-2	B4DNR3;Q96IU4;F8W9U3;B4DQI4	Alpha/beta hydrolase domain-containing protein 14B	ABHD14B
20.3068	19.2054	16.6277	16.5501	17.1108	16.535	16.6132	16.9615	15.6708	17.7754	18.4142	17.5499	B4DNX9;Q14592	B4DNX9;Q14592	Zinc finger protein 460	ZNF460
25.0746	25.5516	25.7728	25.7723	24.9534	25.0959	24.8785	24.9712	25.4772	24.0062	24.211	26.5074	B4DP11;Q15185;B4DP21;B4DDC6;B4DHP2	B4DP11;Q15185;B4DP21;B4DDC6	Prostaglandin E synthase 3	PTGES3
17.2008	24.4919	24.969	21.6095	25.1827	24.5275	24.9505	24.5545	24.4642	24.8497	15.2682	17.1776	B4DP24;Q9BW60	B4DP24;Q9BW60	Elongation of very long chain fatty acids protein 1	ELOVL1
25.2123	25.2262	25.1949	25.1132	24.1741	24.6361	24.5754	24.5926	23.0098	24.4016	24.1676	23.8887	B4DP27;Q15363;F5GX39;E7EQ72;F6QWA0	B4DP27;Q15363;F5GX39;E7EQ72;F6QWA0	Transmembrane emp24 domain-containing protein 2	TMED2
17.0815	16.7868	17.89	17.3461	17.486	18.5505	21.1627	20.7882	19.6078	19.4723	19.3484	18.1978	B4DP36;D6REB0;E7ENK0;E7ETP5;Q13137;E9PBE5;D6RF02	B4DP36;D6REB0;E7ENK0;E7ETP5;Q13137;E9PBE5;D6RF02	Calcium-binding and coiled-coil domain-containing protein 2	CALCOCO2
24.3822	23.799	23.6428	23.4535	23.2433	23.8613	23.9766	23.6991	23.0256	22.6367	22.3731	24.0101	B4DP59;E7EM60;P51398	B4DP59;E7EM60;P51398	28S ribosomal protein S29, mitochondrial	DAP3
22.2662	22.3096	19.9678	21.6062	21.3484	21.988	20.1184	20.3703	20.0588	21.546	19.665	19.7726	Q96P11;Q96P11-2;B4DP79;G3V0G9;C9JJU9;Q96P11-3;Q63ZY6-5;Q63ZY6;Q63ZY6-2;Q63ZY6-6;Q63ZY6-4	Q96P11;Q96P11-2;B4DP79;G3V0G9;C9JJU9	Putative methyltransferase NSUN5	NSUN5
21.2987	22.1577	16.3289	22.6165	23.8318	23.9679	23.4933	24.1727	20.9618	22.8563	21.715	23.1458	B4DPV8;Q8NC54	B4DPV8;Q8NC54	Keratinocyte-associated transmembrane protein 2	KCT2
22.2967	23.0186	24.0459	23.6413	22.7977	22.2548	23.5087	23.4493	22.7415	22.355	23.0425	23.1306	F6TTN0;B4DPY8;O94842;B4DRD0;O15405;B4DYA1;B4DQV8;E1P5X0;Q96NM4;G3XAC7;Q96NM4-2;O94900;C9J919;C9JNL1	F6TTN0;B4DPY8;O94842	TOX high mobility group box family member 4	TOX4
21.4904	18.4565	16.6832	17.162	21.4245	20.4704	20.8939	16.781	23.5026	20.6972	23.3649	17.5508	B4DQ72;Q99836;H0Y4G9;B4DQ60;E9PGG5;Q99836-2	B4DQ72;Q99836;H0Y4G9;B4DQ60;E9PGG5;Q99836-2	Myeloid differentiation primary response protein MyD88	MYD88
17.678	24.2382	22.41	22.8739	21.2242	17.4784	18.5356	17.3685	20.3084	17.2614	17.3307	17.1595	B4DQA8;E9PCW1;O95249;G5E9T8;Q96QI9	B4DQA8;E9PCW1;O95249;G5E9T8;Q96QI9	Golgi SNAP receptor complex member 1	GOSR1
19.6164	17.0583	19.601	17.7211	16.7773	19.3061	16.6064	19.294	18.5511	19.2425	19.1538	17.775	B4DQE4;P10588	B4DQE4;P10588	Nuclear receptor subfamily 2 group F member 6	NR2F6
25.6944	24.6624	25.1118	24.7677	22.5039	25.6262	24.8822	24.4045	24.6686	24.576	25.5052	24.1867	B4DQI6;B4DUA9;Q13595;Q13595-2	B4DQI6;B4DUA9;Q13595;Q13595-2	Transformer-2 protein homolog alpha	TRA2A
23.2042	23.1249	23.4561	22.2813	18.539	17.5157	21.3183	21.6231	22.0141	16.3254	16.9528	18.1097	B4DQI8;P61224;E7ESV4;F5H7Y6;F5GX62;B4DW74;A6NIZ1;F5H823;B7ZB78;F5GZG1;B4DW94;F5H147;F5H6R7;F5H004;F5H0B7;F5H500;F5GYB5;F5H4H0;F5GYH7;F5H077;F5GWU8;F5H491;F8WBC0	B4DQI8;P61224;E7ESV4;F5H7Y6;F5GX62;B4DW74;A6NIZ1;F5H823;B7ZB78;F5GZG1;B4DW94;F5H147;F5H6R7;F5H004	Ras-related protein Rap-1b;Ras-related protein Rap-1b-like protein	RAP1B
17.6606	17.4731	19.0057	18.8475	15.1113	15.6079	17.2175	16.2143	17.4913	16.6053	17.8393	15.4344	Q9HD23;B4DQL2;F5GWH3;Q9HD23-2;Q9HD23-3;B4DMD9	Q9HD23;B4DQL2;F5GWH3;Q9HD23-2	Magnesium transporter MRS2 homolog, mitochondrial	MRS2
21.7611	21.1146	22.1767	22.4087	22.3248	22.1462	22.1118	21.9203	20.2958	21.8137	21.573	22.6907	B4DR00;H0YNT7;B4DTQ3;H0YLU8;P01130;B4DJZ8;H0YMD1;H0YM92;H0YMQ3	B4DR00;H0YNT7;B4DTQ3;H0YLU8;P01130;B4DJZ8;H0YMD1	Low-density lipoprotein receptor	LDLR
18.8456	17.7318	18.9584	18.0108	19.1423	20.4118	17.6031	17.4567	19.7668	21.0452	17.9883	21.0422	B4DR03;Q86UY6;B4DU10;F5H2C9	B4DR03;Q86UY6;B4DU10;F5H2C9	N-alpha-acetyltransferase 40	NAA40
22.881	22.0294	21.8332	21.6526	22.3316	22.988	19.6392	22.6656	21.005	20.7983	19.9399	21.5031	P61619;B4DR61;P61619-3;F8W776;Q8TC24;Q9H9S3-2;F8W773;Q9H9S3;C9JXC6;A6NK38;F2Z2C7;A6NIF9;C9JJV4	P61619;B4DR61;P61619-3	Protein transport protein Sec61 subunit alpha isoform 1	SEC61A1
20.3356	20.6076	19.9381	20.2404	16.602	16.2227	17.5496	21.2847	17.3517	15.6072	17.3316	17.3053	B4DR67;Q9Y673-2;Q9Y673	B4DR67;Q9Y673-2;Q9Y673	Dolichyl-phosphate beta-glucosyltransferase	ALG5
27.0149	25.0819	25.6999	25.9396	25.1354	24.3531	24.9546	25.3782	26.5411	24.7666	25.3374	26.4314	B4DR70;E7EUX0;P35637-2;P35637;A6NMX6	B4DR70;E7EUX0;P35637-2;P35637;A6NMX6	RNA-binding protein FUS	FUS
21.9016	21.4738	22.4648	21.7448	23.3924	22.4343	20.2175	22.1708	22.9177	22.312	21.5276	22.387	B4DR80;Q9Y6E0-2;E9PCB9;Q9Y6E0;F5H2G3;H0Y630;Q5JV98;E9PCB4;Q5JV99	B4DR80;Q9Y6E0-2;E9PCB9;Q9Y6E0;F5H2G3;H0Y630	Serine/threonine-protein kinase 24;Serine/threonine-protein kinase 24 36 kDa subunit;Serine/threonine-protein kinase 24 12 kDa subunit	STK24
23.3229	23.5782	23.7434	23.4891	23.593	24.0698	24.1939	24.4441	23.0683	23.4274	23.6416	23.7029	Q02809;B4DR87;E7EWK8;Q5JXB7;Q5JXB9;Q5JXB8	Q02809;B4DR87	Procollagen-lysine,2-oxoglutarate 5-dioxygenase 1	PLOD1
25.2278	23.7811	24.0999	22.0376	23.8673	23.2801	17.587	24.2312	17.8866	17.4133	16.9345	15.7944	B4DRF9;P18846	B4DRF9;P18846	Cyclic AMP-dependent transcription factor ATF-1	ATF1
18.4767	18.6438	18.7727	18.2766	21.4424	21.6344	21.6918	21.2166	19.9785	20.8319	20.0664	19.7466	Q5JVZ5;Q96JJ3;B4DRL5;F5GZP8;Q7Z5G9;H0YEH5;B4DZ20;E9PBG2;Q5JW01;H0YCM7;Q5JVZ4;Q5JVZ8;B4DJV6;Q92556;Q92556-2;Q92556-3	Q5JVZ5;Q96JJ3;B4DRL5;F5GZP8;Q7Z5G9;H0YEH5;B4DZ20;E9PBG2	Engulfment and cell motility protein 2	ELMO2
24.2285	24.071	23.871	23.9562	23.5776	23.1607	23.8587	23.3244	24.3102	24.0326	23.7619	23.9693	G5EA06;Q92552;B4DRT2;D6RH20;D6RJC7;E7ETN4;E5RJ73	G5EA06;Q92552;B4DRT2;D6RH20;D6RJC7	28S ribosomal protein S27, mitochondrial	MRPS27
19.469	17.2951	19.6674	19.419	17.549	17.2856	16.2941	17.8536	18.507	17.2748	18.9086	18.7704	G3V1P0;B4DS22;Q9P215	G3V1P0;B4DS22;Q9P215	Pogo transposable element with KRAB domain	POGK
21.7053	21.8768	21.9	22.3794	22.155	20.62	21.7784	21.3357	20.4617	20.9644	17.5592	21.1647	B4DS52;Q96J42-2;H0Y997;C9JY70;Q96J42;H0Y928	B4DS52;Q96J42-2;H0Y997;C9JY70;Q96J42;H0Y928	Thioredoxin domain-containing protein 15	TXNDC15
21.2564	19.9883	20.7983	19.5599	21.0137	20.8833	20.571	21.1145	20.7305	20.5427	17.0843	17.8779	B4DSM5;G3XAG1;Q96ME7;Q86XK6;B4E0X7	B4DSM5;G3XAG1;Q96ME7;Q86XK6;B4E0X7	Zinc finger protein 512	ZNF512
21.2395	20.6134	23.2897	20.4097	17.5865	21.2778	19.5098	16.7487	15.374	17.8055	17.8989	21.144	O43463;B4DST0;C9J1V1;F5H530	O43463;B4DST0	Histone-lysine N-methyltransferase SUV39H1	SUV39H1
23.5229	23.3809	23.5663	23.0987	22.9663	22.6878	22.9742	22.761	22.1863	21.8353	21.0233	22.9569	B4DT35;Q7Z3B4;E7EUM5;Q7Z3B4-2	B4DT35;Q7Z3B4;E7EUM5;Q7Z3B4-2	Nucleoporin p54	NUP54
24.0778	24.0506	24.3238	24.2199	22.5899	22.8043	22.7875	22.9002	22.9563	22.8533	23.1842	22.4794	Q96K24;B4DT74;Q9H3L2;O75352;Q1HDL3	Q96K24;B4DT74;Q9H3L2;O75352;Q1HDL3	Mannose-P-dolichol utilization defect 1 protein	MPDU1;HBEBP2BPA
16.0808	20.6583	20.9834	21.2349	24.9508	24.1859	22.1184	23.9745	24.5051	24.298	20.179	24.1225	B4DTE8;C9J7K9;O15162;C9J9P4;C9J0H3;C9JE06	B4DTE8;C9J7K9;O15162;C9J9P4;C9J0H3;C9JE06	Phospholipid scramblase 1	PLSCR1
21.0585	20.2758	21.1958	21.3835	19.8956	21.5158	22.2711	20.663	21.3524	19.0326	21.2612	20.9077	B4DTG6;Q8ND56-2;Q8ND56	B4DTG6;Q8ND56-2;Q8ND56	Protein LSM14 homolog A	LSM14A
19.3337	17.1347	17.4811	16.5606	16.2884	19.333	17.3569	18.5086	17.1783	16.062	15.865	16.5413	P20936-2;B4DTL2;E9PGC0;P20936;H0YD89;Q68CU6	P20936-2;B4DTL2;E9PGC0;P20936;H0YD89	Ras GTPase-activating protein 1	RASA1
23.1936	22.347	22.5351	22.7749	21.7302	18.5861	21.2388	21.6552	19.7762	20.5465	17.0825	20.4454	B4DTT0;B4DYH8;P15586;F6S8M0;F5H260;H0YFA9;F5H4C6	B4DTT0;B4DYH8;P15586;F6S8M0;F5H260;H0YFA9;F5H4C6	N-acetylglucosamine-6-sulfatase	GNS
21.7987	21.0699	22.2442	21.0143	21.4723	20.585	17.6345	21.3324	21.9914	21.9387	21.8762	21.7791	Q13740-2;B4DTU0;Q13740;F5GXJ9;Q6ZS95	Q13740-2;B4DTU0;Q13740;F5GXJ9	CD166 antigen	ALCAM
21.7098	21.7207	21.2353	22.0627	21.1251	20.4907	19.6641	20.0727	17.3924	21.3784	19.7053	22.2723	B4DUC1;E7ENF3;P28331;B4DJ81;B4DPG1;C9JPQ5	B4DUC1;E7ENF3;P28331;B4DJ81;B4DPG1	NADH-ubiquinone oxidoreductase 75 kDa subunit, mitochondrial	NDUFS1
23.4089	24.2893	23.7554	23.2483	22.6703	22.9231	22.752	22.081	22.4483	21.6786	22.2406	22.7513	B4DUD5;P33240-2;P33240;E7EWR4;E9PID8	B4DUD5;P33240-2;P33240;E7EWR4;E9PID8	Cleavage stimulation factor subunit 2	CSTF2
16.4433	23.2253	22.0069	19.8241	22.1257	20.0739	21.523	20.3144	21.1724	20.0102	21.0896	16.366	B4DUE7;O43791;E5RFC3;D6RDV6;D6RDG8;H0Y977;D6RGZ4;F8WD02;Q6IQ16;D6RFL7;D6RBH6	B4DUE7;O43791;E5RFC3;D6RDV6;D6RDG8	Speckle-type POZ protein	SPOP
21.4327	19.815	20.0988	20.0646	17.3555	16.1246	16.196	16.5736	17.428	18.421	20.4862	16.5781	Q5T6K7;E9PI99;Q5T6K9;Q5T6K5;F8VWM3;Q13952-2;B4DUS6;E9PF96;Q13952-3;Q13952;E9PIG7;B4DW63;E9PL11;E9PJA8;E9PQR2;C9J777;F8W7L5	Q5T6K7;E9PI99;Q5T6K9;Q5T6K5;F8VWM3;Q13952-2;B4DUS6;E9PF96;Q13952-3;Q13952;E9PIG7;B4DW63	Nuclear transcription factor Y subunit gamma	NFYC
23.1719	23.0925	23.7193	23.2106	22.419	23.4276	22.5408	22.4367	23.1	22.527	23.4732	21.9506	B4DUX5;P50579;G3XA91;F8VQZ7;F8VRR3;G3V1U3;F8VY03;F8VZX9;F8VSC4	B4DUX5;P50579;G3XA91;F8VQZ7;F8VRR3;G3V1U3	Methionine aminopeptidase;Methionine aminopeptidase 2	METAP2
30.2155	30.8179	30.597	30.6013	30.3438	30.1684	30.3941	30.3559	29.9986	30.0477	30.2667	30.2063	F5H6Q2;P62987;F5GYU3;F5H2Z3;F5H265;F5H7Y5;B4DV12;F5H388;P62979;F5H747;F5GXK7;P0CG47;Q96C32;F5H7K6;F5H041;P0CG48;F5H4D8;F5GYX6;F5GZ39	F5H6Q2;P62987;F5GYU3;F5H2Z3;F5H265;F5H7Y5;B4DV12;F5H388;P62979;F5H747;F5GXK7;P0CG47;Q96C32;F5H7K6;F5H041;P0CG48;F5H4D8;F5GYX6;F5GZ39	Ubiquitin-60S ribosomal protein L40;Ubiquitin;60S ribosomal protein L40;Ubiquitin-40S ribosomal protein S27a;Ubiquitin;40S ribosomal protein S27a;Polyubiquitin-B;Ubiquitin;Polyubiquitin-C;Ubiquitin	UBC;UBA52;UBB;RPS27A
17.2597	19.6805	21.5652	20.9726	16.19	21.518	17.2451	17.5196	17.8575	19.7788	18.0237	20.2463	B4DV38;Q8NDF8;E9PC61;Q8NDF8-3;Q8NDF8-2;Q8NDF8-4	B4DV38;Q8NDF8;E9PC61;Q8NDF8-3;Q8NDF8-2;Q8NDF8-4	PAP-associated domain-containing protein 5	PAPD5
26.0749	26.0154	25.997	25.7551	26.8919	26.8065	26.7993	26.9406	26.6523	26.7069	26.9949	26.9376	B4DVE1;Q08380;E7EW56;B4DI70	B4DVE1;Q08380;E7EW56;B4DI70	Galectin-3-binding protein	LGALS3BP
24.5387	24.4651	24.7776	24.7669	23.9731	24.1938	24.5483	24.8226	24.6525	23.7403	24.117	24.0574	E9PDK5;B4DVE7;P50995;E9PDS7;H0Y6E1;E5RIN3;Q5T0G9;P27216;P27216-2	E9PDK5;B4DVE7;P50995	Annexin;Annexin A11	ANXA11
21.0147	18.2185	23.3639	21.3529	23.0799	22.3074	23.7934	23.0236	23.7774	23.1408	22.7644	22.5559	C9J2C4;O75190-2;B4DVN1;O75190-3;O75190;C9JB42;C9JDR7;C9JDX6;F8WCZ4;C9J2P2;E9PH18;C9JN01;Q8WWF6;C9JRD2;Q8NHS0;C9JXB9;P25686-2;B4DN73;P25686	C9J2C4;O75190-2;B4DVN1;O75190-3;O75190;C9JB42;C9JDR7;C9JDX6;F8WCZ4;C9J2P2;E9PH18	DnaJ homolog subfamily B member 6	DNAJB6
24.926	24.6462	24.4523	24.8086	24.3575	23.8943	25.0792	24.9858	24.0646	24.0175	24.2258	24.9125	B4DVQ5;Q99613;F5H4V1;B5ME19;B4DVU3;B4DDN4;B4DRU0;C9J1F3;F5GZC5;C9JJ55;F5H1I1;F5GZ22;Q5T6P5;C9JP03;Q5T6P2;C9JD09;C9JUW9;Q5T6P1;Q8ND83-2;B7Z209;Q8ND83	B4DVQ5;Q99613;F5H4V1;B5ME19;B4DVU3;B4DDN4;B4DRU0;C9J1F3;F5GZC5;C9JJ55;F5H1I1;F5GZ22	Eukaryotic translation initiation factor 3 subunit C	EIF3C;EIF3CL
21.1428	20.5807	21.7311	20.9111	20.0595	19.6618	20.1361	19.5695	19.0101	19.7171	18.6429	19.0554	B4DVT3;Q96SY0;B4DVD5;Q96SY0-2	B4DVT3;Q96SY0;B4DVD5	von Willebrand factor A domain-containing protein 9	VWA9
28.6933	28.2254	28.5277	28.886	27.8439	27.0326	27.9078	27.7383	27.7847	27.4418	27.7234	27.999	P60866;B4DW28;E5RJX2;G3XAN0;E5RIP1	P60866;B4DW28;E5RJX2;G3XAN0	40S ribosomal protein S20	RPS20
21.7024	21.8274	21.2197	21.0173	21.2206	17.1739	15.2784	17.5571	21.5602	15.3127	15.549	17.1478	Q86WQ0;B4DW92;F5H0B6	Q86WQ0;B4DW92	Nuclear receptor 2C2-associated protein	NR2C2AP
23.0346	22.0949	23.0673	21.9308	23.6222	23.2603	23.9216	23.1505	21.6153	17.3505	23.3261	22.3435	B4DWB7;F8VU90;Q9NYL4;H0YHM7;F8VXK0;E9PAR0	B4DWB7;F8VU90;Q9NYL4	Peptidyl-prolyl cis-trans isomerase FKBP11;Peptidyl-prolyl cis-trans isomerase	FKBP11
17.5117	19.9291	21.6845	20.1651	17.2433	19.2647	18.1358	18.8273	17.0517	19.502	18.7647	16.7154	B4DWI1;Q9UJ83;B4DXI5;E9PEN4;B3KPX4;C9J306;C9JJM7;Q7Z773;F8WCH9	B4DWI1;Q9UJ83;B4DXI5;E9PEN4;B3KPX4;C9J306	2-hydroxyacyl-CoA lyase 1	HACL1;PHYH2
20.1272	19.0475	19.9213	20.4835	19.1022	18.8227	16.8305	16.2603	19.3178	16.9771	20.0386	19.1654	B4DWI3;Q99523	B4DWI3;Q99523	Sortilin	SORT1
17.0709	16.121	20.9511	18.107	19.4923	15.2069	20.8691	18.9765	18.0829	18.0002	16.1291	18.0185	Q5JW58;B4DWT2;Q9H410;Q5JW53;Q5JW54;Q9H410-2;Q5JW57;Q5JW55	Q5JW58;B4DWT2;Q9H410;Q5JW53;Q5JW54;Q9H410-2;Q5JW57;Q5JW55	Kinetochore-associated protein DSN1 homolog	DSN1
25.5042	25.0644	25.0512	24.8181	23.67	23.6146	22.7169	23.9363	23.108	23.3871	23.6627	22.9479	B4DWW1;P40616;F8VYN9;B4DZG7;F8VP99;F8W1Z8;F8VP63	B4DWW1;P40616;F8VYN9;B4DZG7	ADP-ribosylation factor-like protein 1	ARL1
24.2361	23.6112	24.1397	24.1025	22.9587	24.6281	23.3677	23.3148	23.6011	23.2554	23.5874	24.0032	Q96KB5;B4DX68;E5RIE1;E5RFX4	Q96KB5;B4DX68	Lymphokine-activated killer T-cell-originated protein kinase	PBK
21.635	22.9919	21.2395	20.7174	21.0737	20.785	21.3384	22.5749	17.4289	20.264	16.3444	17.5687	B4DXA1;Q13227	B4DXA1;Q13227	G protein pathway suppressor 2	GPS2
21.4525	21.2818	21.7338	21.6529	15.2686	16.7591	21.7146	20.9861	20.5641	17.3514	20.6011	17.2293	Q06330-5;Q06330-4;Q06330-6;B4DY22;Q06330;Q06330-3;Q06330-2;D6R927;D6RB37;D6RBQ8;D6R946;D6RA45;D6RCM1;H0Y8R3;D6REP3;D6RF98;D6RIV8;D6RAT2;D6RIZ8;D6R9X3;D6R9K5;D6REC2	Q06330-5;Q06330-4;Q06330-6;B4DY22;Q06330;Q06330-3;Q06330-2;D6R927;D6RB37;D6RBQ8;D6R946;D6RA45;D6RCM1	Recombining binding protein suppressor of hairless	RBPJ
17.6443	19.1227	18.5031	20.2545	16.827	17.3347	17.4059	17.3263	17.0334	16.9591	16.9226	16.8211	P36897-3;B4DY26;P36897;P36897-2;B4DXN7;F8W1R9;F8VXZ5	P36897-3;B4DY26;P36897;P36897-2;B4DXN7;F8W1R9	TGF-beta receptor type-1	TGFBR1
24.2291	23.831	23.6771	23.4718	23.2978	23.3453	22.5303	23.5811	22.9936	22.4523	22.5781	23.3051	B4DYV2;Q9NXF1;E7ERG2;B7Z9D5	B4DYV2;Q9NXF1;E7ERG2;B7Z9D5	Testis-expressed sequence 10 protein	TEX10
20.0911	21.1227	20.8459	18.6041	17.4816	19.2768	20.2385	17.2675	17.6555	17.5763	18.2307	20.1145	B4DYZ9;O15164;O15164-2;E7ES63;C9JPT4;F8WCX0	B4DYZ9;O15164;O15164-2;E7ES63;C9JPT4	Transcription intermediary factor 1-alpha	TRIM24
19.603	19.0026	18.2986	17.6767	17.4047	19.616	19.3395	20.3936	17.9938	17.9119	18.3494	16.4509	P50542-2;P50542-3;P50542;B4DZ45;H0YGT8;F5H432;F5GXX3;F5H205;F5GZ41;F5H0L9;F5GYB4;F5H637;F5H3X7;F5H5C0	P50542-2;P50542-3;P50542;B4DZ45	Peroxisomal targeting signal 1 receptor	PEX5
23.7982	23.6844	23.8548	24.1955	23.6886	22.9897	23.1643	23.5804	24.5314	23.2653	23.5111	24.5599	B4DZI8;P35606;D6RBT6;H0YAC7;D6R997;D6RBZ7;D6RCL6;D6RBG7;H0Y938	B4DZI8;P35606	Coatomer subunit beta	COPB2
20.1746	20.3442	21.1686	20.8962	20.997	18.5983	19.3259	19.4435	17.6328	18.4918	16.4837	19.3912	Q9UJ41-2;E9PFK9;B4DZM7;Q9UJ41-3;E7ERJ8;Q9UJ41;Q3HKR1	Q9UJ41-2;E9PFK9;B4DZM7;Q9UJ41-3;E7ERJ8;Q9UJ41;Q3HKR1	Rab5 GDP/GTP exchange factor	RABGEF1;KCTD7
16.8922	16.7768	17.2965	18.1053	21.7464	21.393	21.1948	21.4983	20.8052	21.605	21.0712	20.6958	B4DZN9;Q6P4F7	B4DZN9;Q6P4F7	Rho GTPase-activating protein 11A	ARHGAP11A
22.3204	22.1711	22.167	21.5367	21.7208	20.3392	20.9109	21.1046	20.8239	21.2904	21.1502	21.5208	B4E0G4;Q8IWS0;E9PC97;Q5JRC6;Q8IWS0-2	B4E0G4;Q8IWS0;E9PC97;Q5JRC6;Q8IWS0-2	PHD finger protein 6	PHF6
22.6065	22.4882	22.6149	22.6325	23.9456	22.7621	23.506	22.9345	22.7592	19.3593	23.0535	19.3812	B4E0H1;Q92796-2;Q92796;Q5JUW8	B4E0H1;Q92796-2;Q92796;Q5JUW8	Disks large homolog 3	DLG3
21.8906	21.5896	22.4789	21.3444	21.5484	21.4403	22.5627	21.227	21.3259	21.0376	21.7602	21.6206	B4E0H8;P26006;P26006-1;D6R9X8;B4DDT0;H0YA32;H0YA49	B4E0H8;P26006;P26006-1	Integrin alpha-3;Integrin alpha-3 heavy chain;Integrin alpha-3 light chain	ITGA3
25.0058	23.1668	24.1558	18.6905	22.6913	21.9687	21.3524	22.0708	22.2529	22.2102	21.3033	17.8555	G3XAN4;B4E0K2;Q15629	G3XAN4;B4E0K2;Q15629	Translocating chain-associated membrane protein 1	TRAM1
20.6287	21.4429	21.2688	20.8418	16.9	16.8319	20.6864	16.162	17.1808	20.4462	18.9704	17.9433	B4E0Q0;Q96ET8-3;Q9NYZ1;C9JYS5;D6R9A3;C9JPH1;Q96ET8-2;C9J2W2;Q96ET8	B4E0Q0;Q96ET8-3;Q9NYZ1;C9JYS5;D6R9A3;C9JPH1;Q96ET8-2;C9J2W2;Q96ET8	Golgi apparatus membrane protein TVP23 homolog B;Golgi apparatus membrane protein TVP23 homolog C	TVP23C;TVP23B;FAM18B2
17.9708	19.5841	18.7645	16.9878	18.1534	17.9037	17.1596	18.2584	15.6536	17.1052	18.7	17.7685	Q96II8-3;B4E0T7;Q96II8;Q96II8-2;F5H3V2;E9PD99	Q96II8-3;B4E0T7;Q96II8;Q96II8-2;F5H3V2;E9PD99	Leucine-rich repeat and calponin homology domain-containing protein 3	LRCH3
20.0894	20.0471	20.0094	18.1103	18.3949	18.0804	16.9032	17.2142	16.2313	15.5901	17.8063	16.4017	B4E0X8;Q96AE4-2;F8W7W2;C9JSZ1	B4E0X8;Q96AE4-2;F8W7W2
25.5704	25.2683	25.4441	25.5576	26.5089	26.4561	26.7591	26.6823	26.4183	26.2796	26.2627	26.6301	F5GZY7;Q9H0R8;O95166;B4E0Y7	F5GZY7;Q9H0R8;O95166;B4E0Y7	Gamma-aminobutyric acid receptor-associated protein-like 1;Gamma-aminobutyric acid receptor-associated protein	GABARAPL1;GABARAP
21.0157	21.3385	22.288	19.1238	22.1199	21.1841	18.1515	15.2416	19.329	19.8249	18.9307	17.2042	Q8NBY1;Q9P289;B4E0Y9;Q9P289-2;C9JGW8;E7ERH7;Q9P289-3;C9JJV0	Q8NBY1;Q9P289;B4E0Y9;Q9P289-2;C9JGW8;E7ERH7;Q9P289-3	Serine/threonine-protein kinase MST4	MST4
20.0925	20.4491	17.857	21.0325	21.8012	20.9718	18.3921	20.6592	20.7871	20.4683	19.7078	21.9776	B4E1G1;Q9BUN8-2;Q9BUN8;E5RGY0	B4E1G1;Q9BUN8-2;Q9BUN8;E5RGY0	Derlin-1	DERL1
22.1809	21.1388	21.7772	21.4431	17.247	21.4645	17.2488	21.7312	16.4458	16.1633	17.3498	17.0645	Q9H8S1;B4E1G5;P28799;P28799-2	Q9H8S1;B4E1G5;P28799;P28799-2	Granulins;Acrogranin;Paragranulin;Granulin-1;Granulin-2;Granulin-3;Granulin-4;Granulin-5;Granulin-6;Granulin-7	GRN
19.3101	19.9586	20.7448	20.5134	17.4233	18.7963	17.4244	19.2302	19.71	16.376	17.0053	20.1395	F5H6Z1;B4E1J0;F5H2F6;Q96AQ6-2;Q96AQ6;Q96AQ6-3;Q5T173	F5H6Z1;B4E1J0;F5H2F6;Q96AQ6-2;Q96AQ6;Q96AQ6-3	Pre-B-cell leukemia transcription factor-interacting protein 1	PBXIP1
18.0436	17.379	21.6638	21.0888	17.8034	21.2486	19.8893	20.8108	17.0216	16.9473	19.8245	20.3661	B4E1N7;P01106;H0YBT0;P01106-2	B4E1N7;P01106;H0YBT0;P01106-2	Myc proto-oncogene protein	MYC
22.4545	22.9646	17.1219	22.3291	24.6748	23.7065	23.8946	16.7983	20.4423	25.2139	16.591	23.6049	B4E1S6;P31431	B4E1S6;P31431	Syndecan;Syndecan-4	SDC4
16.3931	17.4694	18.2473	16.5012	17.7491	20.6578	19.1137	20.3709	20.2306	16.5137	20.0148	19.3805	B4E217;O95429	B4E217;O95429	BAG family molecular chaperone regulator 4	BAG4
27.5475	27.5461	27.282	27.7967	27.1998	26.9013	26.3217	26.8677	27.302	27.1688	27.2645	26.8764	B4E241;P84103	B4E241;P84103	Serine/arginine-rich splicing factor 3	SRSF3
23.1603	23.2195	23.0131	23.1249	23.92	24.2319	23.9552	23.8225	24.174	23.3629	23.9579	23.2089	Q9C0K1-2;B4E2H3;Q9C0K1	Q9C0K1-2;B4E2H3;Q9C0K1	Zinc transporter ZIP8	SLC39A8
22.2851	21.3592	22.0227	21.4078	20.1132	23.6685	22.4138	20.2801	21.4788	25.4469	22.5005	25.322	Q8WZA0;B4E2N0	Q8WZA0;B4E2N0	Protein LZIC	LZIC
24.2639	24.9113	23.4512	23.9635	23.3625	24.4072	23.7101	23.4287	24.4099	23.0409	23.6307	25.1921	C9JA28;Q9UNL2;B4E2P2	C9JA28;Q9UNL2;B4E2P2	Translocon-associated protein subunit gamma	SSR3
22.6634	23.184	22.9423	23.6725	23.37	23.7182	23.5735	23.5173	22.6258	22.2673	22.772	23.3516	B4E2S7;P13473-2;P13473;P13473-3;B7Z2R9;H0YCG2;E7EVR5	B4E2S7;P13473-2;P13473;P13473-3;B7Z2R9;H0YCG2;E7EVR5	Lysosome-associated membrane glycoprotein 2	LAMP2
24.3711	24.5509	24.2265	24.8041	25.0876	25.0512	25.1147	25.091	24.5888	23.5218	24.2336	25.4462	B4E2W0;P55084;F5GZQ3;B5MD38;C9JEY0;C9JE81;C9K0M0	B4E2W0;P55084;F5GZQ3;B5MD38	Trifunctional enzyme subunit beta, mitochondrial;3-ketoacyl-CoA thiolase	HADHB
20.2107	18.642	19.2346	18.2846	17.5369	15.9437	17.8334	17.3755	18.086	17.6769	18.3271	16.1026	Q8N6R0-3;B4E2X3;Q8N6R0;Q8N6R0-1;Q8N6R0-4;Q8N6R0-2	Q8N6R0-3;B4E2X3;Q8N6R0;Q8N6R0-1;Q8N6R0-4	Methyltransferase-like protein 13	METTL13
21.9349	22.3208	21.3766	21.3879	17.5353	18.321	17.803	18.9606	19.1777	20.3791	20.3825	16.4167	B4E362;P41247;C9IZF6	B4E362;P41247;C9IZF6	Patatin-like phospholipase domain-containing protein 4	PNPLA4
19.23	18.7637	19.5364	21.0421	18.1692	17.1775	18.0509	18.2748	18.2199	18.9705	16.2153	17.6879	Q96EA4-2;B4E393;Q96EA4	Q96EA4-2;B4E393;Q96EA4	Protein Spindly	SPDL1
21.2845	21.1046	21.2313	22.0026	20.4854	20.5493	20.3479	19.633	20.1467	20.3162	20.6693	20.4127	B4E3T2;F5H148;Q9NYV6;B4E0J7;Q2M238;B4DPP9;A6NIE6	B4E3T2;F5H148;Q9NYV6;B4E0J7	RNA polymerase I-specific transcription initiation factor RRN3	RRN3
24.9474	23.6188	24.7435	23.3615	24.4783	23.861	22.8587	23.1762	23.6253	21.9083	21.6813	23.2049	Q96FF9;B5MBX0;H0YCL8	Q96FF9;B5MBX0	Sororin	CDCA5
22.1517	22.4515	23.1235	22.4422	16.6827	22.0959	22.0537	16.8713	21.7369	17.8204	22.3906	18.1466	B5MC01;P0CL80-2;Q13068;P0CL82;P0CL81;P0CL80;O76087;Q13065;Q13070;Q13069;A6NER3;A6NDE8;A1L429;Q13067	B5MC01;P0CL80-2;Q13068;P0CL82;P0CL81;P0CL80;O76087;Q13065;Q13070;Q13069;A6NER3;A6NDE8;A1L429;Q13067	G antigen 4;G antigen 12I;G antigen 12G;G antigen 12F;G antigen 7;G antigen 1;G antigen 6;G antigen 5;G antigen 12J;G antigen 12H;G antigen 12B/C/D/E;G antigen 3	GAGE4;GAGE12I;GAGE12G;GAGE12F;GAGE7;GAGE1;GAGE6;GAGE5;GAGE12J;GAGE12H;GAGE12B;GAGE3
23.0069	21.4716	23.7939	23.0421	21.5706	21.9096	21.6954	21.449	21.6664	20.8763	21.526	21.602	Q86YP4;B5MC40;Q86YP4-2;B4DKZ7;F5H7D9;C9JHD7;C9JJK9;C9JMI3;C9JGN4;C9JVY3	Q86YP4;B5MC40;Q86YP4-2;B4DKZ7	Transcriptional repressor p66-alpha	GATAD2A
19.5306	17.9429	20.0969	18.0982	19.1	20.1332	19.3005	19.3343	16.5845	17.3693	17.6409	18.4809	B5MC72;Q96DZ1;Q96DZ1-2	B5MC72;Q96DZ1;Q96DZ1-2	Endoplasmic reticulum lectin 1	ERLEC1
22.9825	23.139	22.669	21.8115	22.6199	23.8474	23.4449	22.0235	23.1077	21.9594	21.7784	23.0391	B5MCF9;O00541;O00541-2;B3KXD6;C9JXJ1	B5MCF9;O00541;O00541-2;B3KXD6	Pescadillo homolog	PES1
27.0489	26.707	26.8085	26.6067	27.1465	26.9388	26.8618	26.2535	26.8653	26.8572	26.9311	26.9068	B7Z254;Q15084;F8WA83;B5MCQ5;Q15084-2	B7Z254;Q15084;F8WA83;B5MCQ5;Q15084-2	Protein disulfide-isomerase A6	PDIA6
20.6878	20.4982	21.3799	20.0319	16.8864	19.6573	17.7489	19.7594	20.07	20.4593	21.0259	20.4097	Q6P4I2;B5MDA0;H0YMT3;H0YMX2;H0YLH0	Q6P4I2;B5MDA0;H0YMT3	WD repeat-containing protein 73	WDR73
19.4951	19.2017	16.6341	19.9623	18.1559	17.3531	17.5359	18.1234	19.0609	17.029	17.7299	17.9019	B5MDE0;Q96AA3;C9JP01	B5MDE0;Q96AA3;C9JP01	Protein RFT1 homolog	RFT1
28.8899	28.7701	28.8771	29.1387	28.0171	28.2117	28.2249	28.5745	28.2444	28.0671	28.1488	28.1618	P62826;B5MDF5;F5H018;H0YFC6;B4DV51	P62826;B5MDF5;F5H018;H0YFC6	GTP-binding nuclear protein Ran	RAN
22.1854	22.0612	22.3773	22.6979	22.5791	22.0031	22.3771	22.4928	22.5815	22.05	22.2852	20.5532	E7ERA9;Q71SY5-5;Q71SY5;Q71SY5-2;E7EP16;B5ME50;Q71SY5-4;E7EMY0;Q71SY5-3;B9TX33;B9TX31;B9TX30;F5H512;Q86YD1-2;Q86YD1	E7ERA9;Q71SY5-5;Q71SY5;Q71SY5-2;E7EP16;B5ME50;Q71SY5-4;E7EMY0;Q71SY5-3;B9TX33	Mediator of RNA polymerase II transcription subunit 25	MED25
23.6398	24.234	24.3026	23.7236	22.4072	22.0208	21.0076	21.7558	23.2664	21.8131	22.7348	23.0113	B5ME91;Q53EL6;Q5VZS7;Q9UL62	B5ME91;Q53EL6	Programmed cell death protein 4	PDCD4
21.3559	21.1501	21.5808	20.6011	22.7807	21.7409	21.9518	23.9318	20.6287	20.8884	20.133	20.2157	E7EW69;Q9P0V9;Q9P0V9-2;B5ME97;Q9P0V9-3;E7EX04;B7Z371;B7Z277;F5H1F2;F5GYV2;F5H1W3;F8WC85;C9JEW2;C9JNR7;C9JEQ7	E7EW69;Q9P0V9;Q9P0V9-2;B5ME97;Q9P0V9-3;E7EX04;B7Z371;B7Z277	Septin-10	2010-09-01
21.2629	21.3943	15.5304	14.1435	16.354	20.4424	16.4549	22.4813	21.1799	21.1307	16.1653	20.9627	Q9H2H9;F8VX04;B5MEC5;F8VX12	Q9H2H9;F8VX04;B5MEC5	Sodium-coupled neutral amino acid transporter 1	SLC38A1
18.79	19.8301	20.4139	19.0342	17.4004	17.6729	18.0683	17.6632	16.7141	18.7064	16.9798	18.3781	B5MEE5;Q8WXG6-5;Q8WXG6-4;Q8WXG6-3;Q8WXG6-2;Q8WXG6-6;F8W9P9;Q8WXG6;Q8WXG6-7;C9J6B0;F8W8U2;C9JM97;C9JLZ9;C9K0L0	B5MEE5;Q8WXG6-5;Q8WXG6-4;Q8WXG6-3;Q8WXG6-2;Q8WXG6-6;F8W9P9;Q8WXG6;Q8WXG6-7	MAP kinase-activating death domain protein	MADD
23.7531	23.4655	23.4919	23.4344	23.2004	23.1153	23.5413	22.3386	22.8744	22.7139	22.8938	23.0334	Q96AC1;B5TJY2;Q96AC1-2;H0YJ34;G3V281;G3V5R2;G3V3J0;H0YJB6;G3V379	Q96AC1;B5TJY2;Q96AC1-2;H0YJ34	Fermitin family homolog 2	FERMT2
25.2541	24.8385	24.8833	25.0077	25.8368	25.7743	24.0959	26.6781	25.2291	24.9746	24.7357	25.8534	H0YD13;B6EAT9;P16070-12;P16070-14;P16070-13;P16070-11;P16070-10;P16070-16;P16070-8;P16070-17;P16070-6;P16070-4;P16070-3;P16070-7;E7EPC6;P16070-5;P16070;H0Y2P0;H0YE40;H0YDW7;H0YCV9;P16070-15;H0Y5E4;P16070-9;E9PKC6;H0YDX6;H0YD17;Q86UZ1;O95370	H0YD13;B6EAT9;P16070-12;P16070-14;P16070-13;P16070-11;P16070-10;P16070-16;P16070-8;P16070-17;P16070-6;P16070-4;P16070-3;P16070-7;E7EPC6;P16070-5;P16070;H0Y2P0;H0YE40	CD44 antigen	CD44
20.4426	20.7751	20.3574	21.7735	20.0485	21.5604	21.0415	22.7874	21.3462	21.4912	21.455	20.9641	Q9HCG8;B7WP27;B7WP74	Q9HCG8;B7WP27;B7WP74	Pre-mRNA-splicing factor CWC22 homolog	CWC22
24.687	25.1762	25.0225	25.0159	24.3839	23.1637	24.6884	24.5226	24.9986	24.4723	25.1423	25.378	Q15370;B7WPD3;B8ZZU8	Q15370;B7WPD3;B8ZZU8	Transcription elongation factor B polypeptide 2	TCEB2
22.514	20.8902	23.0633	22.3966	24.0691	23.841	23.984	22.6907	23.9153	23.8416	23.2694	23.4636	Q5JB52;B7WPG3;Q8WVV9-4;C9J9G0;Q8WVV9;Q8WVV9-3;Q8WVV9-2;C9IYN3;C9JJZ7	Q5JB52;B7WPG3;Q8WVV9-4;C9J9G0;Q8WVV9	Heterogeneous nuclear ribonucleoprotein L-like	HNRPLL
25.3195	25.2852	24.9279	24.8822	23.5367	23.6278	24.7972	23.6493	24.143	24.1276	24.4468	24.5414	B7Z1R5;P38606;B7Z2V6;C9JA17;C9JVW8	B7Z1R5;P38606;B7Z2V6	V-type proton ATPase catalytic subunit A	ATP6V1A
19.616	19.2003	17.0712	19.1715	22.2388	20.2532	19.7131	19.5652	22.3443	20.4773	19.3833	20.0139	B7Z1T4;Q15438-2;Q15438;A8MWB4;C9JG04;Q99418-2;O43739-2;Q99418;O43739	B7Z1T4;Q15438-2;Q15438;A8MWB4	Cytohesin-1	CYTH1
21.5109	21.7543	21.8949	19.9125	22.1274	17.7318	18.1673	21.0726	21.936	21.3453	21.4873	17.3711	B7Z1W5;P06746;E5RHZ4;H0YAV8;H0YBJ0;H0YBX1;E7EW18	B7Z1W5;P06746;E5RHZ4;H0YAV8;H0YBJ0;H0YBX1;E7EW18	DNA polymerase beta	POLB
21.8654	21.6562	21.2594	21.2606	21.6433	20.3829	20.7315	19.7639	21.9403	21.0082	16.838	21.9484	B7Z242;P27338;B7Z5H3;H0YCD8;B4DF46;P21397	B7Z242;P27338;B7Z5H3	Amine oxidase [flavin-containing] B	MAOB
25.9743	26.1112	26.2849	26.4772	25.5198	25.6126	26.0751	25.8024	25.3296	26.0295	26.089	25.3167	B7Z2S5;Q16881-4;Q16881-3;Q16881;B2R5P6;Q16881-5;E2QRB9;Q16881-2;E9PNQ6;E7ESI6;E7EW10;Q16881-6;E9PIR7;F5H780;E9PMY9;E9PKD3;E9PIZ5;E9PLT3;E9PKI4;E9PQI3;E9PRI8;E9PJU2	B7Z2S5;Q16881-4;Q16881-3;Q16881;B2R5P6;Q16881-5;E2QRB9;Q16881-2;E9PNQ6;E7ESI6;E7EW10;Q16881-6;E9PIR7;F5H780;E9PMY9	Thioredoxin reductase 1, cytoplasmic	TXNRD1
19.3686	20.9506	19.7462	20.5047	17.4815	17.6777	16.6868	18.3647	21.1663	19.3128	15.8618	20.0249	P06396-2;F5H1A8;B7Z373;P06396;F5H8M4;F8WA45;Q5T0H9;Q5T0I0;Q5T0H7;Q5T0H8;Q5T0I1	P06396-2;F5H1A8;B7Z373;P06396;F5H8M4;F8WA45;Q5T0H9	Gelsolin	GSN
21.9115	21.7448	21.9055	21.1653	20.8347	20.0908	20.7876	21.3011	21.0239	21.4757	20.3603	21.2565	Q93050-1;Q93050;F5H569;B7Z3B7;B7Z641;F5H1T6	Q93050-1;Q93050;F5H569;B7Z3B7;B7Z641	V-type proton ATPase 116 kDa subunit a isoform 1	ATP6V0A1
22.9489	22.2268	22.392	21.9482	20.6352	19.9847	19.3973	20.7041	21.3063	21.5209	22.1058	22.3234	B7Z3K8;Q9Y2Z9;Q86U30;G3XA86;G3V564;G3V3A1;G3V5C2;B7Z3V2;G3V434;B7Z357;B7Z8E9	B7Z3K8;Q9Y2Z9;Q86U30;G3XA86;G3V564	Ubiquinone biosynthesis monooxygenase COQ6	COQ6
24.0357	24.5779	23.1645	22.3821	24.4774	23.8733	20.996	20.3902	21.8767	24.9345	23.0394	22.0849	B7Z3N1;Q969N2;Q969N2-4;Q969N2-2;F5GWY0;G8JLF5;B7Z1N3;Q969N2-3	B7Z3N1;Q969N2;Q969N2-4;Q969N2-2;F5GWY0;G8JLF5;B7Z1N3;Q969N2-3	GPI transamidase component PIG-T	PIGT
19.2464	19.6585	20.3997	20.5523	19.1447	17.4647	16.8897	17.0769	17.9016	16.6197	17.4708	17.6076	B7Z3X2;Q9NTN3	B7Z3X2;Q9NTN3	UDP-glucuronic acid/UDP-N-acetylgalactosamine transporter	SLC35D1
22.4028	23.3853	23.8482	23.2399	23.6319	23.7925	23.9093	23.6938	22.5023	23.67	23.2614	23.6693	B7Z468;E7ES10;P20810-4;E9PCH5;G5E946;B7Z574;P20810-2;P20810;G5E9D3;P20810-5;E7ESM9;P20810-7;P20810-6;P20810-3;E7EVY3;E9PDE4;H0Y7F0;H0Y9H6;E7EQ12;E7EQA0;E7EPY6;H0YD33;F8W7E0;D6RC54;D6RAA8;H0YA91;E9PSG1;H0Y944;E7EQK6;D6RGF7;D6RBR1;E7EN75	B7Z468;E7ES10;P20810-4;E9PCH5;G5E946;B7Z574;P20810-2;P20810;G5E9D3;P20810-5;E7ESM9;P20810-7;P20810-6;P20810-3;E7EVY3;E9PDE4;H0Y7F0;H0Y9H6;E7EQ12;E7EQA0;E7EPY6;H0YD33	Calpastatin	CAST
20.1543	19.8621	20.8221	20.6529	16.135	18.0962	19.746	17.2179	17.447	16.2485	17.9363	16.82	B7Z5R2;B7Z472;Q9H974	B7Z5R2;B7Z472;Q9H974	Queuine tRNA-ribosyltransferase subunit QTRTD1	QTRTD1
16.8404	20.4783	20.5102	20.8903	17.1288	16.6155	18.1541	17.394	17.104	17.657	18.2756	17.8388	P48059;B7Z483;B7Z7R3;H0Y592;Q7Z4I2;Q9NWG2;E7ENJ8;Q7Z4I7-3;Q7Z4I7;F5H6E6;Q7Z4I7-2	P48059;B7Z483;B7Z7R3;H0Y592;Q7Z4I2;Q9NWG2;E7ENJ8;Q7Z4I7-3;Q7Z4I7;F5H6E6;Q7Z4I7-2	LIM and senescent cell antigen-like-containing domain protein 1;LIM and senescent cell antigen-like-containing domain protein 2	LIMS1;LIMS2
19.9228	19.8529	18.7055	16.9372	19.4909	19.6338	18.8185	19.3015	20.3354	19.9081	17.688	18.9061	B7Z493;E9PJX4;F8VWL3;F8W1R0;Q96M96;Q96M96-2;G3XA97;Q96M96-3;E9PQT1;E9PNX0;Q5JSP0-2;F8W7P2;Q5JSP0	B7Z493;E9PJX4;F8VWL3;F8W1R0;Q96M96;Q96M96-2;G3XA97	FYVE, RhoGEF and PH domain-containing protein 4	FGD4
17.5079	17.5736	17.7048	19.8402	18.6938	16.8183	17.4016	17.7737	16.6913	17.7449	17.1492	17.0969	P35240-4;P35240-6;P35240-5;P35240-8;P35240-3;P35240;B7Z4B6;P35240-2;P35240-10;P35240-7	P35240-4;P35240-6;P35240-5;P35240-8;P35240-3;P35240;B7Z4B6;P35240-2	Merlin	NF2
19.8743	22.7371	17.337	21.6738	22.2991	22.4909	22.3306	20.9749	21.8713	20.9693	22.487	21.1711	B7Z4S8;Q99538;Q86TV2;Q86TV3;F5H2T8;G3V4E4;G3V2T4;G3V5B2;G3V4P5;H0YJN9;G3V3Z4	B7Z4S8;Q99538;Q86TV2;Q86TV3;F5H2T8;G3V4E4	Legumain	LGMN
27.1054	27.2794	27.2364	27.0766	26.5644	26.2398	26.7667	26.3126	26.6649	26.3526	26.2792	26.6792	B7Z4V2;P38646;F5H3L8;D6RJI2;D6RA73;H0Y8S0;H0YBG6	B7Z4V2;P38646;F5H3L8	Stress-70 protein, mitochondrial	HSPA9
20.0626	18.3735	17.9962	20.3447	16.5873	18.0829	17.4824	17.7195	19.2296	20.9758	17.3893	16.7431	B7Z560;Q9NV88;G3XAN1;H0YG17;E5RG70;H0YBH8;H0YBK3;E5RK47;E5RJ88	B7Z560;Q9NV88;G3XAN1;H0YG17	Integrator complex subunit 9	INTS9
22.0544	22.8687	22.465	23.2833	22.6385	23.3232	23.3835	23.615	23.2995	16.1991	23.4963	22.6766	B7Z588;O14763-2;O14763	B7Z588;O14763-2;O14763	Tumor necrosis factor receptor superfamily member 10B	TNFRSF10B
22.8406	16.7437	22.8655	22.5939	22.0189	17.3304	21.6624	17.5059	20.0811	17.0038	16.5899	22.1668	B7Z589;P48067-2;P48067-3;P48067	B7Z589;P48067-2;P48067-3;P48067	Transporter;Sodium- and chloride-dependent glycine transporter 1	SLC6A9
19.4131	20.8284	20.8023	20.4243	23.7471	23.9671	22.9976	23.0614	21.928	23.0014	22.4639	22.8437	Q6N077;B7Z5B0;Q15025-2;Q15025;E7EMV7;F5H4X3;F5GYD7;E7ERB0;E7EPY1;E7ET96;E7EW15;H0YC17	Q6N077;B7Z5B0;Q15025-2;Q15025;E7EMV7;F5H4X3;F5GYD7;E7ERB0;E7EPY1;E7ET96;E7EW15	TNFAIP3-interacting protein 1	TNIP1
22.2972	22.411	21.7621	22.5038	17.7599	20.4943	18.511	18.2228	16.3172	19.443	23.818	15.7749	B7Z6U8;Q13642-1;B7Z5T4;B7Z793;F5GWR5;Q5JXI8;B7Z5V0;Q13642;Q13642-3;Q5JXH8;Q5JXH7;Q5JXI3;Q5JXI2;Q5JXH9;Q5JXI0	B7Z6U8;Q13642-1;B7Z5T4;B7Z793;F5GWR5;Q5JXI8;B7Z5V0;Q13642;Q13642-3;Q5JXH8;Q5JXH7;Q5JXI3;Q5JXI2;Q5JXH9	Four and a half LIM domains protein 1	FHL1
18.5125	18.5474	17.5687	18.5675	18.4229	18.8527	18.681	18.1392	17.7369	18.8193	17.6239	16.771	Q9H4Z3;B7Z5U5	Q9H4Z3;B7Z5U5	Phosphorylated CTD-interacting factor 1	PCIF1
21.5814	22.073	21.5056	21.6597	16.0649	20.7857	20.2914	20.235	21.5461	21.3095	20.3981	20.0188	Q9Y624;B7Z5W1;B7Z941	Q9Y624;B7Z5W1	Junctional adhesion molecule A	F11R
18.8521	21.0983	19.1324	17.2023	19.5401	19.6599	16.1413	16.6542	19.8803	18.8851	19.0117	19.5974	P62070;B7Z5Z2;E9PK85;B7Z6C4;B7Z7H6;E9PQK5;E9PQC5;E9PQ87	P62070;B7Z5Z2;E9PK85;B7Z6C4;B7Z7H6	Ras-related protein R-Ras2	RRAS2
22.2552	22.2303	22.8532	21.688	21.8804	21.4861	21.625	22.3266	21.0573	20.6193	22.0426	21.2779	B7Z6B8;Q16698;E5RJG7;E5RFV2;E5RID6;E5RJD2;H0YAW3	B7Z6B8;Q16698;E5RJG7;E5RFV2	2,4-dienoyl-CoA reductase, mitochondrial	DECR1
21.9884	22.9865	23.59	22.6624	20.9388	20.9579	21.0693	21.0154	22.3878	16.8637	20.7339	19.9298	P52943;B7Z6C0;H0YFA4;H0YHD8	P52943;B7Z6C0;H0YFA4	Cysteine-rich protein 2	CRIP2
17.4809	17.8563	18.4726	19.0933	22.1617	21.4802	20.9864	21.2558	18.9982	19.0703	20.4603	20.3777	B7Z8T2;Q96HH9;B7Z6D8;D6REP5;F5H0T3;B7Z4W8;B7Z1F2;F5H6Z9;E9PD09;B7Z3R1	B7Z8T2;Q96HH9;B7Z6D8;D6REP5;F5H0T3;B7Z4W8;B7Z1F2;F5H6Z9;E9PD09;B7Z3R1	GRAM domain-containing protein 3	GRAMD3
22.2229	23.0942	23.0373	21.5347	22.9052	21.6292	22.6933	21.1291	23.1776	23.2343	23.3468	23.5981	B7Z6F8;Q14677-2;Q14677	B7Z6F8;Q14677-2;Q14677	Clathrin interactor 1	CLINT1
23.5572	23.7171	23.5211	24.2119	21.0192	22.2994	22.7371	22.8504	21.7546	22.8768	20.9825	23.3564	P06730;B7Z6V1;D6RBW1;P06730-2;H0Y8J7;D6RFJ3;D6RHE2;H0Y8X3;A6NMX2	P06730;B7Z6V1;D6RBW1;P06730-2;H0Y8J7	Eukaryotic translation initiation factor 4E	EIF4E
29.6106	29.9128	29.6978	29.5954	29.3117	29.1577	29.398	28.9069	29.3605	29.4321	29.2526	29.4563	F8W1R7;P60660-2;P60660;G8JLA2;G3V1V0;B7Z6Z4;F8VZV5;F8VPF3;G3V1Y7;F8VZU9;F8W180;H0YI43;F8VXL3;P05976-2;P05976;P08590	F8W1R7;P60660-2;P60660;G8JLA2;G3V1V0;B7Z6Z4;F8VZV5;F8VPF3;G3V1Y7;F8VZU9;F8W180	Myosin light polypeptide 6	MYL6
24.6317	24.1321	24.569	24.7118	24.321	24.1223	24.926	23.662	24.6167	24.5955	24.3137	24.7042	Q8TB70;B7Z7A4;O14530;B8ZZX4;F8WCJ3;F8WBV5;G3XAJ4	Q8TB70;B7Z7A4;O14530;B8ZZX4;F8WCJ3	Thioredoxin domain-containing protein 9	TXNDC9
17.1123	19.8395	22.2873	19.9651	20.904	21.1044	17.1311	16.8577	20.4419	15.8992	16.8709	20.3831	B7Z7I6;Q5TC12;H0YEW4;B7Z7D6;A8MRA7;H0YD21;H0YCA6	B7Z7I6;Q5TC12;H0YEW4;B7Z7D6;A8MRA7;H0YD21	ATP synthase mitochondrial F1 complex assembly factor 1	ATPAF1
24.1935	24.3774	24.539	24.1874	24.3363	23.9937	24.4238	24.1315	23.9619	24.1748	24.187	24.1534	P00387-2;P00387;B7Z7L3;B1AHF3;F8WCX7	P00387-2;P00387;B7Z7L3;B1AHF3	NADH-cytochrome b5 reductase 3;NADH-cytochrome b5 reductase 3 membrane-bound form;NADH-cytochrome b5 reductase 3 soluble form	CYB5R3
21.6111	21.8742	20.9039	22.0256	16.6897	22.1889	21.291	23.4077	19.5771	21.6558	21.2754	18.69	P48739;P48739-2;B7Z7Q0;C9JW90;B3KYB6;B3KYB7	P48739;P48739-2;B7Z7Q0;C9JW90;B3KYB6	Phosphatidylinositol transfer protein beta isoform	PITPNB
18.7863	21.076	19.6407	17.8599	18.3098	19.9819	20.3272	18.8097	22.746	17.4889	22.6002	17.3619	B7Z7X8;Q8NHH9;Q8NHH9-4;Q8NHH9-2;Q8NHH9-3;B5MCN0;C9JQQ5;C9JC25	B7Z7X8;Q8NHH9;Q8NHH9-4;Q8NHH9-2;Q8NHH9-3;B5MCN0	Atlastin-2	ATL2
22.8269	22.5874	22.8322	22.8541	22.5649	20.5195	20.5534	20.4074	21.5421	19.9513	21.8594	21.7576	B7Z817;Q15392;F5H0H1;B7Z943	B7Z817;Q15392	Delta(24)-sterol reductase	DHCR24
17.7867	15.3037	16.4195	18.5071	15.7983	17.5808	16.7992	18.1259	17.8256	15.2106	16.5118	18.3247	B7Z848;P48382;F8W689;F6UE82;F6U6P3;F6S3S0;F6X8N2;F6TYI9;F6X9D6;F6R6G4;H0Y4B4;F8WDU3;F8WFE4;F2Z2G0	B7Z848;P48382;F8W689;F6UE82;F6U6P3	DNA-binding protein RFX5	RFX5
18.9783	18.7026	17.0614	18.6086	19.1042	17.4112	18.9547	17.3712	18.9937	19.0795	18.6767	19.2577	Q00536;B7Z8T0;F5H203;H0YAZ9;E5RGN0;H0YC36;E5RIY8;H0YBX5;E5RIU4;H0YC60;E5RJM2	Q00536;B7Z8T0;F5H203;H0YAZ9;E5RGN0	Cyclin-dependent kinase 16	CDK16
19.4948	19.4418	18.8015	19.4297	19.1588	15.0779	18.6898	18.6918	18.5475	18.1972	15.5291	19.0012	Q92896;B7Z8Y4;Q92896-2	Q92896;B7Z8Y4;Q92896-2	Golgi apparatus protein 1	GLG1
15.1323	16.8173	16.696	15.5812	16.3551	16.0698	11.644	17.4522	16.222	15.584	15.2621	18.0754	O94762;B7Z8Y7;O94762-2;O94762-3	O94762;B7Z8Y7;O94762-2;O94762-3	ATP-dependent DNA helicase Q5	RECQL5
26.2122	26.0166	26.1162	26.0027	25.3673	25.0303	25.2693	24.9866	23.1727	25.2734	25.6103	25.2764	F8VQW0;F8VX73;F8VPI1;F8W201;F8W086;F8VR05;B7Z984;F8VQQ5;F8VSI7;F8VVJ4;F8VPZ7;P55061;F8W034;F8W1G3	F8VQW0;F8VX73;F8VPI1;F8W201;F8W086;F8VR05;B7Z984;F8VQQ5;F8VSI7;F8VVJ4;F8VPZ7;P55061;F8W034;F8W1G3	Bax inhibitor 1	TMBIM6
26.1252	26.2441	26.4045	26.063	26.0252	25.8053	25.7748	25.4819	25.5796	25.5324	25.3951	25.4391	B7Z9F1;P34897;Q8N1A5;B4DLV4;H0YIZ0;G3V2Y4;G3V5L0;G3V4W5;G3V540;G3V2W0;G3V241;G3V3Y8;G3V4T0;G3V4X0;G3V2E4;G3V2D2;G3V2Y1;G3V3C6	B7Z9F1;P34897;Q8N1A5;B4DLV4;H0YIZ0	Serine hydroxymethyltransferase, mitochondrial;Serine hydroxymethyltransferase	SHMT2
22.405	23.5741	24.605	24.0251	24.259	21.8408	22.7413	22.0809	22.6915	23.662	23.6622	22.4635	B7Z9G5;Q5VW32;F5GXQ0;Q5VW33	B7Z9G5;Q5VW32;F5GXQ0	BRO1 domain-containing protein BROX	C1orf58;BROX
24.1327	23.6707	23.9848	23.4434	22.8916	22.8611	23.1842	22.9263	22.212	22.6324	22.9274	21.9879	B7Z9I3;O75787;B7Z413;H0Y750;B7Z1I9;B7Z487	B7Z9I3;O75787;B7Z413;H0Y750;B7Z1I9	Renin receptor	ATP6AP2
19.7184	21.6043	20.1951	18.3521	20.0554	18.9939	16.5917	20.3586	16.2674	21.1613	18.6319	17.7207	B7ZAB3;G3V150;O94766;E9PNA1	B7ZAB3;G3V150;O94766;E9PNA1	Galactosylgalactosylxylosylprotein 3-beta-glucuronosyltransferase 3	B3GAT3
24.4247	24.0085	24.1723	24.7606	22.8279	24.0985	23.1862	24.2176	22.8352	23.0678	23.5889	24.8525	B7ZAD1;P15559;B4DLR8	B7ZAD1;P15559;B4DLR8	NAD(P)H dehydrogenase [quinone] 1	NQO1
23.3068	22.6473	23.542	23.4581	23.3823	22.5656	22.7737	21.9221	22.2067	22.9486	23.1246	22.4042	B7ZAS8;H0Y5D5;Q9ULV3-2;Q9ULV3;F5H2X7;Q9BTG3;Q5SYW2;Q9ULV3-3;Q9ULV3-4;Q96KB7;F6VD24	B7ZAS8;H0Y5D5;Q9ULV3-2;Q9ULV3;F5H2X7;Q9BTG3;Q5SYW2;Q9ULV3-3;Q9ULV3-4;Q96KB7	Cip1-interacting zinc finger protein	CIZ1
20.1572	20.639	20.5716	19.0002	18.8635	17.0598	17.7597	16.107	19.3635	19.1758	16.5402	16.6252	B7ZAX5;Q7Z4Q4;Q01415;H0YLL8;B3KUV8;H0YK10;H0YK30;H0YLL3	B7ZAX5;Q7Z4Q4;Q01415;H0YLL8;B3KUV8;H0YK10	N-acetylgalactosamine kinase	GALK2
20.1211	20.5424	20.0095	17.4335	16.9595	18.6187	16.0715	17.0998	17.0786	17.9489	18.4878	18.1606	B7ZB80;P21953;Q5T2J3	B7ZB80;P21953;Q5T2J3	2-oxoisovalerate dehydrogenase subunit beta, mitochondrial	BCKDHB
23.5492	23.706	23.9476	22.9175	21.4608	24.2573	19.191	22.6659	23.0538	21.4568	21.6732	21.5517	Q9NR46;B7ZC38;Q9NR46-2;F6RPD3;B7ZC39;F8WFB9;G5E9J1	Q9NR46;B7ZC38;Q9NR46-2;F6RPD3;B7ZC39	Endophilin-B2	SH3GLB2
21.2865	20.9993	21.4222	21.5287	19.219	20.2685	19.052	19.7466	19.204	19.0052	20.5308	18.3348	B7ZKK9;Q16537;Q15173-2;Q15173	B7ZKK9;Q16537	Serine/threonine-protein phosphatase 2A 56 kDa regulatory subunit epsilon isoform	PPP2R5E
18.168	19.9197	20.3079	20.5276	19.0454	19.2073	19.619	19.227	21.1974	17.534	19.0245	20.4171	O95487-2;O95487;B7ZKM8	O95487-2;O95487;B7ZKM8	Protein transport protein Sec24B	SEC24B
23.2884	22.6054	23.5872	22.7513	21.6681	22.6331	21.3208	23.3645	22.4698	22.8582	23.1824	22.0708	Q8WTV0-4;B7ZKQ9;Q8WTV0-2;F8W8N0;B3KW46;B4DZ71;Q8WTV0;Q8WTV0-3;F5H4X0;F5H5E8	Q8WTV0-4;B7ZKQ9;Q8WTV0-2;F8W8N0;B3KW46;B4DZ71;Q8WTV0;Q8WTV0-3;F5H4X0	Scavenger receptor class B member 1	SCARB1
20.1613	16.5642	19.3737	19.1782	20.1613	16.5204	16.6938	18.1094	21.5371	20.9206	18.5897	16.4665	Q9BZ95-3;Q9BZ95-4;C9JY66;Q9BZ95-2;B7ZL11;Q9BZ95;E9PKA2	Q9BZ95-3;Q9BZ95-4;C9JY66;Q9BZ95-2;B7ZL11;Q9BZ95;E9PKA2	Histone-lysine N-methyltransferase NSD3	WHSC1L1
23.2768	21.6256	22.9876	21.7907	22.9795	22.635	21.7342	21.5141	21.8939	21.9438	21.6036	21.9879	Q9H0E3;B7ZLM3;Q9H0E3-2;C9J683	Q9H0E3;B7ZLM3;Q9H0E3-2	Histone deacetylase complex subunit SAP130	SAP130
17.3494	19.6124	22.0517	18.8533	20.628	22.4278	20.4796	18.6632	17.1428	21.2205	19.418	19.9247	E5RJM0;B7ZLQ8;Q17RY0-2;Q17RY0;Q17RY0-3;E5RFP2;H0YBG1;Q8NE35-2;Q8NE35	E5RJM0;B7ZLQ8;Q17RY0-2;Q17RY0;Q17RY0-3;E5RFP2	Cytoplasmic polyadenylation element-binding protein 4	CPEB4
16.7444	15.9361	16.3792	20.0061	17.563	17.6885	18.3073	15.7708	16.9373	18.2841	17.1398	17.6835	Q7Z460-2;E7EUA5;B7ZLX3;F5GWS0;Q7Z460-3;F8WA11;Q7Z460;C9JW97;F5H2E2;F5GWM7;H0Y5T1;C9J151;F5H436;C9JP76;H0YHV8	Q7Z460-2;E7EUA5;B7ZLX3;F5GWS0;Q7Z460-3;F8WA11;Q7Z460;C9JW97;F5H2E2;F5GWM7	CLIP-associating protein 1	CLASP1
17.647	17.6579	17.2749	17.607	17.1558	16	16.3605	16.8344	15.9651	17.7035	17.5041	16.6757	B7ZLZ2;Q9BZQ6;H0Y498	B7ZLZ2;Q9BZQ6	ER degradation-enhancing alpha-mannosidase-like protein 3	EDEM3
21.143	17.5338	20.7637	20.0367	17.3209	16.825	15.767	15.2087	17.5675	17.1712	16.3922	17.4174	B7ZM03;Q75N03;C9J121;C9J2P9;B4DDV7;F8WEM5;C9K074	B7ZM03;Q75N03;C9J121;C9J2P9;B4DDV7	E3 ubiquitin-protein ligase Hakai	CBLL1
16.9903	18.7693	17.6508	18.8908	17.751	15.982	16.9624	16.5588	18.0311	17.4084	16.2311	17.1553	B7ZM82;B3KVH1	B7ZM82;B3KVH1		WIZ
25.7856	25.6332	26.3973	25.4829	24.9964	16.6224	24.1811	24.1182	24.957	24.8886	25.0017	24.9268	P07108;P07108-3;P07108-2;B8ZWD7;B8ZWD6	P07108;P07108-3;P07108-2;B8ZWD7;B8ZWD6	Acyl-CoA-binding protein	DBI
18.2741	17.5722	17.7393	18.3351	18.4948	19.0531	20.3329	17.7304	18.369	19.2302	19.6725	19.9461	Q86VP1-3;E7ENV2;Q86VP1-2;Q86VP1;B8ZZD4	Q86VP1-3;E7ENV2;Q86VP1-2;Q86VP1;B8ZZD4	Tax1-binding protein 1	TAX1BP1
21.0415	20.5139	20.9875	16.2871	17.5521	18.2362	19.2428	16.037	17.7838	16.6186	17.4662	17.2004	B8ZZI9;Q6ULP2-5;Q6ULP2-2;Q6ULP2-4;Q6ULP2;Q6ULP2-3	B8ZZI9;Q6ULP2-5;Q6ULP2-2;Q6ULP2-4;Q6ULP2	Aftiphilin	AFTPH
27.163	27.4793	26.381	26.6637	27.1194	27.1399	26.9492	27.2958	25.6789	27.1661	26.6203	25.2684	P63165;B8ZZN6;B8ZZJ0;B9A032;B8ZZ67;A8MUS8	P63165;B8ZZN6;B8ZZJ0;B9A032	Small ubiquitin-related modifier 1	SUMO1
22.7712	16.2432	19.1572	16.8462	24.8208	26.4701	24.5547	15.0459	17.2473	24.4373	24.4584	25.2927	B8ZZQ6;P06454-2;P06454;B8ZZI3;B8ZZA1;B8ZZW7;E7EVV7	B8ZZQ6;P06454-2;P06454;B8ZZI3;B8ZZA1;B8ZZW7;E7EVV7	Prothymosin alpha;Thymosin alpha-1	PTMA
16.1735	17.3357	17.029	16.9274	18.0361	16.2891	17.5636	16.6612	19.3855	19.0771	19.0986	18.8747	F8WCK7;Q8NBF6-2;B8ZZW5;Q8NBF6;Q8N6Z3	F8WCK7;Q8NBF6-2;B8ZZW5;Q8NBF6;Q8N6Z3	Late secretory pathway protein AVL9 homolog	AVL9
20.4232	19.245	18.2898	20.7677	16.3887	18.5063	18.1013	18.2796	20.8116	17.2534	22.7363	18.2794	B9A001;B8ZZG1;Q9NZW5;C9J4Q3;C9JGI8;E7EV91;E7EWS4;E7EX01;Q14168-2;Q14168-3;Q14168	B9A001;B8ZZG1;Q9NZW5	MAGUK p55 subfamily member 6	MPP6
21.6216	23.1941	22.9274	21.5415	23.0186	23.7597	21.6627	21.9627	22.9321	22.969	21.4489	22.2244	P17010-2;E9PEP7;P17010;B9EG97;F5GYV7;B4DVF7;Q24JR0;P08048;F5H896;Q9Y462;Q9Y462-2;Q9Y462-3;H0YFH8	P17010-2;E9PEP7;P17010;B9EG97;F5GYV7;B4DVF7;Q24JR0;P08048	Zinc finger X-chromosomal protein;Zinc finger Y-chromosomal protein	ZFX;ZFY
21.7613	21.1891	18.197	19.319	20.6469	17.0752	17.158	19.0219	20.0421	19.3964	16.4434	18.5076	Q92925-3;B9EGA3;Q92925;Q92925-2;C9JYI7	Q92925-3;B9EGA3;Q92925;Q92925-2	SWI/SNF-related matrix-associated actin-dependent regulator of chromatin subfamily D member 2	SMARCD2
20.371	19.6706	19.716	19.3259	17.4264	17.9085	18.988	16.8793	19.1671	18.7395	18.7862	18.0808	F8W1Z6;Q7Z3U7-2;F8VWA6;B9EGP5;Q7Z3U7-4;Q7Z3U7;Q7Z3U7-3;F8VZV1;F8VZQ3	F8W1Z6;Q7Z3U7-2;F8VWA6;B9EGP5;Q7Z3U7-4;Q7Z3U7;Q7Z3U7-3	Protein MON2 homolog	MON2
17.3035	17.462	17.3408	18.4678	19.2129	18.1433	17.2368	19.3981	16.7085	17.2263	17.8741	16.3241	O43432;B9EGQ7;F5H564;Q504Z1;F5H8J4;Q5SWD0;Q68DC6;B1AN91;B1AN92;Q5SWD1;B4DXR2;O43432-2;H0YGB3;B1AN89	O43432;B9EGQ7;F5H564;Q504Z1;F5H8J4	Eukaryotic translation initiation factor 4 gamma 3	EIF4G3
16.9041	16.5682	14.8321	18.5874	16.897	19.1947	13.3164	16.5648	17.4863	16.7747	15.4321	16.2781	C9JV64;Q70CQ2-3;B9ZVR8;Q70CQ2-2;Q70CQ2;C9JGA8	C9JV64;Q70CQ2-3;B9ZVR8;Q70CQ2-2;Q70CQ2;C9JGA8	Ubiquitin carboxyl-terminal hydrolase 34	USP34
20.9478	16.1424	18.7945	20.3493	19.3518	16.8911	19.9327	20.5233	16.6902	17.6402	17.1962	17.1396	E7ER56;C4AMC7;Q6VEQ5;A6NE85;Q9NQA3;A8K0Z3;A8MWX3	E7ER56;C4AMC7;Q6VEQ5;A6NE85;Q9NQA3;A8K0Z3;A8MWX3	Putative WAS protein family homolog 3;WAS protein family homolog 2;WAS protein family homolog 6;WAS protein family homolog 1;Putative WAS protein family homolog 4	WASH3P;WASH2P;WASH6P;WASH1;WASH4P
22.538	22.5321	23.1266	22.4471	21.5108	21.7782	21.2713	21.7201	22.0725	21.886	21.4994	17.57	F5H7A6;C6G496;P56270;G5E927	F5H7A6;C6G496;P56270;G5E927	Myc-associated zinc finger protein	MAZ
23.6666	23.5349	23.6296	23.7691	22.2	22.273	22.3716	22.4468	22.4613	22.2425	22.5017	21.4264	P00390-2;C8KIL8;P00390;C8KIM0;C8KIL9;H0YBD4;E5RI06;H0YC68	P00390-2;C8KIL8;P00390;C8KIM0;C8KIL9	Glutathione reductase, mitochondrial	GSR
22.5629	22.2462	22.9548	21.9589	20.3092	19.7358	21.1267	20.8817	19.8121	19.6268	20.4747	21.3567	Q68EM7-6;C9IZD3;Q68EM7-5;Q68EM7;Q68EM7-2;C9JE65;Q68EM7-4;Q68EM7-3;Q68EM7-7	Q68EM7-6;C9IZD3;Q68EM7-5;Q68EM7;Q68EM7-2;C9JE65	Rho GTPase-activating protein 17	ARHGAP17
16.8303	21.197	21.1065	22.4385	17.2602	17.4923	17.3224	16.3269	17.72	16.8962	20.6918	17.2542	C9J0A7;Q9UQN3;B4DJG8	C9J0A7;Q9UQN3;B4DJG8	Charged multivesicular body protein 2b	CHMP2B
17.0613	17.7805	21.3438	18.3481	18.3789	18.0659	17.7508	22.0697	21.2813	19.8367	16.9302	19.2211	C9J0I9;Q86WB0;Q86WB0-2;Q86WB0-3;C9J672;F8WAU5	C9J0I9;Q86WB0;Q86WB0-2;Q86WB0-3	Nuclear-interacting partner of ALK	ZC3HC1
21.027	21.5345	22.5923	21.0894	17.4268	17.0867	17.5526	16.9307	16.9701	19.8374	16.976	16.9917	C9J0J7;P35080-2;G5E9Q6;C9JQ45;C9J2N0	C9J0J7;P35080-2;G5E9Q6;C9JQ45	Profilin	PFN2
15.4068	14.5655	16.5042	17.5154	16.8222	15.4888	15.2682	14.9133	17.4265	16.5414	16.4301	15.7905	C9JE98;C9J239;Q9Y618-5;C9J0Q5;Q9Y618-4;Q9Y618;C9JJF6;C9JFD3;Q9Y618-3;C9J7T7;C9JQE8;C9J330;H0YGK8;Q9Y618-2;C9JNV9;H0Y5V2	C9JE98;C9J239;Q9Y618-5;C9J0Q5;Q9Y618-4;Q9Y618;C9JJF6;C9JFD3;Q9Y618-3;C9J7T7;C9JQE8	Nuclear receptor corepressor 2	NCOR2
19.7093	19.8109	20.4767	19.8277	19.1595	20.173	19.0007	17.5336	16.6124	19.7323	19.2244	18.4578	Q68DD2;Q68DD2-3;C9J281;E7EWV5	Q68DD2;Q68DD2-3;C9J281;E7EWV5	Cytosolic phospholipase A2 zeta	PLA2G4F
21.9878	17.2208	16.8533	21.9631	20.287	20.3607	18.0347	17.1268	15.6339	20.7365	21.5846	21.0449	Q5JS54;C9J2F8;F8WBZ2;D6RB92;D6REN3;E2QRC7;F2Z3E0	Q5JS54;C9J2F8;F8WBZ2;D6RB92;D6REN3;E2QRC7	Proteasome assembly chaperone 4	PSMG4
24.4145	23.472	25.1443	25.3352	22.201	22.9196	21.7321	24.4396	22.3234	15.5706	23.538	22.852	Q16864;C9J2K4	Q16864;C9J2K4	V-type proton ATPase subunit F	ATP6V1F
21.8321	15.199	21.8162	17.6037	22.3763	23.0574	22.2067	21.8518	16.6408	16.5695	18.0711	21.3823	C9J2P0;C9J8K2;P51965;C9IZU6;Q96LR5;Q969T4;C9IYU3;C9J180	C9J2P0;C9J8K2;P51965;C9IZU6;Q96LR5;Q969T4	Ubiquitin-conjugating enzyme E2 E1;Ubiquitin-conjugating enzyme E2 E2;Ubiquitin-conjugating enzyme E2 E3	UBE2E1;UBE2E2;UBE2E3
20.7276	21.385	20.1634	18.978	17.6222	20.6126	16.394	21.5816	18.5803	18.4937	18.9982	15.4761	C9J2U4;B4DIY7;Q96BW9;B4E101;G3V0F3	C9J2U4;B4DIY7;Q96BW9	Mitochondrial translocator assembly and maintenance protein 41 homolog	TAMM41
22.9117	21.5792	22.4701	22.2924	20.3764	20.2011	19.6344	20.3845	20.4029	19.5508	20.4032	21.0927	C9J2Y9;P30876;C9J4M6;C9JMN3;C9JZW8	C9J2Y9;P30876;C9J4M6	DNA-directed RNA polymerase;DNA-directed RNA polymerase II subunit RPB2	POLR2B
17.4334	22.7818	23.1871	23.026	22.111	20.5474	21.3498	20.7841	17.2867	23.6523	18.3027	24.324	C9J384;E9PHS3;Q9BQ75	C9J384;E9PHS3;Q9BQ75	Protein CMSS1	CMSS1
24.2736	24.3374	23.6765	24.2683	23.7799	23.5529	22.8062	24.6021	23.5914	21.9124	23.2753	22.9631	Q9NQ55-2;C9JW41;Q9NQ55;C9J3F9;A8MV53;C9J3W3;C9JHF7	Q9NQ55-2;C9JW41;Q9NQ55;C9J3F9;A8MV53;C9J3W3	Suppressor of SWI4 1 homolog	PPAN
18.9256	18.3123	17.8024	19.2137	16.8624	14.6591	13.5066	17.2917	14.8745	12.6296	16.0866	16.4518	Q9BWE0;C9J3L7;C9JYJ8;C9JZE3;E7EVL6;C9J7N1	Q9BWE0;C9J3L7;C9JYJ8	Replication initiator 1	REPIN1
22.6423	23.3424	22.5421	22.4542	22.27	22.4718	21.6088	22.5412	22.2835	21.7537	22.013	22.4496	C9J406	C9J406		IMMT
22.929	22.1355	22.7362	19.7693	17.8494	17.2511	17.262	17.7214	20.7686	20.2016	20.3571	20.153	Q96M27;G3XAL7;Q96M27-3;Q96M27-2;C9J436;Q96M27-5;Q96M27-4;C9JTJ7	Q96M27;G3XAL7;Q96M27-3;Q96M27-2;C9J436;Q96M27-5	Protein PRRC1	PRRC1
19.1358	19.5376	19.7699	16.8951	16.8891	16.127	19.8452	15.846	19.1764	17.1619	20.145	16.1622	C9J453;O15344-2;O15344;B4DLX8;C9JZJ7	C9J453;O15344-2;O15344;B4DLX8	Midline-1	MID1
20.7142	16.7946	23.0069	20.6258	15.457	17.6796	18.3761	17.5227	17.2379	17.5218	16.0399	16.8006	C9J574;Q9BUR5-2;Q9BUR5;G3V1B6	C9J574;Q9BUR5-2;Q9BUR5	Apolipoprotein O	APOO
17.0015	19.5373	19.5725	17.4812	17.5698	16.7977	18.4505	18.0062	18.5928	18.7309	17.7964	16.4773	C9J5X1;P08069;H0YNR0;P14616	C9J5X1;P08069	Insulin-like growth factor 1 receptor;Insulin-like growth factor 1 receptor alpha chain;Insulin-like growth factor 1 receptor beta chain	IGF1R
23.5918	23.2164	23.8284	24.0352	23.7907	21.8292	23.8952	23.2516	22.8296	22.0588	21.5802	23.4578	C9J6N5;C9JQ40;C9JW51;Q9H098;C9J3Q3;Q9H098-2;C9JP05;C9JYP1;C9J6Y8;F8WCJ2	C9J6N5;C9JQ40;C9JW51;Q9H098;C9J3Q3;Q9H098-2;C9JP05	Protein FAM107B	FAM107B
17.5239	21.3687	21.3014	21.3563	17.7765	22.1135	21.9528	16.3605	18.2226	21.8066	21.9885	21.5199	Q9Y2I1-4;Q9Y2I1-3;C9J715;Q9Y2I1	Q9Y2I1-4;Q9Y2I1-3;C9J715;Q9Y2I1	Nischarin	NISCH
18.2577	16.2629	15.9848	16.6168	15.7915	15.7958	15.6417	15.9948	17.1851	16.4233	15.8041	16.6861	C9J7R7;Q9H147;C9J7S2;C9J4E2;F2Z2A4;H0Y501	C9J7R7;Q9H147;C9J7S2;C9J4E2	Deoxynucleotidyltransferase terminal-interacting protein 1	DNTTIP1
17.4183	16.698	19.3514	19.7269	18.5882	20.2086	18.7898	19.6206	16.8781	16.2641	19.1965	19.3611	Q15042;C9J837;A6H8Z3	Q15042;C9J837;A6H8Z3	Rab3 GTPase-activating protein catalytic subunit	RAB3GAP1
21.8616	22.4295	22.5571	24.5406	21.8607	22.2681	22.703	23.3511	21.6638	22.5653	21.2904	24.2038	Q14061;C9J8T6	Q14061;C9J8T6	Cytochrome c oxidase copper chaperone	COX17
16.7971	17.3862	19.1564	19.2901	20.396	20.7001	19.3438	19.9598	19.3287	20.9531	19.2963	20.676	C9J8Z4;Q969P0-3;Q969P0	C9J8Z4;Q969P0-3;Q969P0	Immunoglobulin superfamily member 8	IGSF8
27.7687	27.8673	28.1333	28.4672	27.3549	27.7032	27.4812	27.6232	26.9315	27.1619	27.1849	26.9154	C9J9K3;P08865;A6NE09;C9JQR9	C9J9K3;P08865;A6NE09	40S ribosomal protein SA	RPSA;RPSAP58
18.6036	16.8693	21.9663	21.2289	18.3052	25.3689	22.1723	21.6597	17.6007	17.4844	16.9143	17.338	O75414-2;C9J9V6;O75414;F2Z2J2;C9J1J2;C9JQB1;O75414-3;C9J867	O75414-2;C9J9V6;O75414;F2Z2J2;C9J1J2;C9JQB1;O75414-3	Nucleoside diphosphate kinase;Nucleoside diphosphate kinase 6	NME6
16.6174	18.1526	18.8871	18.371	18.5151	18.9568	19.0699	19.6857	16.4934	19.316	19.2537	19.2466	C9JA69;Q8WY36-2;Q8WY36;C9JYU6;C9JZA0;F8W9C0;C9J8D0;A2RRM7	C9JA69;Q8WY36-2;Q8WY36	HMG box transcription factor BBX	BBX
17.5885	21.8932	21.2017	23.0282	17.2563	17.4814	17.4279	20.1945	16.3329	16.4738	17.3511	19.5484	C9JAW5;Q9Y241;C9JNU6;Q9Y241-2	C9JAW5;Q9Y241;C9JNU6;Q9Y241-2	HIG1 domain family member 1A, mitochondrial	HIGD1A
22.4764	22.8257	22.3788	22.7569	16.9345	21.3913	20.5191	20.5518	17.563	17.2176	20.9768	17.5577	C9JAX1;Q16595;Q16595-2;A8MXJ6	C9JAX1;Q16595;Q16595-2;A8MXJ6	Frataxin, mitochondrial;Frataxin intermediate form;Frataxin(56-210);Frataxin(78-210);Frataxin mature form	FXN
21.9329	21.8257	17.6467	19.3181	21.5546	21.9644	25.2802	21.6766	22.1464	22.0451	20.4648	18.2585	C9JB13;Q9NW68-2;Q9NW68;B4DM89;Q9NW68-7;Q9NW68-3;E9PS77;Q9NW68-5;Q9NW68-9;Q9NW68-4;Q9NW68-8;E9PQA7	C9JB13;Q9NW68-2;Q9NW68;B4DM89;Q9NW68-7;Q9NW68-3;E9PS77;Q9NW68-5;Q9NW68-9;Q9NW68-4;Q9NW68-8	BSD domain-containing protein 1	BSDC1
22.9448	18.4	20.6274	18.6563	17.2796	20.4858	19.8662	19.4099	12.7739	16.9548	17.0306	19.8692	P43155-3;C9JBD1;P43155-2;P43155;A6PVN3;H0Y4Z7	P43155-3;C9JBD1;P43155-2;P43155	Carnitine O-acetyltransferase	CRAT
24.4482	24.3539	24.6495	24.2602	23.8452	23.2822	23.2217	23.3593	22.8906	23.1802	23.5631	22.6796	C9JBI3;P78330;C9JEJ7;F8WD74	C9JBI3;P78330	Phosphoserine phosphatase	PSPH
26.2511	26.1965	24.9109	26.654	25.2611	25.2305	25.9723	26.3048	25.848	25.04	25.3605	17.1806	C9JBL1;Q9Y6A9	C9JBL1;Q9Y6A9	Signal peptidase complex subunit 1	SPCS1
23.0119	23.6785	23.7393	22.6568	22.4151	17.9635	23.4979	17.2311	21.7211	22.6682	16.7641	21.3711	Q14919;Q14919-2;C9JCC6;E9PNC7;E9PQX9;E9PMW2	Q14919;Q14919-2;C9JCC6;E9PNC7;E9PQX9	Dr1-associated corepressor	DRAP1
19.7167	23.08	17.84	22.6773	16.1297	16.3225	16.8257	18.3486	22.2289	17.0001	15.2259	21.2868	C9JE12;C9JCW7;Q9BVT8	C9JE12;C9JCW7;Q9BVT8	Transmembrane and ubiquitin-like domain-containing protein 1	TMUB1
18.0067	18.819	19.4736	16.75	17.7778	18.5145	18.4216	19.5397	18.1426	15.5483	16.4508	17.0532	Q9NSV4-5;C9JL55;Q9NSV4-4;C9JDG1;Q9NSV4;C9JDG0;Q9NSV4-6;A8MYX0;F8W838;Q9NSV4-7;C9JDG2;Q9NSV4-1;A6NG52;Q9NSV4-2	Q9NSV4-5;C9JL55;Q9NSV4-4;C9JDG1;Q9NSV4;C9JDG0;Q9NSV4-6;A8MYX0;F8W838;Q9NSV4-7;C9JDG2;Q9NSV4-1;A6NG52	Protein diaphanous homolog 3	DIAPH3
18.4168	17.2246	18.6551	16.7199	17.4541	17.5828	18.5199	18.0475	16.5444	17.8157	16.2161	17.0045	C9JG97;Q13685;C9JEH3;C9JTS3	C9JG97;Q13685;C9JEH3;C9JTS3	Angio-associated migratory cell protein	AAMP
21.5571	21.769	20.8991	20.4702	22.2958	18.0544	20.5236	25.82	17.294	21.0806	21.3795	20.3621	C9JEH4;C9JII1;E7ET89;F5GX89;Q86UW9-2;Q86UW9	C9JEH4;C9JII1;E7ET89;F5GX89;Q86UW9-2;Q86UW9	Probable E3 ubiquitin-protein ligase DTX2	DTX2
22.1859	22.1577	22.7367	22.8721	22.5856	21.5681	17.6225	20.5874	21.3875	21.8041	22.2086	18.9869	P49585;C9JEJ2;B4E322;C9J050;C9J2E1;C9JPY0;Q9Y5K3-2;Q9Y5K3-3;E9PD84;Q9Y5K3;C9JVS0;F8WAZ5;F2Z2B1	P49585;C9JEJ2;B4E322;C9J050	Choline-phosphate cytidylyltransferase A	PCYT1A
16.0168	15.8692	16.5391	15.9999	17.8117	15.8814	15.4171	17.3975	17.0292	18.0821	15.9222	16.9069	C9JFK9	C9JFK9		BAG3
26.7833	26.9	27.0008	26.7808	25.7784	26.0543	26.2671	25.8475	25.6781	25.7764	25.8684	25.7872	C9JFR7;P99999;CON__P62894	C9JFR7;P99999	Cytochrome c	CYCS
21.4548	21.2877	19.9489	21.4575	21.9319	21.5807	22.2146	22.1261	20.0906	19.9106	20.5703	21.421	O95299;C9JGP9;E7ESZ7;Q8WXC9;C9J6X0;Q8N1B9	O95299;C9JGP9;E7ESZ7;Q8WXC9	NADH dehydrogenase [ubiquinone] 1 alpha subcomplex subunit 10, mitochondrial	NDUFA10
17.6269	17.4051	20.7271	18.1196	18.3478	19.6667	19.6889	18.4303	20.2829	17.548	16.5702	17.962	Q7Z3B3;C9JHY2;Q7Z3B3-2;B3KT49;E9PCT4	Q7Z3B3;C9JHY2	KAT8 regulatory NSL complex subunit 1	KANSL1
24.8982	25.5271	24.7165	24.1073	23.4348	24.0337	24.1489	24.6424	24.1987	23.3266	24.0602	23.3717	C9JHZ3;Q14684;Q14684-2	C9JHZ3;Q14684;Q14684-2	Ribosomal RNA processing protein 1 homolog B	RRP1B
22.4944	20.8867	23.5142	20.776	21.3374	21.5858	21.1672	21.9796	19.1662	18.3108	17.1156	18.2232	O75909;O75909-4;C9JI13;O75909-2;C9J9Q3;O75909-1;C9JSW4;A8MZK4;G3V5E1;G3V2Q3;G3V235;Q5VT40	O75909;O75909-4;C9JI13;O75909-2;C9J9Q3;O75909-1;C9JSW4;A8MZK4;G3V5E1;G3V2Q3	Cyclin-K	CCNK
23.0591	22.3864	22.5479	22.9182	19.2645	21.358	20.8556	21.1556	21.5945	20.9751	21.7009	20.6626	P13798;C9JIF9;C9JLK2;H0YFE5;F8WEH5	P13798;C9JIF9	Acylamino-acid-releasing enzyme	APEH
23.2387	22.8289	22.568	23.2018	20.7365	19.0197	19.9631	21.4159	22.2362	22.0605	20.9669	21.5323	Q6IQ49-3;Q6IQ49-2;C9JIQ2;Q6IQ49	Q6IQ49-3;Q6IQ49-2;C9JIQ2;Q6IQ49	Protein SDE2 homolog	SDE2
21.0601	20.9605	22.2256	21.4726	20.124	19.1813	19.7543	16.8042	17.0748	19.8061	20.8515	19.4654	P82930;C9JJ19	P82930;C9JJ19	28S ribosomal protein S34, mitochondrial	MRPS34
21.1728	21.1871	21.6973	20.8724	20.6854	21.6797	19.8684	20.203	20.4193	21.0387	21.1829	20.8858	P23229-4;P23229-2;P23229-5;C9JK10;P23229-3;G5E9H1;P23229-9;P23229-6;P23229;P23229-7;C9JXX7	P23229-4;P23229-2;P23229-5;C9JK10;P23229-3;G5E9H1;P23229-9;P23229-6;P23229;P23229-7	Integrin alpha-6;Integrin alpha-6 heavy chain;Integrin alpha-6 light chain	ITGA6
20.1121	17.7943	21.4633	17.6666	19.4766	17.1907	20.503	20.4652	20.5189	20.0475	17.3386	18.9796	Q01196;Q01196-9;Q01196-10;Q01196-2;C9JK12;Q01196-8;C9JWM1;Q01196-6;F5H139;Q01196-5;Q01196-7;C9JW25;Q01196-3;A8MZI9;Q01196-4;C9JFJ4;Q01196-11	Q01196;Q01196-9;Q01196-10;Q01196-2;C9JK12;Q01196-8;C9JWM1;Q01196-6;F5H139;Q01196-5;Q01196-7;C9JW25;Q01196-3;A8MZI9;Q01196-4	Runt-related transcription factor 1	RUNX1
16.2959	17.7387	17.6085	17.7041	14.6772	15.5831	14.4947	15.5735	18.1654	16.1213	16.9558	15.9998	E7ERX9;C9JK41;F8VPJ2;Q9NQT8;Q9P2P6-3	E7ERX9;C9JK41;F8VPJ2;Q9NQT8	Kinesin-like protein KIF13B	KIF13B
17.182	19.8502	18.4164	17.8756	17.7748	17.6569	18.4421	17.5623	17.1518	16.0752	17.4017	17.5557	C9JKX0;G8JLP4;F8VTR3;Q9Y4F3-3;Q9Y4F3-4;F8VV09;Q9Y4F3-5;Q9Y4F3;F8VVB8	C9JKX0;G8JLP4;F8VTR3;Q9Y4F3-3;Q9Y4F3-4;F8VV09;Q9Y4F3-5;Q9Y4F3	Meiosis arrest female protein 1	KIAA0430
25.757	26.0063	26.1087	26.0876	25.2314	25.1283	25.6559	25.0194	25.6592	25.1414	25.0752	25.3074	C9JLU1;P52434;C9JBJ6;C9JCU7;C9J413;C9JUA8	C9JLU1;P52434;C9JBJ6;C9JCU7	DNA-directed RNA polymerases I, II, and III subunit RPABC3	POLR2H
16.7293	16.473	15.3616	16.4064	16.1341	18.305	17.3778	16.324	18.396	16.9391	16.7772	18.2734	C9JLV4;O14727-5;O14727-4;O14727;O14727-3;O14727-2;F8VNZ0;O14727-6	C9JLV4;O14727-5;O14727-4;O14727;O14727-3;O14727-2	Apoptotic protease-activating factor 1	APAF1
19.9964	17.9827	16.4404	20.7909	17.8792	17.8131	18.5021	18.5348	17.7369	17.3707	18.4523	17.499	C9JLZ0;O95104;O95104-2;C9J1W7;C9JD39	C9JLZ0;O95104;O95104-2;C9J1W7;C9JD39	Splicing factor, arginine/serine-rich 15	SCAF4
21.6605	19.0676	21.5333	19.7756	17.9905	17.3566	19.5657	19.9451	16.189	17.054	17.749	18.7492	Q6P087-3;C9JM75;Q6P087-2;Q6P087	Q6P087-3;C9JM75;Q6P087-2;Q6P087	RNA pseudouridylate synthase domain-containing protein 3	RPUSD3
25.3628	17.5198	23.872	23.0537	26.2931	26.331	20.9883	21.1995	16.1425	21.5571	20.5251	23.8245	C9JN15;Q13427-2;Q32LZ0;Q13427;E9PG73;C9JM79;C9JT64;C9J679	C9JN15;Q13427-2;Q32LZ0;Q13427;E9PG73;C9JM79	Peptidyl-prolyl cis-trans isomerase;Peptidyl-prolyl cis-trans isomerase G	PPIG
21.5956	20.469	20.7132	21.0727	18.0539	16.7544	19.3537	16.7935	19.5367	17.6473	17.5224	16.6391	C9JN85;Q13309;Q13309-2;D6R9R7;B4DJT4;D6RAG5	C9JN85;Q13309;Q13309-2;D6R9R7	S-phase kinase-associated protein 2	SKP2
28.4238	28.0197	28.3481	26.4458	26.1432	24.999	26.0073	24.5827	28.7255	26.1424	28.2085	28.2091	C9JNW5;P83731;C9JXB8	C9JNW5;P83731;C9JXB8	60S ribosomal protein L24	RPL24
17.3901	21.4152	22.3224	21.6829	21.4254	20.0343	19.0012	20.8134	17.0133	20.0712	19.7704	18.7555	C9JP00;Q9NR56;Q86VM6	C9JP00;Q9NR56;Q86VM6	Muscleblind-like protein 1	MBNL1
25.0297	24.9789	25.2764	24.9219	23.8196	23.5106	22.8575	23.5031	24.8449	22.4547	22.6037	22.2734	C9JQ41;Q4VC31;C9JBU9	C9JQ41;Q4VC31	Coiled-coil domain-containing protein 58	CCDC58
19.4375	18.3621	17.6713	17.8519	17.0356	17.5513	18.5489	16.9487	17.4483	16.7907	18.0141	17.2558	Q8IX18-3;C9JR60;Q8IX18;F5H625;C9JEW8;Q8IX18-2;REV__Q6N021;REV__E7EQS8	Q8IX18-3;C9JR60;Q8IX18;F5H625;C9JEW8;Q8IX18-2	Probable ATP-dependent RNA helicase DHX40	DHX40
26.0377	26.6057	26.2674	25.1944	24.6693	25.0442	25.2004	25.0814	24.3329	25.518	25.1328	24.9902	Q9NX63;C9JRZ6;F8WAR4;G3V1K1;F8WD73	Q9NX63;C9JRZ6;F8WAR4;G3V1K1	Coiled-coil-helix-coiled-coil-helix domain-containing protein 3, mitochondrial	CHCHD3
24.1591	23.7334	24.226	23.791	24.0432	23.8374	23.2987	23.3839	23.4093	23.3381	23.6515	23.7322	Q92890;Q92890-1;C9JS35;A6NJ11;A8MW31;C9IZG3;C9J6N9;C9JNP9	Q92890;Q92890-1;C9JS35;A6NJ11;A8MW31	Ubiquitin fusion degradation protein 1 homolog	UFD1L
20.3284	22.2313	21.8124	21.2274	17.9657	21.1166	21.3623	21.8586	19.24	20.9565	20.9424	21.2101	C9JSK5;P31321;Q6NS41;C9J4C2;C9IZL8	C9JSK5;P31321;Q6NS41	cAMP-dependent protein kinase type I-beta regulatory subunit	PRKAR1B
21.5973	20.6917	21.2629	22.0851	20.0271	19.7159	20.1463	20.5716	22.7117	21.8669	21.6349	21.7832	E9PDX6;Q5JRX3;Q5JRX3-2;C9JSL2;E7ES23;E9PDX7;B1APQ0;H0Y7L7;H0Y4F7;B1APQ1	E9PDX6;Q5JRX3;Q5JRX3-2;C9JSL2;E7ES23;E9PDX7	Presequence protease, mitochondrial	PITRM1
21.8039	21.8988	21.9535	17.4732	21.3826	21.4024	21.6957	21.5434	21.4257	21.3187	21.2948	20.8088	Q8TEP8;C9JT09;E9PF99;F5GZ47;H0Y966;Q8TEP8-2	Q8TEP8;C9JT09;E9PF99;F5GZ47;H0Y966	Centrosomal protein of 192 kDa	CEP192
20.2794	20.4074	19.9999	19.4227	16.6835	16.7944	16.8658	17.5928	18.4095	15.2709	15.7574	16.3214	C9JTZ6;E9PAL9;Q9H857-4;Q9H857-3;Q9H857-2;Q9H857	C9JTZ6;E9PAL9;Q9H857-4;Q9H857-3;Q9H857-2;Q9H857	5-nucleotidase domain-containing protein 2	NT5DC2
16.4434	21.851	21.7111	22.4404	22.9057	23.3087	23.8313	23.5477	22.8112	21.9557	22.2133	22.0894	Q9Y508-2;C9JU49;Q9Y508;E9PGC2	Q9Y508-2;C9JU49;Q9Y508;E9PGC2	RING finger protein 114	RNF114
15.3235	16.6519	17.0813	16.9084	14.9256	17.7776	17.8488	16.8337	14.644	15.669	18.065	16.5284	Q15751;C9JUT5;E7ENU6;H0YNB1	Q15751;C9JUT5	Probable E3 ubiquitin-protein ligase HERC1	HERC1
21.6216	21.9796	22.1622	22.8697	20.6848	21.1275	21.3391	21.9828	20.4405	21.1041	20.507	22.7786	P20839;E7EQS0;P20839-3;C9JV30;P20839-2;B4DE09;C9J381;C9K0R9;C9J029	P20839;E7EQS0;P20839-3;C9JV30;P20839-2;B4DE09;C9J381	Inosine-5-monophosphate dehydrogenase 1;Inosine-5-monophosphate dehydrogenase	IMPDH1
25.3076	21.9822	25.5568	26.4617	25.7934	25.184	22.914	25.9159	25.7053	25.36	24.9574	26.3009	F8VNT9;F8VV56;F8VZE2;Q8N6Z9;F8W022;F8VWK8;C9JV86;P08962	F8VNT9;F8VV56;F8VZE2;Q8N6Z9;F8W022;F8VWK8;C9JV86;P08962	CD63 antigen	CD63
26.9071	27.1345	26.489	26.5735	25.982	26.2558	26.1093	26.5384	25.8135	26.1004	26.2401	26.4865	C9JV95;Q9NY93;G3V0G3;F8WDT8;F8WEI3	C9JV95;Q9NY93;G3V0G3	Probable ATP-dependent RNA helicase DDX56	DDX56
18.9935	18.9298	18.5303	18.9684	18.736	21.2874	16.8924	17.8197	17.1291	19.7162	18.5479	17.4903	O15530-4;O15530-2;E9PER6;O15530-3;C9JWR9;O15530;Q6A1A2;E3W993;Q59EH6	O15530-4;O15530-2;E9PER6;O15530-3;C9JWR9;O15530;Q6A1A2;E3W993;Q59EH6	3-phosphoinositide-dependent protein kinase 1;Putative 3-phosphoinositide-dependent protein kinase 2	PDPK1;PDPK2
26.0997	25.4192	26.5359	26.0346	25.9397	25.8665	26.2081	26.2183	26.4396	25.4646	25.5212	25.7967	Q9UM00-2;C9JX01;Q9UM00	Q9UM00-2;C9JX01;Q9UM00	Transmembrane and coiled-coil domain-containing protein 1	TMCO1
18.0364	19.1296	19.204	18.9228	16.0535	15.0401	16.8412	17.4223	18.4007	18.6932	18.1334	17.787	P55196-2;P55196-3;C9JX92;P55196-1;P55196-6;C9IYT9;Q5TIG5;P55196;A8MQ02;P55196-5;H0Y7R8	P55196-2;P55196-3;C9JX92;P55196-1;P55196-6;C9IYT9;Q5TIG5;P55196;A8MQ02;P55196-5	Afadin	MLLT4
18.9998	19.1874	17.4961	17.9995	17.7445	16.8211	15.4661	18.3572	18.1482	16.2493	16.4063	15.5489	Q8IUH4;C9JYJ4;Q8IUH4-2;Q8IUH4-3	Q8IUH4;C9JYJ4;Q8IUH4-2;Q8IUH4-3	Palmitoyltransferase ZDHHC13	ZDHHC13
20.4243	18.1893	23.8025	22.089	22.1016	21.4079	21.5701	22.5374	22.0194	18.5107	17.5781	18.3747	C9JYM0;O75817	C9JYM0;O75817	Ribonuclease P protein subunit p20	POP7
21.7413	21.8412	21.7339	16.308	20.0098	20.3294	20.0626	16.8604	20.2501	19.4818	20.2065	15.4566	P20338;C9JZA1	P20338;C9JZA1	Ras-related protein Rab-4A	RAB4A
22.9378	23.5869	23.4958	23.8285	23.5429	24.01	22.781	23.524	23.0652	22.054	21.9742	23.0491	C9JZG9;C9JZY6;P62256;A4D1L6;C9J8Q9	C9JZG9;C9JZY6;P62256;A4D1L6;C9J8Q9	Ubiquitin-conjugating enzyme E2 H	UBE2H
22.2356	22.135	22.3273	22.2467	20.7235	22.4984	22.3059	21.4335	23.0598	22.1714	23.0776	23.2992	O60716-5;C9JZR2;O60716-3;O60716-2;O60716;O60716-13;O60716-11;O60716-10;O60716-9;O60716-21;O60716-19;O60716-18;O60716-17;O60716-8;E9PIE5;O60716-7;O60716-6;F8WA43;O60716-4;O60716-16;O60716-15;O60716-14;O60716-12;O60716-24;O60716-23;O60716-22;O60716-20;O60716-29;O60716-27;O60716-26;O60716-25;O60716-32;O60716-31;O60716-30;O60716-28;E9PRE2;E9PKY0;H0YC95;E9PKL1	O60716-5;C9JZR2;O60716-3;O60716-2;O60716;O60716-13;O60716-11;O60716-10;O60716-9;O60716-21;O60716-19;O60716-18;O60716-17;O60716-8;E9PIE5;O60716-7;O60716-6;F8WA43;O60716-4;O60716-16;O60716-15;O60716-14;O60716-12;O60716-24;O60716-23;O60716-22;O60716-20;O60716-29;O60716-27;O60716-26;O60716-25;O60716-32;O60716-31;O60716-30;O60716-28	Catenin delta-1	CTNND1
16.1949	18.1689	15.5171	17.361	17.3869	17.8303	19.0965	18.1413	16.8637	15.9589	18.5543	18.8823	Q86UU0-4;C9K0G3;E9PKJ9;Q86UU0-2;Q86UU0;Q86UU0-3;B5ME99;E9PIW0;H0YCR3	Q86UU0-4;C9K0G3;E9PKJ9;Q86UU0-2;Q86UU0;Q86UU0-3;B5ME99;E9PIW0	B-cell CLL/lymphoma 9-like protein	BCL9L
19.2179	16.6469	17.0788	21.5847	19.4989	18.6578	19.8036	20.8345	19.0836	16.5991	18.1646	16.8319	Q7Z422-2;Q7Z422-4;Q7Z422-3;C9K0U0;Q7Z422;B4DNI1;F8WEE8	Q7Z422-2;Q7Z422-4;Q7Z422-3;C9K0U0;Q7Z422;B4DNI1;F8WEE8	SUZ domain-containing protein 1	SZRD1
17.275	16.8554	17.5558	15.3869	15.1582	15.6816	14.9356	15.4298	16.0481	15.8775	15.5712	16.9143	O95149;C9K0X5	O95149;C9K0X5	Snurportin-1	SNUPN
18.2261	19.4417	18.5374	17.9101	16.9355	18.0554	18.5724	18.6224	17.9924	17.6847	17.992	18.1374	P42684-9;P42684-4;P42684-7;P42684-10;P42684-5;P42684-2;D1MPS6;P42684-6;P42684-3;P42684	P42684-9;P42684-4;P42684-7;P42684-10;P42684-5;P42684-2;D1MPS6;P42684-6;P42684-3;P42684	Abelson tyrosine-protein kinase 2	ABL2
18.562	18.8096	17.2084	15.9313	17.3426	15.3945	17.7762	17.7469	15.1454	17.138	16.0838	17.0718	D2D4A3;P30038;B4DGE4;C9JTC4;Q5TF55;Q5JNV7;E9PF68	D2D4A3;P30038;B4DGE4	Delta-1-pyrroline-5-carboxylate dehydrogenase, mitochondrial	ALDH4A1
21.3627	22.0528	20.245	20.4475	21.0474	17.3339	18.2868	23.5416	19.4993	18.8708	18.0765	21.2829	Q15599-2;D3DU85;Q15599	Q15599-2;D3DU85;Q15599	Na(+)/H(+) exchange regulatory cofactor NHE-RF2	SLC9A3R2
21.3465	22.1378	23.8423	21.0778	17.8911	20.3582	21.0089	20.8331	15.3318	21.0255	20.7052	21.3119	F6U1T9;P63098;D3YTA9;B4DYQ6;Q96LZ3	F6U1T9;P63098;D3YTA9	Calcineurin subunit B type 1	PPP3R1
15.2502	18.1552	20.5476	19.0362	18.3574	20.9765	18.5846	21.4819	22.1265	21.1054	20.2965	21.5129	D3YTE0;Q8N9T8-2;Q8N9T8;F5H196;H0YFD2;H0YH26	D3YTE0;Q8N9T8-2;Q8N9T8;F5H196	Protein KRI1 homolog	KRI1
18.5954	15.0435	19.3569	16.9448	18.1987	15.0848	14.5442	14.049	14.5887	14.0943	16.2939	15.6431	F5H1L4;E7ENA2;Q9NNW7-2;D3YTF8;F5H2V0;F5H2M2;D3YTF9;Q9NNW7;F6WBI2;Q9NNW7-3;E7EWK1;Q9NNW7-4	F5H1L4;E7ENA2;Q9NNW7-2;D3YTF8;F5H2V0;F5H2M2;D3YTF9;Q9NNW7;F6WBI2;Q9NNW7-3;E7EWK1;Q9NNW7-4	Thioredoxin reductase 2, mitochondrial	TXNRD2
24.6626	25.0837	25.0336	24.7983	24.2963	21.8413	18.3028	23.1869	16.318	17.3583	17.2702	16.7469	O75394;D3YTI5	O75394;D3YTI5	39S ribosomal protein L33, mitochondrial	MRPL33
27.9907	27.8925	28.2539	27.7464	27.0242	27.2453	27.1387	27.1817	27.5659	27.3438	27.0578	27.3183	D6R9P3;D6RD18;Q99729-3;D6RBZ0;Q99729-2;Q99729-4;Q99729	D6R9P3;D6RD18;Q99729-3;D6RBZ0;Q99729-2;Q99729-4;Q99729	Heterogeneous nuclear ribonucleoprotein A/B	HNRNPAB
23.301	23.5575	23.6183	23.2788	21.6794	23.2068	22.444	19.9441	22.6605	24.2847	23.2073	22.7408	Q9BRQ6;D6R9U0;D6RIB4;H0Y922	Q9BRQ6;D6R9U0;D6RIB4	Coiled-coil-helix-coiled-coil-helix domain-containing protein 6, mitochondrial	CHCHD6
23.2707	17.3817	22.4918	25.2764	17.6512	17.705	17.2581	18.5578	23.6008	16.9801	15.2997	24.6498	D6RBB5;Q99735	D6RBB5;Q99735	Microsomal glutathione S-transferase 2	MGST2
16.8481	17.4648	17.6579	20.9579	20.5609	18.5135	21.0273	19.8688	24.0426	16.8036	15.2061	20.686	D6RBS5;Q8IZ81;D6RJB5;D6RHX2	D6RBS5;Q8IZ81	ELMO domain-containing protein 2	ELMOD2
21.0508	21.4757	21.2828	21.439	17.1004	18.2317	16.9376	18.2751	21.5056	20.891	16.6019	18.4169	D6REW1;D6RD25;Q9Y255	D6REW1;D6RD25;Q9Y255	PRELI domain-containing protein 1, mitochondrial	PRELID1
18.5872	23.1231	17.7333	18.2856	19.3068	18.0098	17.9865	18.5251	16.0253	17.3453	17.0785	16.9182	D6RD46;E9PHM7;Q9UPQ0-2;Q9UPQ0-4;Q9UPQ0;Q9UPQ0-9;Q9UPQ0-8;E7EPK0;Q9UPQ0-6;Q9UPQ0-5;E9PDJ9;H0Y8P3;D6RJ93;Q6NVB9	D6RD46;E9PHM7;Q9UPQ0-2;Q9UPQ0-4;Q9UPQ0;Q9UPQ0-9;Q9UPQ0-8;E7EPK0;Q9UPQ0-6;Q9UPQ0-5;E9PDJ9;H0Y8P3	LIM and calponin homology domains-containing protein 1	LIMCH1
21.1766	20.796	21.5701	21.1538	20.2349	19.5552	19.7201	21.1643	18.459	17.7637	17.7263	20.3581	D6RDI3;Q9BVS4;H0Y919	D6RDI3;Q9BVS4	Serine/threonine-protein kinase RIO2	RIOK2
24.1284	23.8734	23.9643	23.3483	23.4463	22.6875	22.6971	22.9888	22.5629	22.2376	22.376	22.0395	D6REN6;P12081;B4DDD8;B3KWE1;B4DY73;B4E1C5;C9JWK3;E7ETE2;F5GZR5;D6RF05	D6REN6;P12081;B4DDD8;B3KWE1;B4DY73;B4E1C5;C9JWK3;E7ETE2;F5GZR5	Histidine--tRNA ligase, cytoplasmic	HARS
22.376	22.4008	22.8607	22.1073	20.9387	19.897	22.4309	22.7377	21.8663	20.9646	21.298	20.8065	D6REX3;O94979-4;O94979;O94979-6;O94979-3;B7ZL00;O94979-2;O94979-8;O94979-7;D6RHZ5;O94979-5;H0YAB3;H0Y8V7;H0Y8W8;H0Y9T9;H0Y9K1;H0YAF5;H0Y9V3;D6RE64;D6RCQ9;D6RBT0;D6RHE8	D6REX3;O94979-4;O94979;O94979-6;O94979-3;B7ZL00;O94979-2;O94979-8;O94979-7;D6RHZ5;O94979-5	Protein transport protein Sec31A	SEC31A
21.9509	21.6773	22.5845	21.2226	20.6401	20.5615	21.3003	21.3761	20.7422	21.9443	21.6133	21.4162	P27707;D6RFG8;D6RCP9	P27707;D6RFG8;D6RCP9	Deoxycytidine kinase	DCK
22.4069	23.4738	23.1502	23.2409	22.4047	22.3903	22.1267	22.8819	21.7994	22.3139	22.3504	21.2512	D6RGY8;D6RGI4;D6RFI3;Q9GZM5;E7EQR8;H0Y9A1	D6RGY8;D6RGI4;D6RFI3;Q9GZM5;E7EQR8;H0Y9A1	Protein YIPF3;Protein YIPF3, 36 kDa form III	YIPF3
18.1083	18.2241	18.3517	18.3857	16.7973	17.9312	16.276	17.3209	16.6706	18.0256	16.8454	19.0267	Q99715-4;D6RGG3;Q99715;C9JLI9;Q99715-2;H0Y5N9;H0Y4P7;H0Y991	Q99715-4;D6RGG3;Q99715;C9JLI9;Q99715-2	Collagen alpha-1(XII) chain	COL12A1
20.1791	19.8928	20.3082	20.6899	17.3364	17.1868	17.2813	17.2272	17.2138	19.7132	18.7905	16.5179	D6RGK9;H0Y9C1;Q96LI5;Q9ULM6;H0Y9Z5;Q96LI5-2	D6RGK9;H0Y9C1;Q96LI5;Q9ULM6;H0Y9Z5;Q96LI5-2	CCR4-NOT transcription complex subunit 6-like;CCR4-NOT transcription complex subunit 6	CNOT6L;CNOT6
23.98	21.4632	23.6599	23.1583	22.4658	21.0092	22.3309	21.3828	17.4359	21.5466	16.5157	20.6379	Q9NRP0;D6RH22	Q9NRP0;D6RH22	Oligosaccharyltransferase complex subunit OSTC	OSTC
20.6073	23.7016	22.1388	21.2107	17.9334	19.7398	21.0857	19.5406	22.8337	21.1147	18.2106	16.3267	D6RHD3;Q9BS16;D6RJF0;D6RC76;D6RAX0;H0Y9K8;D6RBN6	D6RHD3;Q9BS16;D6RJF0	Centromere protein K	CENPK
22.2046	20.681	22.3184	22.1531	22.2664	21.8976	22.1804	21.1076	21.6045	21.5393	21.9145	23.0904	D6RIY6;Q06265;Q06265-2;D6R905;Q06265-3;Q06265-4;D6RA17;D6RAP4;H0Y9L5	D6RIY6;Q06265;Q06265-2;D6R905;Q06265-3;Q06265-4;D6RA17	Exosome complex component RRP45	EXOSC9
21.0242	20.0789	21.2756	21.1345	20.79	19.0752	20.1982	19.4207	17.0547	18.9436	19.5839	17.1876	D6RJ90;Q9Y6G5;H0Y9N4;D6RC04	D6RJ90;Q9Y6G5;H0Y9N4;D6RC04	COMM domain-containing protein 10	COMMD10
16.4768	16.9932	17.1155	16.3431	16.9426	14.7989	16.136	16.9058	16.8768	15.7961	16.2832	17.2726	E0AD28;Q9UPY3;B3KRG4;H0YJZ6	E0AD28;Q9UPY3;B3KRG4	Endoribonuclease Dicer	DICER1
21.1984	22.6162	20.9705	21.7201	16.835	16.8663	17.4551	17.2505	21.3311	21.4247	23.5336	21.8835	E2QRF9;O75496;C9K0U5	E2QRF9;O75496	Geminin	GMNN
23.7725	23.7776	23.1226	22.8245	22.1628	23.1803	22.4182	20.7639	22.556	23.9426	24.082	21.341	Q9GZM3;P52435;Q9H1A6;E2QRJ6;Q9H1A7;F6W009;A6NFM0;F8WF84;D6RAG0;E7EP90;Q9GZM3-2;E7EWC6;A6NJ25;H0Y980	Q9GZM3;P52435;Q9H1A6;E2QRJ6;Q9H1A7;F6W009;A6NFM0;F8WF84;D6RAG0;E7EP90;Q9GZM3-2;E7EWC6	DNA-directed RNA polymerase II subunit RPB11-b1;DNA-directed RNA polymerase II subunit RPB11-a;DNA-directed RNA polymerase II subunit RPB11-b2	POLR2J2;POLR2J;POLR2J1;POLR2J3
18.8444	16.0861	18.807	18.8111	16.9506	18.7985	17.8113	16.1017	17.6886	18.0212	18.9096	18.5433	E2QRL8;Q9BTZ2-4;Q9BTZ2;F5GWZ1;Q9BTZ2-3;E2QRI3;Q9BTZ2-7;Q9BTZ2-2;Q9BTZ2-5;F6TD35;F8WBA2;H0YNP7;H0YKN3	E2QRL8;Q9BTZ2-4;Q9BTZ2;F5GWZ1;Q9BTZ2-3;E2QRI3;Q9BTZ2-7;Q9BTZ2-2;Q9BTZ2-5	Dehydrogenase/reductase SDR family member 4	DHRS4
17.9652	18.3061	18.1196	18.3281	17.6702	17.21	18.6	17.4248	18.0306	18.0048	16.0892	16.7486	E3W978;O75330-4;F8WCW5;O75330-2;O75330;O75330-3;E5RIH2;E5RI30;E7EX27	E3W978;O75330-4;F8WCW5;O75330-2;O75330;O75330-3	Hyaluronan mediated motility receptor	HMMR
23.2549	23.5957	23.52	23.3629	23.7082	23.0986	17.9894	16.5304	22.8066	18.076	22.4003	17.3184	E5RFZ8;E5RGA7;E5RIP4;E5RJG5;Q15043-2;Q15043-3;Q15043	E5RFZ8;E5RGA7;E5RIP4;E5RJG5;Q15043-2;Q15043-3;Q15043	Zinc transporter ZIP14	SLC39A14
22.4734	21.3594	20.9462	21.6802	21.2191	21.0519	18.0525	22.3682	21.7494	21.0798	20.7263	17.2328	Q6P1N9;E5RG17;G5EA19;H0YBX2;E5RGF2;Q6P1N9-2;E5RID7;E5RH86;E5RI69;E5RJY6;E5RG62;E5RK70	Q6P1N9;E5RG17;G5EA19;H0YBX2;E5RGF2;Q6P1N9-2	Putative deoxyribonuclease TATDN1	TATDN1
20.3064	23.4043	23.8566	24.2044	22.6903	22.891	23.758	23.9577	22.9608	18.5531	16.9629	24.2487	E5RGN3;O00244;E5RIM7	E5RGN3;O00244;E5RIM7	Copper transport protein ATOX1	ATOX1
22.573	21.7842	23.4166	22.5755	21.6409	21.3691	21.1492	22.0143	17.507	16.4372	17.4255	17.6916	E5RJV5;E5RGS2;Q9H6H4;Q9H6H4-2	E5RJV5;E5RGS2;Q9H6H4;Q9H6H4-2	Receptor expression-enhancing protein 4	REEP4
23.2319	24.8728	24.6127	23.6516	22.594	23.4923	22.1828	23.6147	21.7331	21.2353	21.2071	23.1347	E5RGS4;O60925;D6RGG5	E5RGS4;O60925	Prefoldin subunit 1	PFDN1
26.2834	26.3162	26.2921	26.1581	24.4397	24.5364	25.162	24.654	25.9093	25.0557	24.9688	26.0547	E5RHG8;Q15369;E5RGD9;E5RJ89	E5RHG8;Q15369;E5RGD9;E5RJ89	Transcription elongation factor B polypeptide 1	TCEB1
24.8932	25.9214	26.7771	25.1229	24.0202	24.1182	24.2956	23.9802	24.8268	24.462	24.147	23.4916	E5RHW4;O94905;E5RJ09;O94905-2;O94905-3	E5RHW4;O94905;E5RJ09	Erlin-2	ERLIN2
28.21	28.0639	27.7974	27.5774	28.3289	28.2293	28.0946	28.2549	28.0156	28.1791	26.2859	28.099	E5RI99;P62888;E5RJH3	E5RI99;P62888	60S ribosomal protein L30	RPL30
19.9949	18.5635	20.2232	19.8139	20.1901	19.6984	20.1545	19.0262	17.8445	20.2659	19.4798	19.5514	E5RIH5;E5RIZ0;Q6NXR4;E5RH83;E5RHM7	E5RIH5;E5RIZ0;Q6NXR4;E5RH83	TELO2-interacting protein 2	TTI2
24.6142	25.1117	24.6525	25.3365	24.469	22.959	23.7235	23.9353	21.8988	24.1759	24.8178	24.65	E5RIW3;O75347;E5RJD8;B4DT30;E5RIX8;E5RHG6	E5RIW3;O75347;E5RJD8;B4DT30;E5RIX8	Tubulin-specific chaperone A	TBCA
21.5536	21.2328	21.7298	21.1571	19.8121	20.9808	20.2364	20.8927	21.1002	20.2875	19.1652	20.0616	E5RJ68;O00203;F5GXG9;F5H093;Q13367;B7ZKS0;B7ZKR7;F5GWU4;H0YBD0;F5GYB0;F5H0E6	E5RJ68;O00203;F5GXG9;F5H093	AP-3 complex subunit beta-1	AP3B1
21.0597	19.9836	21.6111	19.8651	20.6489	19.8779	19.2772	21.3252	18.1085	18.5594	17.0493	24.4829	E5RJN7;E7ER74;E9PF50;Q9NUL3-3;F8VPI7;E7EPX0;E9PEI3;E7EVJ4;Q9NUL3-2;E9PH62;Q9NUL3;E9PF26;G5EA18;Q9NUL3-4;E7EVI1;E5RJ67;H0YBY0;E5RFK1	E5RJN7;E7ER74;E9PF50;Q9NUL3-3;F8VPI7;E7EPX0;E9PEI3;E7EVJ4;Q9NUL3-2;E9PH62;Q9NUL3;E9PF26;G5EA18;Q9NUL3-4;E7EVI1;E5RJ67	Double-stranded RNA-binding protein Staufen homolog 2	STAU2
20.5473	22.3005	20.7668	21.465	24.0625	16.0645	17.0383	19.7106	15.8612	16.1186	16.5174	23.4809	H0YBZ4;E7EP84;E5RJS5;Q15390;F5GXB0;H0YF01	H0YBZ4;E7EP84;E5RJS5;Q15390;F5GXB0	Mitochondrial fission regulator 1	MTFR1
25.0006	25.1654	25.1716	24.9607	23.7916	24.1	24.2402	23.6277	24.5883	23.5669	24.1257	23.8556	E7EM48;P33991;E5RG31;E7ER43;E5RK04;E5RHP5;E5RFJ8;Q9UJA3-2;Q9UJA3-3;Q9UJA3;E7EQU7	E7EM48;P33991	DNA replication licensing factor MCM4	MCM4
23.7043	24.396	24.0828	24.4054	23.1953	22.3816	23.6091	22.6344	23.042	23.8446	22.9549	23.6182	E7EM64;Q7L5N1	E7EM64;Q7L5N1	COP9 signalosome complex subunit 6	COPS6
22.8404	24.198	23.3623	24.1973	24.7048	24.6541	24.4021	24.7392	22.8528	18.2181	23.1828	21.9434	E7EMJ6;O43765	E7EMJ6;O43765	Small glutamine-rich tetratricopeptide repeat-containing protein alpha	SGTA
18.4601	19.2692	19.5743	20.3395	20.007	18.3459	18.6377	17.7821	18.7531	19.0594	17.4745	20.0076	E7EMJ8;Q08170;F6T1J1	E7EMJ8;Q08170;F6T1J1	Serine/arginine-rich splicing factor 4	SRSF4
20.456	20.1833	19.3659	17.5224	16.8041	18.7659	17.9646	18.3673	18.1593	16.3261	16.8184	17.0451	E7ERV9;E7EMM4;Q13510;Q13510-2;E9PDS0	E7ERV9;E7EMM4;Q13510;Q13510-2;E9PDS0	Acid ceramidase;Acid ceramidase subunit alpha;Acid ceramidase subunit beta	ASAH1
24.0697	24.5083	24.5106	25.0671	24.0062	23.8036	24.0701	23.5537	23.1846	23.0559	23.4276	24.1477	E7EMN6;P41236;Q6NXS1;E7EUI7	E7EMN6;P41236;Q6NXS1;E7EUI7	Protein phosphatase inhibitor 2;Putative protein phosphatase inhibitor 2-like protein 3	PPP1R2;PPP1R2P3
17.7631	18.2992	19.28	17.0178	17.9067	17.3839	16.6876	19.3445	18.6401	17.2907	16.8407	17.7843	H0Y2N2;Q9NRR4-2;E7EMP9;Q9NRR4;E9PE71;Q9NRR4-3	H0Y2N2;Q9NRR4-2;E7EMP9;Q9NRR4;E9PE71;Q9NRR4-3	Ribonuclease 3	DROSHA
21.976	22.4933	22.3861	22.9968	23.0259	23.0653	22.4273	22.6085	22.2218	22.8316	22.4549	23.0709	P21964-2;E7EMS6;P21964;E7EUU8;F8WBW9	P21964-2;E7EMS6;P21964;E7EUU8	Catechol O-methyltransferase	COMT
22.0277	17.1036	22.8262	22.982	22.0983	21.8549	16.0601	20.3715	21.4108	15.3439	17.5686	21.9135	E7ESG6;E7EMT4;F5H0B5;Q92504;A2AAT0	E7ESG6;E7EMT4;F5H0B5;Q92504;A2AAT0	Zinc transporter SLC39A7	SLC39A7
19.2969	20.4828	20.0544	19.742	18.9742	19.5217	18.2463	18.0378	18.9522	20.3252	18.4492	20.0566	Q9P0K7-3;E7EMX7;Q9P0K7;Q9P0K7-2;E9PED3;D6RB27;D6R9G4;D6RBY4;D6REL2;D6R9G6;D6RF74;D6RE17;D6RB25;D6RBW6	Q9P0K7-3;E7EMX7;Q9P0K7;Q9P0K7-2;E9PED3	Ankycorbin	RAI14
13.9746	12.9621	19.5237	18.2708	18.4083	17.7401	14.4029	18.8077	18.1756	17.9901	17.4478	17.6653	O95819;E7EN19;E7ENQ1;O95819-2;O95819-3;G5E948;O95819-4;G3XAA2;O95819-5;E9PH72;E7EX83;E7ESS2;C9J840;REV__Q8IVD9	O95819;E7EN19;E7ENQ1;O95819-2;O95819-3;G5E948;O95819-4;G3XAA2;O95819-5;E9PH72;E7EX83;E7ESS2;C9J840	Mitogen-activated protein kinase kinase kinase kinase 4	MAP4K4
22.0519	21.6227	21.0313	21.4985	20.2327	23.0731	22.4619	20.6787	23.6394	23.3596	21.1681	21.2413	E7EN32;O00255-3;O00255-2;O00255;E7ENY6;E7ENS2;E7EPR4;E7ET29;Q9GZQ5	E7EN32;O00255-3;O00255-2;O00255;E7ENY6	Menin	MEN1
17.4406	21.5718	20.3206	21.1385	19.6516	21.0126	17.3882	17.9607	16.5074	19.72	20.8502	20.2567	E9PGW7;Q5T8T7;E7EN96;Q5T8T8;Q15528-2;Q15528	E9PGW7;Q5T8T7;E7EN96;Q5T8T8;Q15528-2;Q15528	Mediator of RNA polymerase II transcription subunit 22	MED22
22.2331	21.9972	21.8223	21.6467	20.7235	21.9843	19.4471	20.2905	20.1046	18.6778	20.4646	20.3377	Q9NTI5-2;Q9NTI5;E7ENA8;B7Z5S1;Q9NTI5-3;Q9NTI5-4;Q9NTI5-5	Q9NTI5-2;Q9NTI5;E7ENA8;B7Z5S1	Sister chromatid cohesion protein PDS5 homolog B	PDS5B
18.3751	18.7237	18.3868	18.5407	17.6537	17.9182	16.9386	18.024	18.6466	15.2514	16.7646	16.9921	Q9BZG8;E7ENH3;Q9BZG8-3;Q9BZG8-2	Q9BZG8;E7ENH3;Q9BZG8-3;Q9BZG8-2	Diphthamide biosynthesis protein 1	DPH1
24.9649	24.9994	25.1212	24.8717	25.0665	24.8771	24.6522	24.0951	24.5582	24.2146	23.9929	23.9505	P53396;E7ENH9;P53396-2;B4E3P0	P53396;E7ENH9;P53396-2;B4E3P0	ATP-citrate synthase	ACLY
19.5079	18.4433	20.5503	20.3287	20.623	20.1777	19.8793	20.9735	20.4477	20.233	23.929	21.9339	F5H7K2;Q8IWI9;E7ENI0;Q8IWI9-2	F5H7K2;Q8IWI9;E7ENI0	MAX gene-associated protein	MGA
18.5792	18.4986	20.4691	19.6057	21.644	19.9436	17.344	20.2241	16.1863	16.6305	19.2216	16.4267	E7ENV6;Q9UBD5;Q9UBD5-2;B4E025;B4DZ51	E7ENV6;Q9UBD5;Q9UBD5-2;B4E025	Origin recognition complex subunit 3	ORC3
21.3637	21.776	21.922	19.7885	16.702	17.9813	16.8287	16.9001	19.2805	21.726	17.454	17.6714	Q6IA86-3;Q6IA86;E7EP23;Q6IA86-4;Q6IA86-2;B4DTG0;E9PCX0;H0YFD3;F5GYE9;F5GWY6;F5GX79	Q6IA86-3;Q6IA86;E7EP23;Q6IA86-4;Q6IA86-2;B4DTG0;E9PCX0	Elongator complex protein 2	ELP2
19.2383	19.1109	18.593	19.0636	18.5671	17.051	19.095	20.2112	20.2689	17.377	17.0151	18.8909	Q14789;E7EP74;E7EU81;H0Y867;E7EWX1	Q14789;E7EP74;E7EU81	Golgin subfamily B member 1	GOLGB1
16.923	19.8165	19.6821	19.2416	18.2611	16.967	17.8903	17.0067	16.3955	16.8711	17.4172	17.6352	E7EP97;Q96GQ5;B4DJP2;Q96GQ5-2	E7EP97;Q96GQ5	UPF0420 protein C16orf58	C16orf58
27.7209	27.5018	27.7044	27.9764	26.6799	26.7512	27.0896	26.4806	26.8151	26.3463	27.0939	27.0448	P29401;E7EPA7;B4E022;B3KSI4;E9PFF2;F8W888;F8WAX4	P29401;E7EPA7;B4E022;B3KSI4	Transketolase	TKT
23.1122	22.9571	23.4939	24.1104	21.5875	20.6906	22.3844	21.3561	22.4745	22.5632	23.2173	22.651	E7EPC9;P23588;E7EX17;B4DS13;F8VX11;F8VP89;F8VSC7;F8VYE9;F8W0K0;F8VRU1	E7EPC9;P23588;E7EX17;B4DS13;F8VX11;F8VP89	Eukaryotic translation initiation factor 4B	EIF4B
25.3542	25.1228	25.5255	24.463	27.2575	26.8453	26.7353	25.4491	26.6465	26.1605	26.1192	27.2489	Q10589;E7EPE1	Q10589;E7EPE1	Bone marrow stromal antigen 2	BST2
19.1325	19.218	19.0046	19.6174	17.6573	18.182	16.5816	17.0837	17.4996	18.8349	18.6764	17.9687	Q3KR37-2;Q3KR37;F5H572;E7EPH8;Q3KR37-3;E9PRD6	Q3KR37-2;Q3KR37;F5H572;E7EPH8;Q3KR37-3;E9PRD6	GRAM domain-containing protein 1B	GRAMD1B
22.0986	21.5261	21.6363	22.6712	21.4217	21.2018	21.5864	21.5055	19.9728	21.3173	21.4143	22.7137	Q16181-2;E7ES33;E7EPK1;Q16181;B4DNE4;G3V1Q4;H0Y3Y4;H0YFF6;F5GZE5;Q5JXL7;F2Z3D3;Q5W161;O43236-5;O43236-2;O43236-3;O43236;H0Y5Y8;O43236-4	Q16181-2;E7ES33;E7EPK1;Q16181;B4DNE4;G3V1Q4;H0Y3Y4;H0YFF6	Septin-7	2007-09-01
28.2452	28.1862	28.5738	28.2465	27.0233	26.626	26.5048	26.9121	27.1356	26.6026	26.611	27.2336	P62847-2;E7ETK0;P62847-3;P62847;E7EPK6	P62847-2;E7ETK0;P62847-3;P62847;E7EPK6	40S ribosomal protein S24	RPS24
22.3285	22.5015	22.603	22.8019	22.0715	22	22.0481	22.6103	22.2712	21.6293	22.2238	22.4873	Q9Y520-4;E7EPN9;Q9Y520-5;E9PF21;Q9Y520;Q9Y520-7;Q9Y520-3;Q9Y520-6;B7WNZ6;Q9Y520-2;H0Y877;B4E3S2	Q9Y520-4;E7EPN9;Q9Y520-5;E9PF21;Q9Y520;Q9Y520-7;Q9Y520-3;Q9Y520-6;B7WNZ6;Q9Y520-2	Protein PRRC2C	PRRC2C
21.9999	22.2627	22.4637	22.2218	22.3119	21.8293	22.4864	22.3529	20.6489	22.8941	23.6202	22.9337	P19404;E7EPT4	P19404;E7EPT4	NADH dehydrogenase [ubiquinone] flavoprotein 2, mitochondrial	NDUFV2
17.2813	17.6512	18.4718	17.543	16.5231	16.8994	16.5956	16.8495	17.3677	16.5453	16.0518	17.697	E7EPW1	E7EPW1
20.6075	20.5106	20.4105	20.6938	18.2369	17.7837	16.4357	19.2073	16.8728	18.4423	16.8722	17.6576	Q14643-4;Q14643-3;G5E9P1;Q14643-8;Q14643-7;Q14643-5;Q14643-6;Q14643-2;E7EVP7;E7EPX7;Q14643;B7ZMI3	Q14643-4;Q14643-3;G5E9P1;Q14643-8;Q14643-7;Q14643-5;Q14643-6;Q14643-2;E7EVP7;E7EPX7;Q14643	Inositol 1,4,5-trisphosphate receptor type 1	ITPR1
18.2082	17.7073	21.5401	19.8987	21.1076	20.8483	21.0917	19.6104	17.6256	20.5558	20.002	20.2223	O60784;O60784-2;E7EPZ3;E7EPD0;O60784-4;B0QY01;O60784-3;B3KUU1;F8WA65;B0QY02;B7WP09;Q6UW50;F8WB30;F8WAW7;F8W928;F8WE29;F8WBB0	O60784;O60784-2;E7EPZ3;E7EPD0;O60784-4;B0QY01;O60784-3;B3KUU1	Target of Myb protein 1	TOM1
21.2802	22.6439	21.702	21.7448	20.8739	20.4782	20.0556	20.2984	20.2246	20.8982	20.2842	20.7916	Q7L576;E7EQ04;Q7L576-2;F5H583;E7EVJ5;Q96F07-2;E7EVF4;A8MUM2;Q96F07;E7EWA4;E7EW33;Q7L576-3;H0YN93;H0YL50;H0YLJ5;H0YL39	Q7L576;E7EQ04;Q7L576-2;F5H583;E7EVJ5;Q96F07-2;E7EVF4	Cytoplasmic FMR1-interacting protein 1	CYFIP1;CYFIP2
21.4915	22.0615	19.4253	18.9658	21.3049	19.2019	19.742	21.6698	21.0922	21.9534	19.2067	20.0269	O14653;O14653-2;E7EQ34;Q8N4B8	O14653;O14653-2;E7EQ34;Q8N4B8	Golgi SNAP receptor complex member 2	GOSR2
23.3545	23.5718	23.7904	24.2574	22.8628	22.9026	23.6711	23.024	23.6196	23.1772	23.5962	22.6912	Q9Y5K5-2;E7EQ55;Q9Y5K5-4;Q9Y5K5-3;Q5LJA5;E9PGR0;Q9Y5K5;Q5LJA9;Q5LJB0;B4DW59;H0Y6Y4;B7Z9U9;H0Y4E0;H0Y636;H0Y4K0	Q9Y5K5-2;E7EQ55;Q9Y5K5-4;Q9Y5K5-3;Q5LJA5;E9PGR0;Q9Y5K5;Q5LJA9;Q5LJB0;B4DW59;H0Y6Y4;B7Z9U9	Ubiquitin carboxyl-terminal hydrolase isozyme L5	UCHL5
25.8625	25.7642	26.0823	25.6117	24.7508	23.7484	25.0692	23.8705	24.5328	24.7541	24.9762	24.4499	E7EQ69;C9J5D1;Q9GZZ1;Q9GZZ1-2;F8WB80;C9JZU6;B0AZT5;C9J5J3;F8WCK0	E7EQ69;C9J5D1;Q9GZZ1;Q9GZZ1-2;F8WB80;C9JZU6;B0AZT5	N-alpha-acetyltransferase 50	NAA50
22.4497	18.7059	23.6	22.6055	22.8536	23.1148	21.5226	22.4116	15.4054	18.2199	17.48	22.7918	E7EQ83;O95674;F6VWC5;O95674-2	E7EQ83;O95674	Phosphatidate cytidylyltransferase;Phosphatidate cytidylyltransferase 2	CDS2
20.2688	20.1547	22.3263	17.0223	18.3163	20.258	17.233	17.9359	15.3121	16.3156	16.3892	16.0475	Q9BSV6;E7EQB3;B0V3J0;A9C4B9	Q9BSV6;E7EQB3;B0V3J0;A9C4B9	tRNA-splicing endonuclease subunit Sen34	TSEN34
18.4559	16.5491	17.5128	19.7908	17.4725	16.5141	15.0831	16.655	17.4292	16.1239	15.4214	17.1267	P22570;E7EQC1;P22570-2;B4DHX5;B7Z7G2;G3V0F2	P22570;E7EQC1;P22570-2;B4DHX5;B7Z7G2;G3V0F2	NADPH:adrenodoxin oxidoreductase, mitochondrial	FDXR
25.7355	25.7903	26.271	25.5471	25.0243	24.2855	24.7584	24.1716	24.7774	24.8369	24.4057	25.7773	E7EQD1;P62995;P62995-3;P62995-2	E7EQD1;P62995;P62995-3	Transformer-2 protein homolog beta	TRA2B
22.6712	24.1234	22.5506	22.5021	21.9323	21.7666	21.4866	21.5991	21.8968	21.6366	21.5375	22.1067	Q15833-2;Q15833;E7EQD5;F5GXG3;F5H146	Q15833-2;Q15833;E7EQD5;F5GXG3	Syntaxin-binding protein 2	STXBP2
20.8001	20.5037	21.0584	20.5589	18.1686	16.2293	18.3548	19.1561	19.7097	18.1215	17.56	17.8384	Q8NF91-4;E9PEL9;Q8NF91;E7EQI5;E7ENN3;Q8NF91-2;Q8NF91-8;Q8NF91-7;F5GXQ8;Q8NF91-5;H0Y325;Q8NF91-6;F5H422;F5GYQ7;F5H4Q0	Q8NF91-4;E9PEL9;Q8NF91;E7EQI5;E7ENN3;Q8NF91-2;Q8NF91-8	Nesprin-1	SYNE1
19.8386	16.3712	20.2705	19.6641	20.3608	21.0849	20.6812	20.549	19.6786	19.5929	17.8027	17.6376	F5GZY3;E7EQR9;E7EQS5;F8VX32;E7ESB2;H0Y304;H0Y8D5;P11532-3;E7EQS6;P11532-2;E7EQS7;F5GZT3;P11532-4;H0YFQ3;E9PDN5;P11532;F5H6K1;B4DSV7;E9PDN1;P11532-5;Q8N754;H0Y3E8;Q5JT45;Q5JT44;H0Y337;Q5T097	F5GZY3;E7EQR9;E7EQS5;F8VX32;E7ESB2;H0Y304;H0Y8D5;P11532-3;E7EQS6;P11532-2;E7EQS7;F5GZT3;P11532-4;H0YFQ3;E9PDN5;P11532;F5H6K1;B4DSV7;E9PDN1;P11532-5;Q8N754;H0Y3E8	Dystrophin	DMD
19.3542	18.7203	17.6089	19.1498	17.2501	19.0481	19.4876	18.2787	19.3475	18.8119	18.4154	19.8348	E7EQT4;Q9UKV3;Q9UKV3-3;Q9UKV3-2;G3V3B0	E7EQT4;Q9UKV3;Q9UKV3-3;Q9UKV3-2;G3V3B0	Apoptotic chromatin condensation inducer in the nucleus	ACIN1
23.8349	23.7301	24.314	25.1688	25.512	26.9343	26.9254	26.6772	23.1649	23.9693	24.2657	23.0809	E9PES6;E7ES08;E7EQU1;O15347;P0C6E5	E9PES6;E7ES08;E7EQU1;O15347	High mobility group protein B3	HMGB3
19.6979	19.6611	19.9107	18.3643	18.9626	18.7908	19.8049	18.3755	17.3716	19.8508	17.1658	17.7165	Q96RT1-6;Q96RT1-4;Q96RT1-5;Q96RT1-3;E7EQW9;Q96RT1-2;Q96RT1;E9PCR8;Q96RT1-7;B4DIP2;H0YA04;H0Y9E8	Q96RT1-6;Q96RT1-4;Q96RT1-5;Q96RT1-3;E7EQW9;Q96RT1-2;Q96RT1;E9PCR8;Q96RT1-7	Protein LAP2	ERBB2IP
24.6092	23.3617	24.1701	23.7057	23.4046	24.6937	22.5339	23.2957	22.7107	20.8847	15.8058	17.1693	Q16637-4;Q16637-2;Q16637-3;Q16637;E7EQZ4;B4DP61;H0YBZ9	Q16637-4;Q16637-2;Q16637-3;Q16637;E7EQZ4;B4DP61	Survival motor neuron protein	SMN1;SMN2
26.0926	26.7137	26.4816	26.7685	26.8096	26.3249	26.6772	26.7693	26.3989	25.9453	26.086	26.3031	E7EQZ9;A8K318;P14314	E7EQZ9;A8K318;P14314	Glucosidase 2 subunit beta	PRKCSH
20.1456	19.6393	18.9535	21.038	16.634	17.8935	19.7207	20.4633	17.5267	19.6115	17.5826	23.0938	O95340;H0Y373;E7ER89;O95340-2	O95340;H0Y373;E7ER89;O95340-2	Bifunctional 3-phosphoadenosine 5-phosphosulfate synthase 2;Sulfate adenylyltransferase;Adenylyl-sulfate kinase	PAPSS2
19.3289	18.2381	18.6872	18.5123	16.3847	18.3943	18.1967	18.5056	18.8508	16.9872	16.9444	16.9196	P98194-2;E7ERC6;P98194-4;H0Y9V7;P98194;P98194-3;P98194-5;G8JLN9;H0Y2Q7;P98194-6;G3XAH8;H0Y8X9;H0Y9S7	P98194-2;E7ERC6;P98194-4;H0Y9V7;P98194;P98194-3;P98194-5;G8JLN9;H0Y2Q7;P98194-6;G3XAH8	Calcium-transporting ATPase type 2C member 1	ATP2C1
20.8748	20.8898	21.1415	20.7241	20.5008	20.7572	21.2887	20.5511	21.5496	17.0724	21.0272	19.2102	F5H6W1;Q9UI10-3;Q9UI10;Q9UI10-2;E7ERK9;F8W8L6	F5H6W1;Q9UI10-3;Q9UI10;Q9UI10-2;E7ERK9	Translation initiation factor eIF-2B subunit delta	EIF2B4
18.5302	17.7498	19.229	18.597	17.4417	19.2495	19.6921	16.0256	19.3595	16.5469	16.691	20.7698	E7ERQ0;F5GZ90;Q9NZJ0;Q9NZJ0-2	E7ERQ0;F5GZ90;Q9NZJ0	Denticleless protein homolog	DTL
22.3702	20.8686	22.4484	22.3496	19.7171	22.7912	22.2101	21.6614	22.24	21.738	22.9089	22.4089	E7ERS3;Q86VM9;Q86VM9-2;F5H7R0	E7ERS3;Q86VM9;Q86VM9-2	Zinc finger CCCH domain-containing protein 18	ZC3H18
21.1524	19.9279	21.2468	21.5977	21.7543	20.1083	20.931	21.1549	20.5955	21.026	21.1223	20.1814	O95757;E7ES43;E9PDE8;D6RJ96	O95757;E7ES43;E9PDE8;D6RJ96	Heat shock 70 kDa protein 4L	HSPA4L
18.7735	18.7376	17.152	18.0699	18.6299	16.6162	17.6514	17.3577	16.7022	18.5465	17.7967	18.009	Q7L5Y9-3;F5H3F8;Q7L5Y9;E7ESC7;E7ENL1;B4DQT1;Q7L5Y9-2;B4DVN3;D6RE80;Q7L5Y9-4;D6RIB6;C9JD69;D6R8Z3;D6RA86;Q7L5Y9-5;D6RDW4;D6REW7	Q7L5Y9-3;F5H3F8;Q7L5Y9;E7ESC7;E7ENL1;B4DQT1;Q7L5Y9-2;B4DVN3;D6RE80	Macrophage erythroblast attacher	MAEA
19.0217	20.3222	20.3152	17.3647	17.2842	20.0249	18.3692	16.9067	19.7512	19.8034	19.7649	18.5706	E7ESD5;O95677-5;O95677-2;E9PLN6;O95677-4;O95677;F2Z2Y1;O95677-3	E7ESD5;O95677-5;O95677-2;E9PLN6;O95677-4;O95677;F2Z2Y1	Eyes absent homolog 4	EYA4
17.2788	16.0143	18.4081	17.5409	15.7821	15.9886	17.1028	17.3134	20.3756	19.1595	19.5799	16.5597	Q9UHX3-4;E7ESD7;Q9UHX3-3;Q9UHX3;Q9UHX3-5;Q9UHX3-2	Q9UHX3-4;E7ESD7;Q9UHX3-3;Q9UHX3;Q9UHX3-5;Q9UHX3-2	EGF-like module-containing mucin-like hormone receptor-like 2	EMR2
21.0075	18.7548	19.6377	19.6736	18.1072	17.3169	17.3379	17.8614	16.9447	17.4926	17.634	16.9017	E7ESJ0;Q92743;H0Y7G9	E7ESJ0;Q92743	Serine protease HTRA1	HTRA1
19.8263	21.6883	22.054	17.9209	18.8698	16.8672	17.9325	18.3272	16.6164	18.9495	16.3257	17.5388	Q9NWU5;E7ESL0;Q9NWU5-2;A6NGJ8	Q9NWU5;E7ESL0;Q9NWU5-2;A6NGJ8	39S ribosomal protein L22, mitochondrial	MRPL22
17.4596	20.5967	21.3419	17.8666	22.2462	22.0775	21.6946	21.7235	21.7413	21.004	16.6728	17.3005	Q71RG4-3;E7ESS3;Q71RG4-2;Q71RG4	Q71RG4-3;E7ESS3;Q71RG4-2;Q71RG4	Transmembrane and ubiquitin-like domain-containing protein 2	TMUB2
19.8535	18.6747	19.0105	18.1369	16.9474	16.8759	16.9456	17.6646	19.6173	18.8225	16.9801	17.3435	E7ET71;O95684-2;O95684;O95684-3;Q8N103-3	E7ET71;O95684-2;O95684	FGFR1 oncogene partner	FGFR1OP
23.0791	21.7788	21.9285	21.8045	21.9114	22.1979	22.2772	22.5469	22.3709	22.341	22.4308	22.3712	Q9ULA0;E7ETB3;H0YGP0;E7EMB6;E7EWP4;F8WAN0;B9ZVU2;C9JBE1;E7EPX3;C9J1E2;E5RJ35;C9JRG3	Q9ULA0;E7ETB3;H0YGP0;E7EMB6;E7EWP4	Aspartyl aminopeptidase	DNPEP
18.2532	18.6165	19.3569	18.5827	18.3799	17.974	19.4893	18.6783	18.0235	19.1923	18.6733	18.2795	E7ETS0;E9PEG8;O94966-4;O94966-3;O94966;E7EST9;B5MEG5;E7EN22;E7ESU0;O94966-2;C9J8M4;E7EM45	E7ETS0;E9PEG8;O94966-4;O94966-3;O94966;E7EST9;B5MEG5;E7EN22;E7ESU0	Ubiquitin carboxyl-terminal hydrolase 19;Ubiquitin carboxyl-terminal hydrolase	USP19
20.1502	18.0773	19.8066	19.2201	17.9118	17.2728	18.868	19.4861	18.8735	16.8443	17.3194	19.3578	F5H1D6;Q07864;E7ETS8;E7ENR1;F5H7H6;B3KS74;F5H3W5;E9PHF9;F5H7E4	F5H1D6;Q07864;E7ETS8	DNA polymerase;DNA polymerase epsilon catalytic subunit A	POLE
21.4744	20.2733	19.5552	18.925	15.5862	15.1378	19.4263	18.1686	19.0157	21.0595	18.2174	16.4001	E7ETT0;Q6R327;Q6R327-3;D6R9S6;Q6R327-4	E7ETT0;Q6R327;Q6R327-3	Rapamycin-insensitive companion of mTOR	RICTOR
22.3032	21.3054	22.421	21.5752	20.4675	19.1695	21.2093	21.5313	22.5808	19.6338	19.8425	21.8782	P09001;H0Y9G6;E7ETU7;E9PF06;D6RC14	P09001;H0Y9G6;E7ETU7;E9PF06	39S ribosomal protein L3, mitochondrial	MRPL3
19.3198	19.1717	19.1998	17.6529	18.6304	18.0893	16.8385	18.5426	19.5206	17.5855	17.0776	18.9779	Q13428-7;E7ETY2;Q13428-6	Q13428-7;E7ETY2;Q13428-6		TCOF1
20.8423	22.5858	21.7193	22.4039	21.9781	21.929	21.514	22.0893	21.7648	21.1694	22.9315	22.6907	F5H5Y5;O14964-2;E7EU53;O14964	F5H5Y5;O14964-2;E7EU53;O14964	Hepatocyte growth factor-regulated tyrosine kinase substrate	HGS
25.5198	25.4821	25.3391	25.4045	25.3154	25.2089	25.0552	25.4785	25.0478	24.8829	24.6278	24.8185	E7EU96;P68400;Q5U5J2;P68400-2	E7EU96;P68400;Q5U5J2;P68400-2	Casein kinase II subunit alpha	CSNK2A1
17.8553	20.1148	19.0857	19.3865	16.9159	17.8191	16.9536	17.9952	16.8021	20.1777	16.9129	17.397	E7EUC2;Q7L592;C9J236;C9JS27;Q7L592-2;C9JP36;C9JEL7	E7EUC2;Q7L592;C9J236;C9JS27;Q7L592-2;C9JP36;C9JEL7	NADH dehydrogenase [ubiquinone] complex I, assembly factor 7	NDUFAF7
23.4863	22.4372	23.198	22.0862	19.7872	21.6519	18.6893	19.0086	21.2154	22.5028	19.9977	20.4803	F5GYC1;P28288;E7EUE1;P28288-2	F5GYC1;P28288;E7EUE1;P28288-2	ATP-binding cassette sub-family D member 3	ABCD3
17.8493	16.654	18.6502	18.2866	17.8121	17.0168	16.0872	17.6217	16.668	16.7551	15.2666	16.6284	O15018-2;E7EUJ3;O15018	O15018-2;E7EUJ3;O15018	PDZ domain-containing protein 2;Processed PDZ domain-containing protein 2	PDZD2
17.7937	18.9184	17.4997	19.9938	22.4409	20.8364	17.6703	17.0715	21.7156	21.4114	21.2895	19.9059	E7EUT4;E7EUT5;O14556	E7EUT4;E7EUT5	Glyceraldehyde-3-phosphate dehydrogenase	GAPDH
20.2909	19.6988	19.7807	20.5325	18.4911	18.2837	19.1299	17.951	19.7799	16.681	17.5483	17.8263	H0YM23;E7EUV3;O75179-2;O75179;G5E964;O75179-4;E7EWI7;H0YLQ3;C9JRC1;O75179-3;B5MEE3;O75179-5;H0YMS3;B3KU50	H0YM23;E7EUV3;O75179-2;O75179;G5E964;O75179-4;E7EWI7	Ankyrin repeat domain-containing protein 17	ANKRD17
22.9198	22.3217	22.6156	22.3747	21.786	22.5142	24.1725	24.4201	22.1415	21.918	22.3204	21.6877	E7EVA0;P27816;P27816-6;P27816-2;C9JFC3;P27816-5;P27816-4;E9PGM5;B5MEG9;H0Y2V1;B4DSQ1;Q86V26	E7EVA0;P27816;P27816-6;P27816-2	Microtubule-associated protein;Microtubule-associated protein 4	MAP4
15.3588	15.1713	16.026	16.8006	16.5909	14.1106	16.8077	17.3073	18.8025	17.4662	18.78	16.2024	Q676U5-2;Q676U5;E7EVC7;A3EXL0;Q676U5-3;C9J1B2;E7EVS5;Q676U5-4;C9J8C6;C9JAY7;C9JK97	Q676U5-2;Q676U5;E7EVC7;A3EXL0;Q676U5-3	Autophagy-related protein 16-1	ATG16L1
19.6847	19.6306	17.6764	19.6339	17.7622	19.5327	17.6539	17.9036	18.3043	16.7912	15.963	17.5845	Q9Y4P8-3;Q9Y4P8-2;Q9Y4P8-4;E7EVF6;Q9Y4P8-5;Q9Y4P8-6;Q9Y4P8	Q9Y4P8-3;Q9Y4P8-2;Q9Y4P8-4;E7EVF6;Q9Y4P8-5;Q9Y4P8-6;Q9Y4P8	WD repeat domain phosphoinositide-interacting protein 2	WIPI2
20.1814	20.3057	20.6074	19.9795	17.2009	16.8091	17.4745	16.9138	16.3849	19.8635	19.6245	22.0415	O60504-2;E7EVR4;O60504;E5RHI2;H0YBA2;H0YB51;E5RJP2;H0YAZ3;E5RH58;E5RIA0	O60504-2;E7EVR4;O60504;E5RHI2;H0YBA2;H0YB51;E5RJP2;H0YAZ3	Vinexin	SORBS3
22.9192	23.2058	23.2249	23.0808	22.5932	22.6046	22.7078	21.6717	21.8357	22.4015	21.9347	22.6631	Q7Z6Z7-3;Q7Z6Z7;E7EVU8;Q7Z6Z7-2;E9PD66;H0Y5W0;Q5H962;H0Y659;F5H1P2;Q5H963;A5YM72-2;A5YM72;F5H2B1;E9PK38;F5H427;A5YM72-3	Q7Z6Z7-3;Q7Z6Z7;E7EVU8;Q7Z6Z7-2;E9PD66;H0Y5W0	E3 ubiquitin-protein ligase HUWE1	HUWE1
22.8198	22.6734	22.9332	22.7584	21.851	22.3668	23.1174	22.6893	21.3342	21.2588	21.6541	21.6214	P28340;E7EVW0;H0Y3D1	P28340;E7EVW0;H0Y3D1	DNA polymerase delta catalytic subunit	POLD1
21.2008	16.8402	20.9925	19.3463	20.1159	19.5168	20.9931	19.7538	18.1014	19.7791	21.2923	21.0317	Q9UM54-6;E7EW20;Q9UM54-5;Q9UM54-2;Q9UM54-4;Q9UM54-1;Q9UM54;Q5JVM0	Q9UM54-6;E7EW20;Q9UM54-5;Q9UM54-2;Q9UM54-4;Q9UM54-1;Q9UM54	Unconventional myosin-VI	MYO6
17.5744	22.5647	20.0567	20.4605	19.9648	19.6056	22.2342	19.0877	16.1916	22.3071	19.4778	19.1896	Q9H3H5-3;E7EW40;Q9H3H5-2;Q9H3H5	Q9H3H5-3;E7EW40;Q9H3H5-2;Q9H3H5	UDP-N-acetylglucosamine--dolichyl-phosphate N-acetylglucosaminephosphotransferase	DPAGT1
28.3845	28.3691	28.76	28.2818	28.1378	28.1915	28.0281	28.2197	28.3618	28.4722	28.1228	28.344	E7EWF1;P36578;B4DMJ2;B4DP82	E7EWF1;P36578;B4DMJ2	60S ribosomal protein L4	RPL4
18.2244	20.0103	19.3176	19.0491	20.1231	19.5359	19.9755	19.5816	20.1275	19.8535	17.3658	15.9217	E7EWU3;F6WZD5;Q9NR19;Q5QPH3;B3KUV2;F8WDJ9;F8WCJ4;C9JXD9;C9J7L5;C9IYL0;B4DEH9;C9JY31	E7EWU3;F6WZD5;Q9NR19;Q5QPH3;B3KUV2	Acetyl-coenzyme A synthetase, cytoplasmic	ACSS2
21.8177	22.4157	22.3401	21.469	23.3978	20.8385	22.2296	22.1504	21.5851	21.9718	21.4485	19.0643	E7EWX8;Q99685;F5H113;B7Z9D1;C9J8Q3	E7EWX8;Q99685;F5H113;B7Z9D1	Monoglyceride lipase	MGLL
18.571	19.0475	19.433	18.142	18.7748	16.9105	19.6022	18.7479	17.351	17.274	15.6782	16.3163	E7EWZ6;P06756-2;P06756;B4DYQ7	E7EWZ6;P06756-2;P06756	Integrin alpha-V;Integrin alpha-V heavy chain;Integrin alpha-V light chain	ITGAV
21.6512	22.7933	22.2131	21.2758	18.9606	22.2298	16.7061	16.8063	17.0617	21.869	16.0786	21.0636	P60983;E7EWZ9;G3V4P8;G3V3X4;O60234	P60983;E7EWZ9;G3V4P8	Glia maturation factor beta	GMFB
22.7853	21.7353	21.4175	22.2443	21.2871	23.2205	21.2517	23.4981	23.2143	22.7772	22.9939	23.838	Q05682-5;E7EX44;Q05682-3;E9PGZ1;Q05682-4;F5H1Z9;A8K0X1;Q05682-2;Q05682;C9J813;E7EUR9;C9JEK3	Q05682-5;E7EX44;Q05682-3;E9PGZ1;Q05682-4;F5H1Z9;A8K0X1;Q05682-2;Q05682;C9J813	Caldesmon	CALD1
22.9359	22.6594	22.3537	25.1721	20.2811	22.919	21.9231	25.8698	20.9756	21.2088	21.5772	21.6805	Q96ST2-2;Q96ST2-3;E7EX51;Q96ST2	Q96ST2-2;Q96ST2-3;E7EX51;Q96ST2	Protein IWS1 homolog	IWS1
23.2159	23.3817	23.7746	23.5821	23.3403	22.0611	22.1272	22.8816	23.1415	23.3697	23.3138	23.1529	E9PFS5;E9PGE1;E7EX90;E7EUR0;A8MWX9;A8MY36;Q14203;G5E9H4;Q14203-2;Q6AWB1;C9JZA4;C9JTE5;C9JJN7;C9JJD0;C9JKG6;E9PCY0;C9J1B7;C9JJW7	E9PFS5;E9PGE1;E7EX90;E7EUR0;A8MWX9;A8MY36;Q14203;G5E9H4;Q14203-2;Q6AWB1	Dynactin subunit 1	DCTN1;DKFZp686E0752
26.9147	26.7503	26.9882	27.1189	25.8638	26.0606	26.2551	26.8839	25.9092	25.7609	26.0443	25.8818	E9PAQ6;P49368;P49368-2;B4DUR8;E9PRC8;Q5SZX6;E9PM09;Q5SZX9;Q5SZW8;E9PQ35;Q16878	E9PAQ6;P49368;P49368-2;B4DUR8	T-complex protein 1 subunit gamma	CCT3
26.8542	26.0856	26.9756	26.514	25.78	26.0796	25.9329	26.2167	25.6007	26.0451	25.6136	26.1037	P18754;E9PAT9;P18754-2;C9JW69;C9JRH2;C9JMJ4;C9J3R0;C9JQZ4	P18754;E9PAT9;P18754-2;C9JW69;C9JRH2;C9JMJ4;C9J3R0;C9JQZ4	Regulator of chromosome condensation	RCC1
27.6578	28.6117	27.5919	28.7571	26.8353	27.5231	27.9341	27.5451	27.3273	26.6363	27.186	27.0874	F8VZJ2;H0YHX9;Q13765;F8VU71;E9PAV3;F8W0W4;F8W1N5;F8VNW4;F8VZ58;Q9H009	F8VZJ2;H0YHX9;Q13765;F8VU71;E9PAV3;F8W0W4;F8W1N5;F8VNW4	Nascent polypeptide-associated complex subunit alpha	NACA
16.7002	20.4111	18.0574	17.977	17.6286	18.9542	28.3247	18.004	17.1477	19.7112	17.6919	17.5378	Q96E88;Q13772;E9PAV7;Q13772-2;C9J6E0;B4DZ85;H0Y5U8	Q96E88;Q13772;E9PAV7;Q13772-2;C9J6E0;B4DZ85	Nuclear receptor coactivator 4	NCOA4
23.0929	22.209	22.8505	22.8741	21.7289	21.5742	21.7238	22.0627	22.189	21.7412	21.6493	22.1027	E9PAZ2;Q96HR8;D6RIB3	E9PAZ2;Q96HR8	H/ACA ribonucleoprotein complex non-core subunit NAF1	NAF1
24.2211	22.8127	23.4408	23.4946	21.6196	22.7144	21.6478	23.6575	22.4899	21.705	22.5585	21.6698	P78346;E9PB02;C9JJX7;E9PFP4;Q5VU11;Q5VU10	P78346;E9PB02;C9JJX7;E9PFP4;Q5VU11;Q5VU10	Ribonuclease P protein subunit p30	RPP30
21.056	20.8053	20.6056	18.9977	22.8753	22.4241	23.073	22.0166	19.9435	20.0343	21.1316	20.6115	E9PB14;O00330;H0YD97;E9PBP7;E9PLU0;E9PRI6	E9PB14;O00330;H0YD97;E9PBP7	Pyruvate dehydrogenase protein X component, mitochondrial	PDHX
19.8099	21.3569	18.9407	17.0042	16.7169	18.1255	18.2588	18.8918	16.618	21.6408	19.5359	19.295	Q9BRX5;E9PB21;Q9BRX5-2	Q9BRX5;E9PB21;Q9BRX5-2	DNA replication complex GINS protein PSF3	GINS3
26.6075	26.0891	26.6014	26.5187	25.1753	25.6179	24.6363	25.1699	26.3287	25.7884	26.5163	26.2818	Q86V81;E9PB61	Q86V81;E9PB61	THO complex subunit 4	ALYREF
20.3311	20.6936	21.0376	20.4357	20.2035	21.0784	20.2055	20.0577	19.4651	19.6896	20.1637	19.4176	E9PBB0;Q6Y7W6;A6H8W4;Q6Y7W6-3;E7ESB6;F5H3C2;C9JHW1;E9PC50;C9J0V6;C9JHT0;C9JRZ2;F8WCD5;C9JPV7;C9JXQ0;C9JW88;C9JH18;C9JH78;C9IYH5	E9PBB0;Q6Y7W6;A6H8W4;Q6Y7W6-3;E7ESB6;F5H3C2;C9JHW1	PERQ amino acid-rich with GYF domain-containing protein 2	GIGYF2
21.4228	22.4274	22.929	22.2951	22.0841	22.2069	23.18	22.2641	22.7289	22.8559	22.1817	20.3152	O60762;Q5QPK2;H0Y368;E9PBD4;E9PHH5;Q5QPJ9	O60762;Q5QPK2;H0Y368;E9PBD4;E9PHH5	Dolichol-phosphate mannosyltransferase	DPM1
16.9091	20.2708	18.003	18.2733	20.5267	20.3882	20.534	16.9218	17.5712	17.4723	17.3185	20.5397	E9PBQ9;E9PK06	E9PBQ9	Elongation factor 1-delta	EEF1D
21.66	21.488	21.7383	21.7502	23.0731	22.8722	22.3798	23.0238	22.759	23.0467	22.7381	22.8558	Q96B97-2;Q5JPT2;E9PC08;Q96B97;B7Z6E8;Q5JPT4;Q5VSN0;Q5JPT1	Q96B97-2;Q5JPT2;E9PC08;Q96B97;B7Z6E8;Q5JPT4	SH3 domain-containing kinase-binding protein 1	SH3KBP1
21.5071	18.8411	19.7952	19.8109	21.0838	15.7874	17.4199	21.5704	21.8288	17.4696	20.9722	20.1862	Q7KZI7-14;E9PC69;Q7KZI7-13;E7ETY4;Q7KZI7-16;Q7KZI7-3;Q7KZI7-6;Q7KZI7-8;Q7KZI7;Q7KZI7-7;Q7KZI7-2;Q7KZI7-15;Q7KZI7-4;Q7KZI7-9;Q7KZI7-12;Q7KZI7-11;Q7KZI7-10;Q7KZI7-5;F5H4F6;F5H6N2;F5H4J8;O75271;Q9P0L2-2;Q96L34-2;Q96L34	Q7KZI7-14;E9PC69;Q7KZI7-13;E7ETY4;Q7KZI7-16;Q7KZI7-3;Q7KZI7-6;Q7KZI7-8;Q7KZI7;Q7KZI7-7;Q7KZI7-2;Q7KZI7-15;Q7KZI7-4;Q7KZI7-9;Q7KZI7-12;Q7KZI7-11;Q7KZI7-10;Q7KZI7-5	Serine/threonine-protein kinase MARK2	MARK2
20.3848	20.9786	20.5381	20.367	19.4826	19.2683	19.7109	19.0159	20.3406	19.4992	20.763	19.4402	E9PC74;Q13144;H0YGE6;C9JRD9	E9PC74;Q13144	Translation initiation factor eIF-2B subunit epsilon	EIF2B5
24.2185	23.7923	24.0952	23.6517	21.3772	23.7819	21.6401	19.9438	21.0487	17.436	21.4394	21.8864	E9PCI3;P08243;E9PCX6;F8WEJ5;C9J057;C9JT45;C9JM09;C9JLN6	E9PCI3;P08243;E9PCX6;F8WEJ5	Asparagine synthetase [glutamine-hydrolyzing]	ASNS
25.8571	25.5922	25.6561	25.9558	24.1613	23.8395	24.6066	23.4914	25.8482	26.1911	26.3467	24.966	E9PCI9;P14324	E9PCI9;P14324	Farnesyl pyrophosphate synthase	FDPS
21.8824	20.5901	18.7529	17.5181	19.5475	19.9157	17.3329	17.6407	19.4556	17.498	19.73	17.1226	Q9ULJ8;E9PCK6;F8W7J9;E9PDX1	Q9ULJ8;E9PCK6;F8W7J9;E9PDX1	Neurabin-1	PPP1R9A
22.0568	23.565	22.5069	22.257	21.1996	20.8542	21.5528	21.6895	16.9178	21.565	22.0459	20.0896	P83916;E9PCS5;B5MD17;C9JWS9	P83916;E9PCS5;B5MD17	Chromobox protein homolog 1	CBX1
23.1652	22.2178	22.5438	21.2142	21.7336	21.5334	17.6664	19.3694	21.9387	22.1735	18.2997	18.7174	Q6PI98;E9PCS7;Q6PI98-3	Q6PI98;E9PCS7;Q6PI98-3	INO80 complex subunit C	INO80C
22.3841	22.3248	21.3106	22.4252	21.1567	21.7632	21.4055	20.5879	21.4093	22.6906	22.1593	21.0836	E9PCV0;P08236;P08236-2;F8WBK6;F2Z3L6;F8WE77	E9PCV0;P08236;P08236-2	Beta-glucuronidase	GUSB
21.1967	21.445	17.7887	21.1369	21.9849	21.7876	21.4265	16.7754	17.6649	15.8439	16.897	21.6377	E9PCW9;Q9NSC5-2;Q9NSC5	E9PCW9;Q9NSC5-2;Q9NSC5	Homer protein homolog 3	HOMER3
21.8959	21.2315	21.5505	20.7341	19.4011	19.6995	21.7798	20.3743	20.4695	19.9615	19.4106	20.2333	E9PD90;Q8WWK9;Q8WWK9-3;A8MYU4;Q8WWK9-2	E9PD90;Q8WWK9	Cytoskeleton-associated protein 2	CKAP2
18.9028	18.4591	22.3269	17.5991	18.5537	20.7229	18.3138	17.6242	17.5446	16.9688	17.2871	17.507	E9PDB5;Q8N2G8;Q8N2G8-2;A6NDI2	E9PDB5;Q8N2G8;Q8N2G8-2	GH3 domain-containing protein	GHDC
19.8276	19.4338	19.8632	20.4344	21.2229	21.3709	19.3689	21.0145	19.6349	18.536	18.6898	20.058	O43795-2;E9PDF6;O43795;E7EQD9;E9PHK2;E7EPB4;C9JYW1;C9JUP5;C9K0I9;F5H3C6;Q8N1T3;F5H2J1;Q8WXR4-6;Q8WXR4-3;Q8WXR4-5;Q8WXR4-2;Q8WXR4-4;Q8WXR4;Q8WXR4-7	O43795-2;E9PDF6;O43795	Unconventional myosin-Ib	MYO1B
21.9604	22.7589	18.424	22.0572	22.9389	22.5794	23.6696	22.6444	22.8025	23.3684	22.5822	22.7352	E9PDM9;Q8WW22;Q8WW22-2;F5H170;C9JDE6;F8WF76	E9PDM9;Q8WW22;Q8WW22-2	DnaJ homolog subfamily A member 4	DNAJA4
17.2656	17.3625	16.9343	20.3337	21.5246	19.6068	19.2667	19.9489	19.3165	20.4816	20.979	20.8767	E9PDQ9;P32519	E9PDQ9;P32519	ETS-related transcription factor Elf-1	ELF1
22.4682	22.8683	22.4698	22.3136	17.2886	17.5802	17.4734	22.0563	19.0101	21.6998	17.7347	21.4103	P62633-2;Q4JGY0;P62633;Q5U0E9;E9PDR7;B4DP17;P62633-3	P62633-2;Q4JGY0;P62633;Q5U0E9;E9PDR7;B4DP17;P62633-3	Cellular nucleic acid-binding protein	CNBP
20.3514	19.6863	19.2419	20.4696	21.5135	17.7834	20.2887	20.4437	20.9503	19.0095	19.9949	17.948	Q8N556;E9PDT7	Q8N556;E9PDT7	Actin filament-associated protein 1	AFAP1
20.3767	19.9647	20.0829	19.5276	18.4037	17.0315	19.7119	19.5729	19.8124	20.352	17.2279	17.4487	Q8WWW0-2;E9PDW5;Q8WWW0-4;E9PDX5;Q8WWW0	Q8WWW0-2;E9PDW5;Q8WWW0-4;E9PDX5;Q8WWW0	Ras association domain-containing protein 5	RASSF5
20.2692	19.7058	19.6026	19.693	17.0848	18.5583	17.8531	16.6735	17.456	12.7776	17.4325	17.4937	E9PE68;Q9BZF1-2;Q9BZF1;F8VQX7;F5H7T2;F8VUA7;F8VVD3;F8VVE7;F8VZ43;F5GZ42	E9PE68;Q9BZF1-2;Q9BZF1;F8VQX7;F5H7T2;F8VUA7	Oxysterol-binding protein-related protein 8;Oxysterol-binding protein	OSBPL8
19.2469	19.3425	19.1989	16.253	19.5215	19.3639	19.6615	19.8232	16.8642	18.0358	15.9779	16.217	E9PEB9;E7ERU0;E9PHM6;F8W9J4;Q03001;E7ERU2;Q03001-8;E7ETB9;F6QMI7;Q5T0V7;Q6P0N6;Q03001-3;Q03001-9;F5H5R6;Q03001-13;E7ESK0;E7ERX3;Q03001-11	E9PEB9;E7ERU0;E9PHM6;F8W9J4;Q03001;E7ERU2;Q03001-8;E7ETB9;F6QMI7	Dystonin	DST
20.3568	21.8785	22.1142	21.2567	22.5142	17.2666	17.2519	20.8886	22.9361	20.9352	20.1304	22.7613	E9PEC0;Q16186	E9PEC0;Q16186	Proteasomal ubiquitin receptor ADRM1	ADRM1
18.781	18.3128	19.8306	19.6365	20.4917	20.6208	20.6924	18.0018	19.961	20.6251	17.1696	20.6477	E9PEI0;Q69YH5	E9PEI0;Q69YH5	Cell division cycle-associated protein 2	CDCA2
20.7413	20.5466	20.2624	20.5863	17.9311	19.2107	18.8287	17.3789	18.4266	20.6185	19.2468	15.7816	Q9UIA9;E9PEN8;E7ESC6;E5RIW1;H0YBE1;H0YGS9;Q9H2T7	Q9UIA9;E9PEN8;E7ESC6	Exportin-7	XPO7
24.0408	24.0232	24.2367	23.6082	17.4006	21.9934	22.21	19.8283	20.4907	22.8297	21.8732	22.4741	E9PER8;O75915;F8WF90;C9JQU6;F8WF33;B4DWQ6	E9PER8;O75915;F8WF90;C9JQU6;F8WF33;B4DWQ6	PRA1 family protein 3	ARL6IP5
24.5738	24.7561	24.6518	23.9426	23.1264	21.3607	21.8909	22.0504	23.8814	23.3203	23.5241	23.7192	P50897;E9PES1;B4DWU3;E9PMG2;E9PP28;E9PK48;Q5T0S4;P50897-2;E9PSE5	P50897;E9PES1;B4DWU3;E9PMG2;E9PP28;E9PK48	Palmitoyl-protein thioesterase 1	PPT1
18.2108	18.2864	17.7025	17.2865	17.9827	17.8613	16.6383	18.231	17.5508	16.7184	16.8987	17.3912	Q9Y496;F5H1C2;E9PES4;Q05CT3;C9J9X2	Q9Y496;F5H1C2;E9PES4;Q05CT3	Kinesin-like protein KIF3A	KIF3A
16.3071	18.4592	19.258	20.6814	17.4656	19.0605	16.2726	20.3633	18.3812	20.1526	16.0602	18.3286	Q5SW79;E9PEY0;H0Y2V6;Q5SW79-2;Q5SW79-3;F8W8A3;E7ES90;Q96L14;E7EWM2;E7EMW0;H0Y4T4;H0YB92;E5RG47;E5RIH6;E5RGW7;E5RJT5;H0YB66;E5RFU8	Q5SW79;E9PEY0;H0Y2V6;Q5SW79-2;Q5SW79-3	Centrosomal protein of 170 kDa	CEP170
23.5975	23.9971	24.0049	23.5314	24.2117	23.3508	23.7795	24.3828	23.1166	23.0127	22.7275	23.1505	E9PEZ3;O60610;O60610-2;B9ZVX0;E9PHQ0;E9PEZ2;E7ET75;E7ERW8;E7EMV0;B4E2I7;F5H2N3;E5RJ79	E9PEZ3;O60610;O60610-2;B9ZVX0;E9PHQ0;E9PEZ2;E7ET75;E7ERW8;E7EMV0	Protein diaphanous homolog 1	DIAPH1
23.4152	22.0397	23.7215	23.3909	21.7159	21.7401	22.3595	22.2853	22.2684	23.8011	21.4062	21.705	E9PF19;Q9Y4P3;Q96E41;C9JVF0;F8WCR3;F8WDI9	E9PF19;Q9Y4P3;Q96E41	Transducin beta-like protein 2	TBL2
17.28	17.6852	18.0619	17.4473	18.4221	16.8743	16.39	18.2861	16.9786	17.8109	17.923	18.4342	E9PF56;Q8IWZ3;Q8IWZ3-4;Q8IWZ2;Q8TEF1;E9PDP5;E7ETA2;E7ET58;Q8IWZ3-5;Q8IWZ3-2;H0Y785;H0Y472;H0Y4P6;F5GZ24;H0Y7Y3;F6WFL0;Q8IWZ3-3;D6RHC4	E9PF56;Q8IWZ3;Q8IWZ3-4;Q8IWZ2;Q8TEF1;E9PDP5	Ankyrin repeat and KH domain-containing protein 1	ANKHD1;FLJ00246
21.9779	20.3065	17.1384	21.7414	18.2201	16.7671	17.4427	17.4432	17.5142	20.5683	19.7228	17.1242	Q9Y282;Q9Y282-3;H0Y5K5;E9PFA8;H0Y621;Q9Y282-2;H0Y802;H0Y6Z0	Q9Y282;Q9Y282-3;H0Y5K5;E9PFA8;H0Y621;Q9Y282-2	Endoplasmic reticulum-Golgi intermediate compartment protein 3	ERGIC3
19.5017	20.3042	19.5767	18.8688	17.3232	17.8766	17.7547	18.0965	20.7319	18.7498	16.083	16.2982	Q9UHL9-2;Q9UHL9;E9PFE2;Q6DSU6	Q9UHL9-2;Q9UHL9;E9PFE2;Q6DSU6	General transcription factor II-I repeat domain-containing protein 1	GTF2IRD1
26.0606	26.3201	26.4037	26.5996	25.6635	25.2908	25.5788	26.0117	25.9324	25.9689	25.6872	26.576	Q5T7C4;Q5T7C6;P09429;E9PFF0;B2RPK0;Q5T7C0	Q5T7C4;Q5T7C6;P09429;E9PFF0;B2RPK0	High mobility group protein B1;Putative high mobility group protein B1-like 1	HMGB1;HMGB1P1
20.9355	19.5709	18.9185	20.5363	19.6038	19.0033	18.6261	21.2344	20.0235	21.4342	17.7315	19.085	E9PFP2;O43719;Q5H919;Q5H918	E9PFP2;O43719	HIV Tat-specific factor 1	HTATSF1
19.5492	19.4799	19.5019	19.7747	19.2577	16.8823	18.8549	18.8281	18.9764	19.0351	19.0808	18.2888	E9PFR3;Q14738;Q14738-3;Q14738-2	E9PFR3;Q14738;Q14738-3;Q14738-2	Serine/threonine-protein phosphatase 2A 56 kDa regulatory subunit delta isoform	PPP2R5D
23.5596	23.8533	24.2291	23.9939	22.2263	23.3533	21.0165	22.2098	23.5246	23.8298	22.5984	23.3127	Q96CW1-2;Q96CW1;E9PFW3;F5H0H0;B4DJB1;C9JJ47;C9JTK4;C9JGT8;C9JJD3;C9JPV8	Q96CW1-2;Q96CW1;E9PFW3;F5H0H0;B4DJB1;C9JJ47	AP-2 complex subunit mu	AP2M1
21.307	21.5444	20.9649	22.3003	21.9057	21.9064	22.4023	21.9454	22.2763	21.7895	21.4337	22.6958	E9PG40;P05067;P05067-6;B4DII8;P05067-8;P05067-9;P05067-10;E9PEV0;P05067-4;P05067-5;P05067-7;E9PEV8;P05067-3;P05067-2	E9PG40;P05067;P05067-6;B4DII8;P05067-8;P05067-9;P05067-10;E9PEV0;P05067-4;P05067-5;P05067-7;E9PEV8;P05067-3	Amyloid beta A4 protein;N-APP;Soluble APP-alpha;Soluble APP-beta;C99;Beta-amyloid protein 42;Beta-amyloid protein 40;C83;P3(42);P3(40);C80;Gamma-secretase C-terminal fragment 59;Gamma-secretase C-terminal fragment 57;Gamma-secretase C-terminal fragment 50;C31	APP
19.2203	18.6148	17.312	18.5936	19.0467	18.413	17.2859	17.221	17.6917	17.8187	17.798	18.0357	Q12873-2;Q12873;E9PG89	Q12873-2;Q12873;E9PG89	Chromodomain-helicase-DNA-binding protein 3	CHD3
21.6523	22.26	21.2651	21.1503	21.2282	21.3682	22.5489	20.8189	19.212	16.9663	15.7713	22.9322	E9PGE6;Q9UI12-2;Q9UI12;G3V126;E5RG90;E5RK31;E5RJG1;H0YB41;E5RG49;E5RHH0;E5RFZ9	E9PGE6;Q9UI12-2;Q9UI12;G3V126	V-type proton ATPase subunit H	ATP6V1H
18.0626	18.5362	17.9967	18.2375	17.5569	17.7768	15.7898	16.6056	17.5767	16.3575	17.2733	18.1335	Q96RU3-4;Q96RU3-3;E9PGQ4;Q96RU3-2;Q96RU3;F2Z2U3;H0Y7W6;E7EPB7	Q96RU3-4;Q96RU3-3;E9PGQ4;Q96RU3-2;Q96RU3;F2Z2U3;H0Y7W6	Formin-binding protein 1	FNBP1
18.4391	18.2538	17.9057	18.4871	22.0481	17.1551	18.2044	18.4887	17.2749	17.8454	19.8933	17.6502	E9PGR2;O14976;Q6P490;D6RAW3;H0Y8H5;D6RF16;D6RC24;D6RAQ7;D6RE78	E9PGR2;O14976	Cyclin-G-associated kinase	GAK
17.4361	16.3114	18.4106	17.2465	17.3284	17.5991	18.1055	16.3565	15.9094	18.9522	18.6404	18.002	Q14149;E9PGS1;H0YHQ4;H0YIR5	Q14149;E9PGS1	MORC family CW-type zinc finger protein 3	MORC3
22.7964	22.4422	21.3686	22.4993	22.9814	17.2468	20.3687	18.7054	21.8581	22.3018	22.7557	22.3713	E9PRI4;E9PGT3;Q15418;Q15418-2;Q15418-3;E9PAN7;E9PGT4;Q5SVM7;E9PMM7	E9PRI4;E9PGT3;Q15418;Q15418-2;Q15418-3	Ribosomal protein S6 kinase;Ribosomal protein S6 kinase alpha-1	RPS6KA1
20.2798	19.8803	20.2405	19.8131	18.3201	19.7711	19.0115	18.8824	17.8183	18.146	18.2285	20.7061	Q7Z5K2;Q7Z5K2-2;E9PH12;Q7Z5K2-3;Q8WVX6	Q7Z5K2;Q7Z5K2-2;E9PH12;Q7Z5K2-3	Wings apart-like protein homolog	WAPAL
27.066	26.8301	27.0873	26.7297	26.0027	25.1667	26.1349	25.2921	26.2186	26.3068	26.5636	26.0975	E9PH29;P30048	E9PH29;P30048	Thioredoxin-dependent peroxide reductase, mitochondrial	PRDX3
21.7723	22.2068	22.5164	21.6802	21.1345	21.2886	21.3001	19.0413	21.4993	21.464	21.7859	21.5894	Q8TC07-2;E9PH93;Q8TC07;C9JA93;A8K8E1;F8VV61;F8WCB5;F8WDJ1;F8WF35	Q8TC07-2;E9PH93;Q8TC07;C9JA93;A8K8E1	TBC1 domain family member 15	TBC1D15
18.7405	20.9672	17.6535	20.8479	20.2783	20.7115	21.0581	20.8854	19.7718	19.584	20.1608	20.3537	F5H1V8;G5E9I6;E9PHR3;Q15555;Q15555-2	F5H1V8;G5E9I6;E9PHR3;Q15555;Q15555-2	Microtubule-associated protein RP/EB family member 2	MAPRE2
24.7721	25.0801	24.9309	24.6903	24.211	24.4743	24.2905	24.8012	24.1457	24.589	24.1482	24.1854	E9PHV5;P28290;E7END2;P28290-2;P28290-3;E7EUL7	E9PHV5;P28290;E7END2;P28290-2;P28290-3;E7EUL7	Sperm-specific antigen 2	SSFA2
21.7518	22.6327	22.7226	22.0171	22.8971	23.2678	21.8459	22.5704	22.394	22.0486	22.039	22.7111	E9PHW5;Q99805	E9PHW5;Q99805	Transmembrane 9 superfamily member 2	TM9SF2
21.7859	22.7769	20.4189	21.6318	20.8672	20.2296	18.8651	24.1564	25.8357	16.7005	26.7492	20.4323	P52594-2;P52594-3;P52594;F5GYJ2;E9PHX7;B8ZZY2;C9J2I0	P52594-2;P52594-3;P52594;F5GYJ2;E9PHX7;B8ZZY2;C9J2I0	Arf-GAP domain and FG repeat-containing protein 1	AGFG1
18.624	21.9062	19.2819	21.7662	18.2578	20.3403	20.5119	21.0397	22.3201	18.5981	18.4652	22.3512	E9PPD9;E9PHY5;E9PK52;O43491;Q68DV2;B4DHI8;E9PII3;H0Y5B0;Q6R5J7;E9PCC2;Q6ZSX4;E9PMG5;E9PMV8;E9PPC9;E9PQD2;E9PN54;Q9Y2J2-3;A8K968;Q9Y2J2-2;F5GX05;Q9Y2J2	E9PPD9;E9PHY5;E9PK52;O43491;Q68DV2;B4DHI8;E9PII3	Band 4.1-like protein 2	EPB41L2
23.7384	24.0702	24.1219	23.686	24.5585	23.7844	23.883	23.9512	22.4627	22.8194	23.7914	24.3009	E9PL01;Q15005;E9PI68;E9PRB9;H0YE04	E9PL01;Q15005;E9PI68;E9PRB9	Signal peptidase complex subunit 2	SPCS2
17.5193	21.2749	20.3542	20.8109	22.4104	21.2742	17.911	17.4124	20.468	17.3393	17.5859	19.9068	E9PIB2;P57764;G3V1A6;E9PQ48;E9PNZ0;E9PQR9	E9PIB2;P57764;G3V1A6;E9PQ48;E9PNZ0;E9PQR9	Gasdermin-D	GSDMD
20.3894	16.9302	18.6362	19.1802	24.5928	19.9909	19.253	20.419	19.2713	18.8847	20.3988	19.9127	Q9P1Y6-2;E9PJ24;F8WEF5;Q9P1Y6-3;Q9P1Y6	Q9P1Y6-2;E9PJ24;F8WEF5;Q9P1Y6-3;Q9P1Y6	PHD and RING finger domain-containing protein 1	PHRF1
19.6614	21.6651	21.0796	21.1009	20.9345	19.9556	20.4985	20.977	20.1688	19.6574	17.9788	21.3679	E9PP29;Q5BJD5-2;E9PJ42;Q5BJD5	E9PP29;Q5BJD5-2;E9PJ42;Q5BJD5	Transmembrane protein 41B	TMEM41B
20.3646	20.3341	20.5869	18.811	22.236	21.9364	22.8934	18.5994	22.4676	21.0608	22.3665	21.305	E9PJB8;Q6GYA4;Q9BQE4;E9PN30;E9PQ66	E9PJB8;Q6GYA4;Q9BQE4;E9PN30;E9PQ66	Selenoprotein S	VIMP
22.638	20.9056	20.6147	21.2356	20.2357	21.1656	16.919	23.2627	19.5423	18.6452	20.1463	20.7162	Q9UK99-2;E9PJM3;Q9UK99;Q9UK99-3;E9PL46;B4E3U2;A6NI04;G3V1E0;Q49AF1	Q9UK99-2;E9PJM3;Q9UK99;Q9UK99-3;E9PL46;B4E3U2	F-box only protein 3	FBXO3
14.6087	17.5482	14.705	16.7051	17.5629	16.7363	17.8117	15.6596	18.3757	19.9966	20.2253	16.3206	E9PJN1;O75676-2;O75676;G3XAA9	E9PJN1;O75676-2;O75676;G3XAA9	Ribosomal protein S6 kinase;Ribosomal protein S6 kinase alpha-4	RPS6KA4
18.6935	18.1659	20.5166	20.6479	19.1565	17.5827	20.8143	19.233	18.493	17.1004	17.3433	18.9513	Q96KG9-3;E9PS17;E9PK59;Q96KG9-4;Q96KG9-2;Q96KG9;Q96KG9-5;Q96KG9-6;E9PPN3;E7ET66;H0YCI6;H0YDH0	Q96KG9-3;E9PS17;E9PK59;Q96KG9-4;Q96KG9-2;Q96KG9;Q96KG9-5;Q96KG9-6;E9PPN3	N-terminal kinase-like protein	SCYL1
21.6264	21.5467	20.3006	21.5081	22.8722	21.9548	22.5613	22.0722	21.7249	21.5774	21.8526	22.28	E9PK67;Q53GL7;E9PNI7;F5H462;E9PPE7;E9PJI2;E9PPV8;E9PM86;E9PSE7;E9PIA6;E9PIK9;F8W8G7;E9PQQ6;E9PSG8;E9PLE8;E9PPU2	E9PK67;Q53GL7;E9PNI7;F5H462;E9PPE7	Poly [ADP-ribose] polymerase 10	PARP10
21.3508	19.8254	17.7348	18.8588	15.6474	16.6347	16.5954	19.3014	17.0433	18.7825	16.7251	17.9448	Q9NYF8-3;E9PK91;E9PQN2;E9PKI6;E9PK09;E9PJA7;H0YF00;H0YF63	Q9NYF8-3;E9PK91;E9PQN2;E9PKI6;E9PK09		BCLAF1
20.2106	19.6791	20.7302	20.3042	20.1836	19.9797	17.7619	19.8532	19.1344	15.9992	17.4059	16.0135	E9PK95;F8VZR5;F8VNP5;P28702;Q5STQ1;H0Y4M4;B7Z3E4	E9PK95;F8VZR5;F8VNP5;P28702;Q5STQ1;H0Y4M4	Retinoic acid receptor RXR-beta	RXRB
20.8239	20.5099	20.7531	17.8775	16.9069	18.1877	18.9555	19.5478	16.7909	17.3852	19.9938	17.4934	E9PKD1	E9PKD1		TOR1AIP1
21.1139	21.8566	22.0278	21.2753	19.9539	23.1589	22.2778	20.3503	20.1052	20.7692	20.6009	20.8916	E9PKF6;Q5H9R7-6;Q5H9R7-2;Q5H9R7;Q5H9R7-5;G8JLI3;Q5H9R7-3;Q5H9R7-4;E9PQP7;H0YEN2;E9PK08;B4DP39;E9PNN8;E9PKG4;H0YDW1;E9PJD8;H0YEV0;REV__Q9H0R1-2;REV__Q9H0R1;REV__E7EQ45;REV__H0Y5W0;REV__Q7Z6Z7-2;REV__E9PD66;REV__Q7Z6Z7-3;REV__Q7Z6Z7;REV__E7EVU8	E9PKF6;Q5H9R7-6;Q5H9R7-2;Q5H9R7;Q5H9R7-5;G8JLI3;Q5H9R7-3;Q5H9R7-4;E9PQP7	Serine/threonine-protein phosphatase 6 regulatory subunit 3	PPP6R3
24.7864	24.5792	24.4451	24.5606	24.2549	24.111	24.4562	24.3976	23.6853	23.8281	23.7369	24.2153	E9PKG1;Q99873-3;Q99873-2;G5E9B6;Q99873;E9PIX6;B4DJ87;E9PQ98;H0YDE4;E9PNR9;E9PMW9;E9PI83;Q9NR22-2;Q9NR22;E9PMZ2	E9PKG1;Q99873-3;Q99873-2;G5E9B6;Q99873;E9PIX6;B4DJ87;E9PQ98	Protein arginine N-methyltransferase 1	PRMT1
17.8434	17.8671	17.9895	17.5994	19.5417	18.2427	19.367	17.2551	19.444	19.2968	19.2088	19.46	E9PKY2;Q5TAX3;E9PKX1;H0YDJ1;H0YEE8;Q5TAX3-2	E9PKY2;Q5TAX3;E9PKX1	Terminal uridylyltransferase 4	ZCCHC11
24.3494	24.2007	24.4595	24.1622	23.8246	23.9914	23.7713	24.0729	23.4273	23.766	23.3031	23.4077	E9PL22;F5H4Z5;Q9Y4L1;F5H4X7;E9PJ21;F5GWH9;B7Z909;F5GXI3;Q9BST8;E9PSI5;Q9BXT5	E9PL22;F5H4Z5;Q9Y4L1;F5H4X7;E9PJ21;F5GWH9;B7Z909;F5GXI3	Hypoxia up-regulated protein 1	HYOU1
21.6756	22.1353	21.1482	21.3163	21.9207	21.0044	20.8527	21.3506	21.5393	21.7711	21.4116	21.6556	E9PL82;E9PMR4;P48509;E9PRJ3	E9PL82;E9PMR4;P48509;E9PRJ3	CD151 antigen	CD151
25.2451	24.797	24.3882	24.0997	18.3173	22.8014	20.9369	23.1162	23.6358	23.7223	23.8938	23.7507	E9PLD3;E9PRG8	E9PLD3;E9PRG8		C11orf48
21.5806	22.235	21.2238	23.905	23.1183	22.6225	23.6874	24.5546	22.3264	22.0811	21.0981	24.976	E9PQD0;E9PS30;E9PLI6;E9PS76;E9PRR8;Q8N9N8	E9PQD0;E9PS30;E9PLI6;E9PS76;E9PRR8;Q8N9N8	Probable RNA-binding protein EIF1AD	EIF1AD
24.7059	23.9749	24.7081	24.8936	25.2052	24.9868	25.3012	25.05	24.7953	24.8213	24.9997	24.8245	E9PLK3;P55786;F5H6U8;B7Z463;F5H0W3;E5RJ24;E7EWZ2;A6NEC2;F5GZY4;H0YAQ6;E9PP11;H0YDG0;A6NEC2-2;E9PJY4;E9PPD4;H0YCQ5;E9PJ74;A6NEC2-3;H0YBP6;E9PJF9;E9PPT3;E9PP53;E9PRQ5;E9PPZ2;E9PI82	E9PLK3;P55786;F5H6U8;B7Z463;F5H0W3	Puromycin-sensitive aminopeptidase	NPEPPS
23.1053	23.2264	23.3159	23.1234	22.6423	17.4022	17.6289	15.7545	21.837	22.6532	22.3981	17.8013	E9PLL0;Q96EY5-3;Q96EY5;E9PQA6;E9PLZ8;Q96EY5-2	E9PLL0;Q96EY5-3;Q96EY5;E9PQA6;E9PLZ8;Q96EY5-2	Multivesicular body subunit 12A	MVB12A
18.0537	19.1054	18.1807	17.6512	18.495	18.8345	17.9247	18.626	18.2309	18.0208	18.0052	17.3257	Q9NQV6-2;E9PLV1;Q9NQV6-4;G3XAE5;Q9NQV6-6;Q9NQV6-1;Q9NQV6-5;Q9NQV6;E9PRS0	Q9NQV6-2;E9PLV1;Q9NQV6-4;G3XAE5;Q9NQV6-6;Q9NQV6-1;Q9NQV6-5;Q9NQV6;E9PRS0	PR domain zinc finger protein 10	PRDM10
21.6	22.0257	21.3649	22.2442	20.5569	21.1443	21.3999	20.7299	20.2952	21.4649	21.2151	21.2391	E9PM46;Q96K76;Q96K76-2;F5H2J6;Q96K76-3;F5H2L6	E9PM46;Q96K76;Q96K76-2	Ubiquitin carboxyl-terminal hydrolase;Ubiquitin carboxyl-terminal hydrolase 47	USP47
19.9195	19.5356	21.5446	21.4921	21.7453	17.1806	21.975	21.7884	22.2405	21.9885	22.2124	22.0573	E9PM62;F5GZ46;Q5T9L3;Q5T9L3-2;F5H4K0;E9PKJ0;E9PJW4;H0YCG9;Q5JRS7;Q7Z430;H0YDL2;E9PQK1	E9PM62;F5GZ46;Q5T9L3;Q5T9L3-2;F5H4K0;E9PKJ0;E9PJW4;H0YCG9;Q5JRS7	Protein wntless homolog	WLS
22.8779	23.1623	23.6128	23.8761	23.0922	22.461	22.397	23.4439	24.0088	23.6649	22.5229	23.1205	E9PM92;O00193;E9PRZ9;E3W975;E9PQA1	E9PM92;O00193;E9PRZ9;E3W975	Small acidic protein	C11orf58;SMAP
25.2388	23.5766	22.9886	23.1548	23.0526	20.5042	22.1482	24.5123	22.1382	20.6961	21.5513	24.953	E9PMI6;P54105;E9PJF4;E9PQ83	E9PMI6;P54105;E9PJF4	Methylosome subunit pICln	CLNS1A
19.3388	19.3786	19.0171	18.8044	17.6812	18.3259	17.7614	18.0772	18.2135	18.1212	18.8778	17.8258	E9PMR6;Q9NZN5-2;Q9NZN5	E9PMR6;Q9NZN5-2;Q9NZN5	Rho guanine nucleotide exchange factor 12	ARHGEF12
16.1385	17.1313	16.3853	20.8012	21.8571	22.1782	22.2065	18.8391	17.8921	15.7178	16.6508	16.9532	Q5JR08;P08134;E9PN11;Q5JR07;E9PQH6;Q5JR05;E9PLA2;Q5JR06	Q5JR08;P08134;E9PN11;Q5JR07;E9PQH6;Q5JR05;E9PLA2;Q5JR06	Rho-related GTP-binding protein RhoC	RHOC
17.1576	19.1376	21.3015	20.53	21.1259	21.2377	21.2077	17.8821	20.8498	20.4848	23.396	20.2187	Q13444-10;Q13444-9;Q13444-8;Q13444-2;Q13444-7;Q13444-6;E9PN65;Q13444-5;Q13444-4;Q13444-3;Q13444;Q13444-11;A6NG98	Q13444-10;Q13444-9;Q13444-8;Q13444-2;Q13444-7;Q13444-6;E9PN65;Q13444-5;Q13444-4;Q13444-3;Q13444	Disintegrin and metalloproteinase domain-containing protein 15	ADAM15
20.1913	19.0578	19.5131	20.5725	18.1347	18.3667	16.7208	17.3224	16.4271	17.8157	18.3366	19.1607	Q01433-3;E9PNG0;Q01433-2;Q01433-4;Q01433;H0Y360;E9PIJ1;H0YCL9;H0YF16;E9PJF6	Q01433-3;E9PNG0;Q01433-2;Q01433-4;Q01433;H0Y360	AMP deaminase 2	AMPD2
18.7623	18.091	18.0454	17.9056	17.1695	16.9376	17.2902	16.4374	16.7728	16.1135	16.7392	17.624	Q16890-4;Q16890-3;Q16890-2;E9PNK6;F6V707;E9PPQ1;Q16890;E9PNQ9	Q16890-4;Q16890-3;Q16890-2;E9PNK6;F6V707;E9PPQ1;Q16890;E9PNQ9	Tumor protein D53	TPD52L1
26.212	26.2123	26.5876	25.9931	25.8494	24.9625	26.5304	25.2464	26.3165	25.7792	25.3999	24.8636	E9PNW4;P13987;E9PR17;H0YET2	E9PNW4;P13987;E9PR17	CD59 glycoprotein	CD59
21.957	20.8252	20.487	20.9457	20.1422	20.9628	18.4009	20.1727	20.418	20.2757	20.5277	16.88	E9PPA0;Q9BWS9;Q9BWS9-2;Q9BWS9-3;E9PI70;E9PIP0;E9PRL3;E9PPH0;H0YCC4;H0YC89	E9PPA0;Q9BWS9;Q9BWS9-2;Q9BWS9-3;E9PI70;E9PIP0;E9PRL3;E9PPH0	Chitinase domain-containing protein 1	CHID1
23.6537	23.6578	23.8895	23.5394	20.7593	23.2657	23.1749	23.2462	21.9927	23.8081	24.2729	23.405	E9PPW7;O00217;E9PN51;F8W9K7;E9PKH6;H0YDT4	E9PPW7;O00217;E9PN51;F8W9K7;E9PKH6	NADH dehydrogenase [ubiquinone] iron-sulfur protein 8, mitochondrial	NDUFS8
19.4802	23.3597	19.4228	18.5394	18.3719	19.3838	23.5303	18.2433	16.9228	17.8633	18.0957	16.3054	Q03164-2;Q03164;E9PQG7;E9PR05;Q9Y6P1	Q03164-2;Q03164;E9PQG7	Histone-lysine N-methyltransferase MLL;MLL cleavage product N320;MLL cleavage product C180	MLL
29.034	28.981	28.5691	28.8253	27.4572	27.3068	27.5938	28.0344	28.4659	28.212	27.1269	28.5315	P62861;E9PR30;E9PM49	P62861;E9PR30	40S ribosomal protein S30	FAU
18.1414	17.6342	19.6578	19.4297	16.405	16.5669	17.0873	22.3112	17.4167	17.3384	15.9947	16.9671	E9PR71;Q9P2Y5;B3KTC1;E9PK00;B7Z6A0	E9PR71;Q9P2Y5;B3KTC1	UV radiation resistance-associated gene protein	UVRAG
19.9215	17.3002	19.3216	19.9086	21.1294	16.3186	17.4018	16.8871	17.1759	16.922	19.0409	16.2336	E9PR89;O00141-4;O00141;O00141-3;O00141-5;O00141-2;E9PJN2	E9PR89;O00141-4;O00141;O00141-3;O00141-5;O00141-2	Serine/threonine-protein kinase Sgk1	SGK1
19.9446	24.4	20.0478	23.0412	21.402	17.3715	17.9816	21.1758	19.325	19.8575	19.1927	16.1159	E9PRB2;O95298;E9PRJ5	E9PRB2;O95298;E9PRJ5	NADH dehydrogenase [ubiquinone] 1 subunit C2	NDUFC2
24.6167	24.2809	24.9672	24.2798	23.0723	22.8169	22.2033	24.3541	22.8445	23.7411	23.733	24.3584	E9PRQ7;Q04323;E9PJ81;Q04323-2;B4E0P8;E9PS08	E9PRQ7;Q04323;E9PJ81;Q04323-2;B4E0P8	UBX domain-containing protein 1	UBXN1
21.754	21.6786	21.8087	19.984	21.3744	18.5551	21.5349	21.6923	19.8082	20.1811	19.8614	21.2605	E9PS00;Q9Y5Q0;H0YCN1;H0YED5;E9PKP8;F5H2V5	E9PS00;Q9Y5Q0;H0YCN1;H0YED5;E9PKP8;F5H2V5	Fatty acid desaturase 3	FADS3
16.6023	23.3019	23.0769	23.7287	17.781	19.2966	18.218	17.7825	18.8713	17.3075	15.8753	16.5827	E9PSI1;E9PL78;E9PJM1;Q86SZ6;E9PMQ9;O15321;E9PJC4;E9PQY7;E9PS99;G3V1B9;E9PNW2	E9PSI1;E9PL78;E9PJM1;Q86SZ6;E9PMQ9;O15321;E9PJC4;E9PQY7;E9PS99	Transmembrane 9 superfamily member 1	TM9SF1
17.8048	17.7407	17.3813	16.1829	24.5575	24.8574	24.6136	24.3573	26.2003	25.744	25.3571	25.5785	ENV_THOV	ENV_THOV
20.6166	22.5693	19.813	19.2324	17.6771	18.7894	18.939	19.7365	16.0659	17.7497	18.2371	17.9301	Q8NB78-2;F2Z2A7;Q8NB78;H0Y6H0;Q8NB78-4	Q8NB78-2;F2Z2A7;Q8NB78;H0Y6H0	Lysine-specific histone demethylase 1B	KDM1B
20.28	20.6103	21.2347	16.8076	21.2546	21.0006	17.5575	21.0729	21.5033	20.6667	20.3929	16.7284	F2Z2T2;P23025	F2Z2T2;P23025	DNA repair protein complementing XP-A cells	XPA
17.476	17.3449	17.5104	17.5161	18.4109	19.2585	18.5205	16.5625	17.0399	18.4082	16.349	17.0963	Q8IZ69-2;Q8IZ69;F2Z2W7;F8WB35;C9K041	Q8IZ69-2;Q8IZ69;F2Z2W7	tRNA (uracil-5-)-methyltransferase homolog A	TRMT2A
18.111	17.4548	15.2632	17.2812	16.3535	17.98	17.3299	17.8755	17.4629	17.249	16.4969	17.0627	Q9C0E2;F2Z2X4	Q9C0E2;F2Z2X4	Exportin-4	XPO4
21.1989	20.3888	21.1904	18.4271	17.7246	20.6153	17.5635	20.5341	15.7823	21.0347	16.8362	17.3637	F2Z2Y8;Q9H0E2;H0Y3H1;B3KXC6;B3KR28;E7EN89;E9PNS3;E9PP67;E9PQ25	F2Z2Y8;Q9H0E2;H0Y3H1;B3KXC6;B3KR28;E7EN89	Toll-interacting protein	TOLLIP
21.6969	20.2797	21.8844	21.9504	20.9986	21.4563	20.871	21.705	21.1929	21.2388	21.5306	21.4638	Q9BYW2;F2Z317;Q9BYW2-2;F5H340;Q9BYW2-3;C9JG86	Q9BYW2;F2Z317;Q9BYW2-2;F5H340;Q9BYW2-3;C9JG86	Histone-lysine N-methyltransferase SETD2	SETD2
23.2505	22.2102	23.2985	21.7485	23.1687	23.5087	22.7706	23.3549	23.4877	23.3279	24.0441	22.3612	F2Z329;Q96Q45-2;Q96Q45;Q96Q45-5;Q96Q45-3;Q96Q45-4	F2Z329;Q96Q45-2;Q96Q45;Q96Q45-5;Q96Q45-3	Transmembrane protein 237	TMEM237
26.0751	25.7865	26.2369	25.9963	23.0742	24.9236	24.6882	24.7497	24.7793	24.0437	23.3945	25.447	H0YN26;F2Z3H3;P39687;O95626;O43423	H0YN26;F2Z3H3;P39687	Acidic leucine-rich nuclear phosphoprotein 32 family member A	ANP32A
21.2766	21.4611	22.4088	22.8511	21.4962	21.3081	21.644	20.0145	20.5199	21.5654	19.9359	21.243	F5GW88;Q9UHY7;D6RA00;Q9UHY7-2	F5GW88;Q9UHY7;D6RA00	Enolase-phosphatase E1	ENOPH1
22.6471	22.6796	23.071	23.1875	22.2599	21.9426	22.603	22.416	22.2201	21.8544	21.6414	21.3316	Q86TC9;F5GWA6;Q86TC9-2;F5H7I9;Q86TC9-3	Q86TC9;F5GWA6;Q86TC9-2;F5H7I9	Myopalladin	MYPN
21.4085	20.7131	21.2722	21.6555	25.6099	25.5232	25.3724	25.2478	25.2081	24.4753	24.7809	24.4613	F5GWB8;Q9Y6K5;F8VS35;F8VWK9;F8VW22;H0YHL3	F5GWB8;Q9Y6K5	2-5-oligoadenylate synthase 3	OAS3
19.1323	18.5017	18.9497	16.473	21.8357	17.2146	15.6557	20.1043	17.5285	18.1796	17.1517	18.5424	F5GWD1;Q9Y385	F5GWD1;Q9Y385	Ubiquitin-conjugating enzyme E2 J1	UBE2J1
22.3145	22.612	22.876	21.5022	19.6096	20.3237	20.3579	22.9571	20.5701	22.7701	23.1318	20.9966	F5GWD7;Q8WVC0;Q8WVC0-2	F5GWD7;Q8WVC0;Q8WVC0-2	RNA polymerase-associated protein LEO1	LEO1
23.1059	22.9172	22.889	22.4338	20.6438	21.9571	22.2009	21.9519	22.0062	21.8708	22.4391	21.6966	Q00169;F5GWE5;F5GWC2	Q00169;F5GWE5;F5GWC2	Phosphatidylinositol transfer protein alpha isoform	PITPNA
20.1346	20.5858	20.8266	17.0772	16.7874	15.7183	16.9101	17.7326	16.1811	16.0139	17.1418	20.8467	F5GWI9;F5GXZ7;F5GZ97;Q9Y3C0;F5H0A7;F5GXZ4;F5H2P1;H0YGN0	F5GWI9;F5GXZ7;F5GZ97;Q9Y3C0	WASH complex subunit CCDC53	CCDC53
19.4907	19.8391	19.9608	20.0778	21.0725	20.8203	20.9875	21.9578	21.3232	20.2	21.1373	22.3294	O60245;O60245-2;F5GWJ1;O60245-3;H0YAH0	O60245;O60245-2;F5GWJ1;O60245-3;H0YAH0	Protocadherin-7	PCDH7
17.7616	16.6431	16.8386	16.6543	16.4861	16.7437	16.3456	18.9298	16.3134	17.1913	16.6077	17.1089	F5GWN5;O00750	F5GWN5;O00750	Phosphatidylinositol 4-phosphate 3-kinase C2 domain-containing subunit beta	PIK3C2B
23.2911	22.271	22.5769	21.0257	18.2769	22.9634	20.5284	20.564	20.4679	19.2014	20.089	20.0124	F5GWP1;Q92575;F8WB86;Q6PJ80;C9JLR4	F5GWP1;Q92575;F8WB86;Q6PJ80;C9JLR4	UBX domain-containing protein 4	UBXN4
21.8259	17.537	18.2025	17.6806	17.9298	23.262	23.2291	23.0043	17.4158	20.1639	19.201	16.2644	Q13362-2;Q13362-3;Q13362;Q6ZN33;H0YJ75;F5GWP3;Q96B13;E9PHN5;H0YJU0;H0YN84;G3V2U3;H0YJ49;H0YJZ3;H0YJ35	Q13362-2;Q13362-3;Q13362;Q6ZN33;H0YJ75;F5GWP3;Q96B13;E9PHN5	Serine/threonine-protein phosphatase 2A 56 kDa regulatory subunit gamma isoform	PPP2R5C
16.0667	20.0257	18.0138	19.2213	18.8909	18.7095	18.726	17.5991	18.7437	18.5429	16.8831	17.7028	F5GWR2	F5GWR2
18.74	15.5586	19.0665	19.7903	19.6903	18.2592	20.035	20.0773	18.4277	18.8701	18.6572	18.6728	F5GWT4;Q9H4A3-2;Q9H4A3;Q9H4A3-5;Q9H4A3-6;F5H2M7;F6UYG0;Q9H4A3-4;Q9Y3S1-3;C9JGD6;A6PVV2;Q96J92-3;Q96J92;F8W9F9;H0Y7T5;Q9Y3S1-2;F5H2G9;Q96J92-2;C9JUU3;B1AQN8;H0YH68	F5GWT4;Q9H4A3-2;Q9H4A3;Q9H4A3-5;Q9H4A3-6;F5H2M7;F6UYG0	Serine/threonine-protein kinase WNK1	WNK1
20.4572	20.4518	19.7528	20.6336	19.2867	18.0344	18.3148	16.6883	19.2936	19.5162	20.6509	18.7091	F5GWU7;Q99717;H0YAM3;Q15797	F5GWU7;Q99717	Mothers against decapentaplegic homolog 5	SMAD5
24.3758	23.2706	23.6289	23.2843	22.7203	22.1666	22.6952	22.3023	22.3505	22.595	22.7889	23.1121	F5H2G1;F5GWX5;Q14839;Q14839-2;F5H6N4	F5H2G1;F5GWX5;Q14839;Q14839-2	Chromodomain-helicase-DNA-binding protein 4	CHD4
23.9098	24.0528	23.3861	24.3954	24.2647	24.0923	24.1696	24.0816	24.5399	23.7706	23.4154	24.8174	F5H3W1;O00592-2;O00592;F5GWY5;F5H7A2	F5H3W1;O00592-2;O00592;F5GWY5;F5H7A2	Podocalyxin	PODXL
15.8442	16.5395	16.9041	16.8628	18.8725	16.3302	16.2995	16.4916	16.0447	15.4685	16.026	18.4496	O94915;F5GX82;H0Y9X0;F2Z2S2;D6RJI4;D6R9B9;O94915-2	O94915;F5GX82;H0Y9X0	Protein furry homolog-like	FRYL
19.4179	19.1917	18.0207	18.3039	18.2797	16.9539	18.3604	18.4277	17.5844	18.5985	17.5974	19.9669	F5GXD0;Q12986-3;Q12986-2;Q12986	F5GXD0;Q12986-3;Q12986-2;Q12986	Transcriptional repressor NF-X1	NFX1
22.9262	20.8143	21.4197	20.4155	21.4905	21.593	20.7498	21.0766	20.5329	16.9237	20.5981	18.1618	F5GXE4;O95260-2;B4E107;H0Y5C2;O95260;B4DK25;B3KWA3;Q5SQQ1	F5GXE4;O95260-2;B4E107;H0Y5C2;O95260;B4DK25	Arginyl-tRNA--protein transferase 1	ATE1
25.4829	24.6769	25.831	25.3853	24.2562	24.3163	24.5762	24.7714	24.757	24.0829	24.1242	24.3309	F5GXG0;Q96T88;B5ME40	F5GXG0;Q96T88;B5ME40	E3 ubiquitin-protein ligase UHRF1	UHRF1
19.9777	21.2896	18.6307	18.4711	18.5781	18.794	18.5591	20.3185	19.8241	16.0953	18.8409	17.4505	F5GXK1;P20585	F5GXK1;P20585	DNA mismatch repair protein Msh3	MSH3
22.2622	21.763	21.5135	22.1744	22.152	22.4766	21.7162	21.4929	21.8075	21.79	22.4547	24.0117	F5GXL2;F5H559;Q9NZN4;B4DNU6;F5H1J1;B4DE23;B7ZAY3	F5GXL2;F5H559;Q9NZN4;B4DNU6;F5H1J1	EH domain-containing protein 2	EHD2
22.7141	23.4628	23.7178	23.4415	21.6335	23.6851	23.9668	21.7559	21.1594	21.5144	21.0413	19.9408	F5GXU2;O60678;O60678-2	F5GXU2;O60678;O60678-2	Protein arginine N-methyltransferase 3	PRMT3
23.5926	23.5476	24.3124	23.5399	23.4551	23.2228	23.2169	22.8675	22.1817	22.1604	23.3027	22.4359	F5GYD8;P04062-2;P04062;F5H241;P04062-3;C4AM82	F5GYD8;P04062-2;P04062;F5H241	Glucosylceramidase	GBA
19.0398	25.6949	20.3312	23.0104	23.0689	22.9306	19.5901	19.7824	17.8432	24.1959	21.7882	18.717	F5GYE6;P04035-2;P04035	F5GYE6;P04035-2;P04035	3-hydroxy-3-methylglutaryl-coenzyme A reductase	HMGCR
20.9942	20.1417	21.0856	20.7442	22.9862	23.3502	22.8102	22.4244	16.9961	17.9357	19.4672	20.1127	F5GYG5;Q9Y3B8;H0YGR4;Q9Y3B8-2;F5GX07;H0YG83;H0YG54;H0YH58;Q9BTR4;F5H6P8;H0YG37;F5H784;F5H7P1	F5GYG5;Q9Y3B8;H0YGR4;Q9Y3B8-2;F5GX07;H0YG83;H0YG54;H0YH58	Oligoribonuclease, mitochondrial	REXO2
22.6535	22.5509	23.2311	23.0216	23.4335	23.5827	23.0788	22.6947	22.7231	14.8503	22.7066	22.5996	F5GYJ5;Q9NX18;F8W679;F5GXW4;F5H5T6;F5H8E2	F5GYJ5;Q9NX18	Succinate dehydrogenase assembly factor 2, mitochondrial	SDHAF2
21.9627	21.5851	21.8674	22.1841	22.7039	22.1415	22.9831	22.6848	23.7295	22.6308	22.5988	20.2566	F5H4G7;O60684;F5GYL8;E9PC31;O15131;Q5TFJ7;H0Y3K0;Q5TD90	F5H4G7;O60684;F5GYL8;E9PC31;O15131;Q5TFJ7	Importin subunit alpha;Importin subunit alpha-7;Importin subunit alpha-6	KPNA6;KPNA5
25.0378	24.3884	24.8642	25.002	24.2104	23.9731	24.4646	23.9311	23.7825	24.0566	24.5839	24.149	F5GYN4;Q96FW1;F5H6Q1;F5GYJ8;Q96FW1-2;F5H3F0	F5GYN4;Q96FW1;F5H6Q1;F5GYJ8;Q96FW1-2	Ubiquitin thioesterase OTUB1	OTUB1
23.7182	25.1869	24.6118	23.364	25.3621	24.608	19.9593	22.9308	22.4689	22.5331	23.1256	23.2128	P61421;F5GYQ1;F8WEN9	P61421;F5GYQ1;F8WEN9	V-type proton ATPase subunit d 1	ATP6V0D1
23.3001	23.5491	23.8915	23.9653	22.7766	23.0061	23.5316	23.3514	23.2261	22.7784	23.2826	23.7828	F5GYQ4;P00367;B4DGN5;F8WA20;B3KV55;P49448;H0YFJ0	F5GYQ4;P00367;B4DGN5;F8WA20;B3KV55;P49448	Glutamate dehydrogenase 1, mitochondrial;Glutamate dehydrogenase;Glutamate dehydrogenase 2, mitochondrial	GLUD1;GLUD2
21.2465	22.1026	22.5586	20.996	20.2944	17.8398	17.6813	17.2594	17.3846	20.9567	17.4858	18.7274	H0YFT8;F5GYW0;Q86XR8-2;Q86XR8-4;F5H5F7;Q86XR8;H0YGT4;Q86XR8-3;F5H0C6;F5H1B0	H0YFT8;F5GYW0;Q86XR8-2;Q86XR8-4;F5H5F7;Q86XR8	Centrosomal protein of 57 kDa	CEP57
19.695	21.0595	20.7846	20.6122	15.9123	16.8477	16.4102	18.3735	19.6881	19.5959	18.2438	19.3761	F5GZ09;Q9BW83-2;Q9BW83;F6SIY6;H0Y6C7;E9PE51;F6X9B7	F5GZ09;Q9BW83-2;Q9BW83;F6SIY6;H0Y6C7;E9PE51	Intraflagellar transport protein 27 homolog	IFT27
25.1515	25.0581	25.4246	25.3115	24.9722	24.8989	24.999	24.9164	25.2894	25.2796	25.326	25.1618	F5GZ16;Q13200;E7EW34;E9PCS3;H0Y305;C9JPC0;F8WBS8	F5GZ16;Q13200;E7EW34;E9PCS3	26S proteasome non-ATPase regulatory subunit 2	PSMD2
17.1943	18.0325	23.2449	17.2735	23.4756	17.7405	17.643	23.6167	17.8304	20.007	17.9972	18.2066	F5GZI3;Q8TEW0-9;Q8TEW0-10;Q5VWU8;Q8TEW0-8;Q8TEW0-5;Q8TEW0-3;Q8TEW0-7;Q5VWV2;Q8TEW0-6;Q8TEW0-4;F5H5T0;Q8TEW0-2;Q8TEW0;B1AP52	F5GZI3;Q8TEW0-9;Q8TEW0-10;Q5VWU8;Q8TEW0-8;Q8TEW0-5;Q8TEW0-3;Q8TEW0-7;Q5VWV2;Q8TEW0-6;Q8TEW0-4;F5H5T0;Q8TEW0-2;Q8TEW0	Partitioning defective 3 homolog	PARD3
19.0088	19.2913	19.579	20.249	16.4373	16.524	19.2028	17.0559	19.0593	19.7139	16.8802	19.0019	F5GZK0;Q9HB19;E5RGP3;E5RHB5	F5GZK0;Q9HB19	Pleckstrin homology domain-containing family A member 2	PLEKHA2
23.9101	22.8264	22.9519	21.3136	15.6717	20.9942	20.3348	22.1054	20.5176	16.1178	20.6194	18.0741	Q5VT94;F5GZL5;Q9H3K2;Q9Y6G2	Q5VT94;F5GZL5;Q9H3K2	Growth hormone-inducible transmembrane protein	GHITM
27.3674	27.0521	27.5034	27.4306	26.7986	26.797	26.8086	26.7986	26.8102	26.5799	26.6656	26.8266	F5GZS6;P08195;P08195-3;F5H4J7;P08195-4;B4E2Z3;P08195-2;F5GZI0;H0YFS2;F5H0E2;H0YFX4;F5H867	F5GZS6;P08195;P08195-3;F5H4J7;P08195-4;B4E2Z3;P08195-2	4F2 cell-surface antigen heavy chain	SLC3A2
16.7074	16.3458	16.3151	17.4385	20.6404	19.5094	19.2974	19.6354	17.3256	19.7425	17.4367	17.1061	Q96HB5;F5GZU4;B4DTU2	Q96HB5;F5GZU4;B4DTU2	Coiled-coil domain-containing protein 120	CCDC120
20.3863	21.062	20.3036	19.1587	17.9304	22.4126	17.0803	19.132	22.1706	20.5245	20.6038	19.4599	Q9H9Y6;F5GZX4;Q9H9Y6-2;F8W898;F5H643;F5GWZ8;C9JS83;C9JJG2;F8WDS4;F8WAK7;F8WBB9;F8WCS3	Q9H9Y6;F5GZX4;Q9H9Y6-2;F8W898;F5H643	DNA-directed RNA polymerase I subunit RPA2;DNA-directed RNA polymerase	POLR1B
21.3366	19.3744	20.2731	20.7044	21.9863	23.4857	24.5079	24.2205	24.5279	23.8863	23.7907	24.072	P19474;F5H012;P19474-2	P19474;F5H012;P19474-2	E3 ubiquitin-protein ligase TRIM21	TRIM21
25.7168	25.7941	23.9813	25.0847	26.6928	26.3024	24.8682	25.8013	25.5632	25.0705	23.8967	25.3778	P07305-2;F5H022;P07305	P07305-2;F5H022;P07305	Histone H1.0	H1F0
21.3295	20.6395	20.8457	19.5979	20.5571	18.2402	19.3323	19.0556	19.2195	18.5313	20.0847	17.8607	Q9NQX3;Q9NQX3-2;F5H039;F8W7D6;G3V582;H0YJR5;H0YJ30;G3V4D2;G3V4R0;G3V355	Q9NQX3;Q9NQX3-2;F5H039;F8W7D6	Gephyrin;Molybdopterin adenylyltransferase;Molybdopterin molybdenumtransferase	GPHN
25.4105	25.6917	29.5535	24.907	25.1564	23.9389	25.3248	24.4519	24.4017	29.7396	23.1149	24.9045	P40925;F5H098;B9A041;B4DUN2;B8ZZ51;C9JF79;C9JRL4;C9JLV6;C9IZI0;F8WFC2	P40925;F5H098;B9A041;B4DUN2;B8ZZ51;C9JF79	Malate dehydrogenase, cytoplasmic;Malate dehydrogenase	MDH1
19.2432	18.6045	18.0604	18.1841	17.5143	17.248	18.694	19.0236	17.6546	17.7465	20.7422	18.853	F5H0C3;Q7Z4S6-3;F8W762;F5H219;Q7Z4S6-2;Q7Z4S6;Q7Z4S6-4;F8WCP6;H0YHT2;H0YIM7;H0YIM6;H0YHG9	F5H0C3;Q7Z4S6-3;F8W762;F5H219;Q7Z4S6-2;Q7Z4S6;Q7Z4S6-4;F8WCP6	Kinesin-like protein KIF21A	KIF21A
21.8509	21.1862	22.1973	21.6367	20.8336	22.4595	20.9412	22.3103	16.0807	21.0138	21.0104	21.9008	F5H0F5;Q8WU90;B4DMW2;F8WB26	F5H0F5;Q8WU90	Zinc finger CCCH domain-containing protein 15	ZC3H15
20.336	20.3242	19.5974	19.8109	16.8012	17.6907	18.6985	18.3352	17.2676	18.2256	19.4444	19.5044	F5H0F9;Q9UJX4;E9PFB2;B4DFK4;H0YFB5;F5H0N1;F5GY68;F5H3S5;Q9UJX4-2;F5GZ05	F5H0F9;Q9UJX4;E9PFB2	Anaphase-promoting complex subunit 5	ANAPC5
18.6131	16.4039	17.8567	19.6331	18.9942	19.3333	20.4332	17.3138	20.4174	17.3916	18.9665	19.3583	F5H0Q6;Q8N2M8;Q8N2M8-3;F8WAG9	F5H0Q6;Q8N2M8;Q8N2M8-3;F8WAG9	CLK4-associating serine/arginine rich protein	CLASRP
16.6429	16.2548	16.0852	16.3372	21.4844	21.3787	20.9995	17.3713	16.9977	15.1592	17.5461	19.6076	Q9H6E5;F5H0R1;C9JBX0	Q9H6E5;F5H0R1	Speckle targeted PIP5K1A-regulated poly(A) polymerase	TUT1
18.3686	21.6428	22.1274	21.4333	16.7392	18.8845	17.7807	17.9529	21.628	21.5605	21.8552	21.1834	F5H0U5;Q9NZD2;H0YFS9;F5GZ49	F5H0U5;Q9NZD2;H0YFS9	Glycolipid transfer protein	GLTP
19.4654	19.1329	19.2943	16.5535	17.7118	17.8357	20.22	16.7189	21.2126	15.8098	18.8557	16.2834	F5H109;P04114;A8MUN2	F5H109;P04114	Apolipoprotein B-100;Apolipoprotein B-48	APOB
19.1437	19.2397	19.6123	19.2765	18.6	17.5577	18.5935	18.19	16.1628	17.2938	17.2212	17.6544	F5H144;Q9Y653-2;Q9Y653	F5H144;Q9Y653-2;Q9Y653	G-protein coupled receptor 56	GPR56
16.3642	21.4905	21.5533	20.8976	21.1868	20.5109	15.7767	21.086	21.2581	20.6492	23.4983	17.7621	F5H157;Q15286;B4E390;B4DTA6;F5H7F8	F5H157;Q15286;B4E390;B4DTA6	Ras-related protein Rab-35	RAB35
24.3875	24.3032	24.3675	24.4305	24.0092	24.0086	23.9223	23.8539	24.1132	23.4769	24.237	23.4789	G3XAF4;P32004-2;F5H1H0;P32004;F5H025;E7EPI4;H0Y5C3;E7EVM4;E9PHJ4;E7EMY4;F5H111	G3XAF4;P32004-2;F5H1H0;P32004;F5H025	Neural cell adhesion molecule L1	L1CAM
18.4707	21.9687	21.2911	19.3733	18.3074	18.2976	20.8895	15.7765	18.3462	19.1855	17.3854	19.6637	F5H1H6;Q69YQ0;F8WAN1;H0Y3Q3;C9J8U1;C9JLY8	F5H1H6;Q69YQ0;F8WAN1;H0Y3Q3;C9J8U1	Cytospin-A	SPECC1L
18.5094	18.4841	20.998	19.5347	17.6797	16.6494	18.3874	19.2491	18.0179	18.3149	19.7934	18.7864	F5H1J6;O14777	F5H1J6;O14777	Kinetochore protein NDC80 homolog	NDC80
16.984	18.3683	16.9413	20.7429	22.8986	23.4211	23.5932	23.7909	23.5001	22.622	23.7081	23.8037	Q9HB58-5;G5E9C0;Q9HB58-3;F5H1M1;Q9HB58;Q9HB58-6;Q9HB58-2;E9PHK4;E7EM70;Q9HB58-4;E7ER70;C9JZQ4	Q9HB58-5;G5E9C0;Q9HB58-3;F5H1M1;Q9HB58;Q9HB58-6;Q9HB58-2	Sp110 nuclear body protein	SP110
17.6029	17.2381	18.5648	17.8685	17.5968	17.2189	18.9371	16.9958	17.9165	17.5827	18.4863	17.442	F5H1N7;Q6ZU35;F5H2I6	F5H1N7;Q6ZU35;F5H2I6	Uncharacterized protein KIAA1211	KIAA1211
17.8959	16.8188	16.8668	17.7402	17.1302	17.6657	19.0572	17.9877	19.164	16.3926	19.4448	18.586	P50851-2;F5H1X8;E9PEM5;P50851;H0YAC6;H0Y9N9;H0YA17;E9PG20;Q5T321;Q8NFP9;F5GXV7	P50851-2;F5H1X8;E9PEM5;P50851;H0YAC6	Lipopolysaccharide-responsive and beige-like anchor protein	LRBA
18.7668	20.5449	20.8223	21.6768	18.6502	18.3298	19.9673	17.5275	19.8102	17.6026	17.3076	17.6038	Q9HD26-2;Q9HD26;F5H1Y4;Q9HD26-3	Q9HD26-2;Q9HD26;F5H1Y4;Q9HD26-3	Golgi-associated PDZ and coiled-coil motif-containing protein	GOPC
21.3108	21.3883	21.4191	21.8304	22.5333	20.5821	23.7342	22.6836	20.8345	20.6485	20.8831	25.5554	P46937-3;F5H202;E9PRV2;P46937-2;P46937;F5GWC5;B4DTY1;H0YCI3	P46937-3;F5H202;E9PRV2;P46937-2;P46937;F5GWC5	Yorkie homolog	YAP1
25.4746	25.0486	24.9824	25.3324	24.304	25.0573	24.6043	24.5298	24.3795	24.1491	23.7434	24.2532	P49748;F5H2A9;G3V1M7;P49748-2;F5GYP4	P49748;F5H2A9;G3V1M7;P49748-2;F5GYP4	Very long-chain specific acyl-CoA dehydrogenase, mitochondrial	ACADVL
22.0594	21.167	22.1278	21.4504	23.2414	23.1536	23.9899	23.0235	21.6334	23.0254	23.274	22.8637	F5H2G2;Q9UHD9	F5H2G2;Q9UHD9	Ubiquilin-2	UBQLN2
19.1327	18.8929	18.6285	17.9673	19.5354	18.6268	20.352	13.0359	19.8436	18.2879	18.0549	15.512	F5H2H5;Q86XL3;Q86XL3-2;F5H417;F5H1D4;A8KAG3;F5H1E7;F5H6J0	F5H2H5;Q86XL3;Q86XL3-2	Ankyrin repeat and LEM domain-containing protein 2	ANKLE2
21.2336	22.1817	23.0927	22.738	22.1749	22.1837	21.5499	19.4534	21.6326	21.592	21.7091	19.5518	F5H2H8;P11169;B7Z844;Q8TDB8-2;Q8TDB8;B7ZAC3;Q8TDB8-3	F5H2H8;P11169;B7Z844;Q8TDB8-2;Q8TDB8;B7ZAC3	Solute carrier family 2, facilitated glucose transporter member 3;Solute carrier family 2, facilitated glucose transporter member 14	SLC2A3;SLC2A14
21.0217	22.7013	22.7234	22.3782	22.3554	22.4882	22.3658	22.913	16.1854	16.7522	15.9403	17.5272	F5H2J3;Q96GC9;B4DVV9;B4DED7;B4DGZ7	F5H2J3;Q96GC9	Vacuole membrane protein 1	VMP1
17.4332	17.6122	16.9325	17.6696	17.9863	17.016	18.408	16.9068	17.8272	17.4248	17.9233	16.18	F5H2L0;H0YFY6	F5H2L0;H0YFY6		NUMA1
24.6901	24.3041	24.6906	24.7164	24.0159	23.7618	24.8105	24.1017	23.6468	24.355	24.5663	24.5442	Q13561;Q13561-3;Q13561-2;F5H2S7;F8WAG8;F5H223;A8K8J9;H0YI98;F8W1I6;F8VW18;F8VRV7;F8VX93;H0YHL1;F8VZD2;F8W0U6	Q13561;Q13561-3;Q13561-2;F5H2S7;F8WAG8;F5H223;A8K8J9;H0YI98;F8W1I6;F8VW18	Dynactin subunit 2	DCTN2
18.1295	19.1534	19.3761	20.2915	19.2458	18.5214	19.4031	20.1383	15.5002	17.6323	19.7148	20.4079	Q9UDY2-3;Q9UDY2;F5H301;F5H886;Q9UDY2-4;Q9UDY2-2;Q9UDY2-5	Q9UDY2-3;Q9UDY2;F5H301;F5H886;Q9UDY2-4;Q9UDY2-2;Q9UDY2-5	Tight junction protein ZO-2	TJP2
21.0342	21.7021	22.7191	22.0207	21.2447	21.3368	21.3946	22.0203	21.0768	21.2269	21.6674	21.8698	F5H315;Q9HCS7	F5H315;Q9HCS7	Pre-mRNA-splicing factor SYF1	XAB2
20.7709	20.3624	21.3578	22.7479	19.9272	20.208	16.3589	20.7135	20.4379	16.6788	16.4002	18.1338	F5H345;P08397-2;P08397;G3V1P4;G5EA58;F5GY90;F5H226;F5H0P4;F5H4W5;F5H4X2	F5H345;P08397-2;P08397;G3V1P4;G5EA58;F5GY90	Porphobilinogen deaminase	HMBS
22.3972	22.3564	22.6286	22.2744	20.4967	21.6205	21.5373	21.4422	22.1696	22.4946	22.4804	21.0489	F5H365;Q15436;F5H6C4;B3KXI2;E7ES38;G3V531;G3V4V1;G3V1W4;G3V3G5;G3V2R6;G3V5X8;G3V4Q2;G3V5K1;G3V299	F5H365;Q15436;F5H6C4;B3KXI2;E7ES38	Protein transport protein Sec23A	SEC23A
25.36	25.0206	25.408	25.3341	25.1262	24.8448	25.3431	25.3434	25.363	24.8872	24.8672	24.7999	P05023;F5H3A1;B7Z3U6;P05023-2;E9PC07;P13637;F5H6J6;B7Z2T0;E9PC51;B7Z1Q9;F5GXJ7;F5H0J0;H0Y7C1;B4DIQ8;Q13733;Q5TC01;P54707;P54707-2;Q5TC02;P20648;B4DHD7;Q5TC05;E9PHR6;E9PRA5	P05023;F5H3A1;B7Z3U6;P05023-2	Sodium/potassium-transporting ATPase subunit alpha-1	ATP1A1
24.3894	24.3017	24.3135	24.3363	24.8072	24.1765	24.3705	23.7183	23.9189	23.9771	23.8797	24.3071	F5H3G2;P48960-2;P48960-3;P48960;B4DWB8	F5H3G2;P48960-2;P48960-3;P48960	CD97 antigen;CD97 antigen subunit alpha;CD97 antigen subunit beta	CD97
22.967	22.6561	23.3389	22.8662	21.7064	22.3162	21.7611	22.4548	19.64	23.2971	17.4875	20.3604	F5H3H6;Q9BQ39;P48995-2;P48995;REV__O15399	F5H3H6;Q9BQ39	ATP-dependent RNA helicase DDX50	DDX50
24.3182	24.1813	24.6289	24.5401	23.6068	23.3489	22.9993	22.6451	23.4114	23.75	23.9828	22.9911	F5H3N4;Q16850;Q16850-2;C9IYR8	F5H3N4;Q16850;Q16850-2	Lanosterol 14-alpha demethylase	CYP51A1
26.2535	26.2153	25.2592	24.568	21.6698	20.6544	17.7245	26.0695	22.6443	16.7661	16.3912	25.8244	Q9Y291;F5H3P2;C9JBY7	Q9Y291;F5H3P2;C9JBY7	28S ribosomal protein S33, mitochondrial	MRPS33
24.9848	24.8702	25.2815	25.2061	23.3178	23.7573	24.1243	24.15	24.0519	23.8165	23.8251	24.7049	F5H3V0;P49736;F5H1E9;H0Y8E6;F8WDM3	F5H3V0;P49736;F5H1E9;H0Y8E6	DNA replication licensing factor MCM2	MCM2
21.1719	19.9302	22.0891	22.043	20.3869	19.9251	20.7861	20.5684	20.2767	19.8359	19.4522	18.9307	F5H442;Q99816;Q99816-2	F5H442;Q99816	Tumor susceptibility gene 101 protein	TSG101
24.3071	24.024	24.352	24.2878	23.7438	23.3716	23.9727	23.8669	23.1298	23.7872	23.3215	23.5321	F5H4I0;P09622;E9PEX6;B4DHG0;B4DT69;F8WDM5;F2Z2E3	F5H4I0;P09622;E9PEX6;B4DHG0;B4DT69	Dihydrolipoyl dehydrogenase, mitochondrial;Dihydrolipoyl dehydrogenase	DLD
20.062	21.286	20.9154	19.7389	19.658	19.8695	20.3813	19.9178	19.3552	20.7128	19.5274	19.7771	Q9BSJ2;F5H4L0;F2Z2B9;F5H4E0;B3KTU7	Q9BSJ2;F5H4L0;F2Z2B9;F5H4E0	Gamma-tubulin complex component 2	TUBGCP2
19.188	19.1752	19.3976	19.4545	19.827	18.7656	19.1695	17.0616	19.4334	19.1353	19.5541	19.7499	F5H4P2;Q6GQQ9;Q5SZ59;Q8TE49;Q8TE49-2	F5H4P2;Q6GQQ9;Q5SZ59	OTU domain-containing protein 7B	OTUD7B
20.6367	20.5638	19.8165	20.5884	19.7459	19.3806	18.968	20.0119	19.1295	18.6828	17.5167	18.0799	F5H4V4;P46013;Q70L72	F5H4V4;P46013	Antigen KI-67	MKI67
20.9756	18.3835	16.6059	20.0227	19.5731	21.2537	21.2351	17.2992	15.875	16.0305	15.9503	16.6331	Q8WUW1;F5H577;Q8WUW1-2	Q8WUW1;F5H577;Q8WUW1-2	Protein BRICK1	BRK1
19.7286	18.1577	19.5249	18.107	17.066	16.6636	15.7395	20.553	16.6668	17.9041	18.4459	16.9517	F5H5K9;Q8IY17-2;Q8IY17-3;Q8IY17;F5H1D5;E2QRF8;Q6ZV29-3;Q6ZV29-4;Q5T362;Q6ZV29;Q6ZV29-5	F5H5K9;Q8IY17-2;Q8IY17-3;Q8IY17	Neuropathy target esterase	PNPLA6
21.578	22.811	23.2318	22.1655	17.518	20.8268	20.6341	21.7603	19.7995	21.6345	19.9495	19.6181	F5H5L4;Q9BYD6;H0Y8N7;H0YAB5	F5H5L4;Q9BYD6;H0Y8N7	39S ribosomal protein L1, mitochondrial	MRPL1
17.1853	17.4087	17.2116	18.1535	18.8032	19.3672	19.363	18.8182	17.3708	15.9125	16.8831	18.7739	F5H5M7;P15260	F5H5M7;P15260	Interferon gamma receptor 1	IFNGR1
20.7538	20.409	20.7032	21.4558	21.3845	19.2052	19.3817	18.0484	17.2728	20.8448	18.0786	20.5636	P12694;F5H5P2;B4DP47;F5GXU9;E7ESE6;H0YH31	P12694;F5H5P2;B4DP47;F5GXU9	2-oxoisovalerate dehydrogenase subunit alpha, mitochondrial	BCKDHA
18.9625	16.8983	19.6762	19.0551	20.1219	20.7861	19.0494	19.0681	19.9538	19.9186	20.4462	19.9445	F5H5V6;F5H6S1;O15550;F8W8R6;H0Y6I7;H0Y5J3;F5H8B4;O14607-2;E7EWN2;F5H4V7;O14607-3;O14607;F8W8R7;F5GWV3;F5H3N7	F5H5V6;F5H6S1;O15550;F8W8R6	Lysine-specific demethylase 6A	KDM6A
19.5178	18.5086	19.1356	18.4528	19.6182	17.8519	18.382	17.5335	15.846	15.1486	14.6874	17.9617	F5H604;E7ERI8;E7EW49;E3W994;O75122;F5H3X0;E9PBA6;O75122-2;B3KR06;E7ENG2;D6RBU8;C9J668	F5H604;E7ERI8;E7EW49;E3W994;O75122;F5H3X0;E9PBA6	CLIP-associating protein 2	CLASP2
19.6893	19.831	20.2938	19.7652	15.3465	20.5211	21.1186	20.8328	17.6821	16.3806	16.3769	21.7775	Q9NNX1-3;Q9NNX1-2;Q9NNX1;F5H607;A6PVU8;F5GZ37;Q6UWW7	Q9NNX1-3;Q9NNX1-2;Q9NNX1;F5H607;A6PVU8	Tuftelin	TUFT1
20.0927	20.2372	19.7217	19.7118	18.792	16.905	20.0227	17.1017	18.2721	18.4557	18.4143	17.2186	Q86XA9-2;Q86XA9;F5H619;B5MC49;E9PB09;H0YIW3;F8VQQ6;Q86XA9-3;H0YHE0;H0YHS5	Q86XA9-2;Q86XA9;F5H619;B5MC49;E9PB09	HEAT repeat-containing protein 5A	HEATR5A
17.5797	16.7897	18.601	16.5066	19.9285	17.3305	16.7415	17.9301	16.8249	16.5267	15.6414	17.4401	Q15572-2;F5H647;Q15572-6;Q15572;Q15572-5;Q15572-4;F5H0H4;F5H7W6	Q15572-2;F5H647;Q15572-6;Q15572;Q15572-5;Q15572-4;F5H0H4	TATA box-binding protein-associated factor RNA polymerase I subunit C	TAF1C
24.0006	22.8475	23.1296	21.6969	21.0567	20.4673	21.8143	20.4617	20.7544	21.6708	21.3345	22.6173	F5H656;Q8WXF1;Q8WXF1-2	F5H656;Q8WXF1;Q8WXF1-2	Paraspeckle component 1	PSPC1
23.1641	23.0744	23.1444	22.4587	21.6221	22.2467	22.84	23.5108	22.3999	23.6926	22.3969	22.1932	F5H667;Q12797;F8W7A9;E5RHK2;E5RG29;B4DIC9;Q8TB28;B7ZM95;Q9H291;Q12797-2;E5RG56	F5H667;Q12797	Aspartyl/asparaginyl beta-hydroxylase	ASPH
23.8342	23.3499	23.8872	23.7767	24.7799	23.8346	23.3801	25.0949	22.8297	22.8447	25.3028	22.8684	F5H698;Q9P2J5;B4DER1;B4DJ10;Q2TU79;F5H2Z9;E7EN15	F5H698;Q9P2J5;B4DER1;B4DJ10	Leucine--tRNA ligase, cytoplasmic	LARS
22.1985	22.3508	21.8085	22.0189	21.3115	20.5909	20.584	22.155	21.7041	20.3015	21.103	21.6339	Q12872;F5H6B8;F5H5X1;F5H525;F5H1A5;H0YFR9	Q12872;F5H6B8;F5H5X1	Splicing factor, suppressor of white-apricot homolog	SFSWAP
22.2816	21.9436	22.042	21.3789	21.5115	22.4869	21.0301	22.9007	22.5027	22.5966	22.9162	23.3048	F5H6D3;Q9NPF0	F5H6D3;Q9NPF0	CD320 antigen	CD320
27.5153	27.6264	27.2746	27.3918	27.7157	27.6748	27.9963	27.6287	27.6264	27.6726	27.708	27.8569	P61769;F5H6I0;H0YLF3	P61769;F5H6I0;H0YLF3	Beta-2-microglobulin;Beta-2-microglobulin form pI 5.3	B2M
26.6062	26.3707	27.481	26.8513	26.0916	26.4745	26.063	25.9901	26.3509	26.312	26.114	26.4634	F5H6K0;O43143	F5H6K0;O43143	Putative pre-mRNA-splicing factor ATP-dependent RNA helicase DHX15	DHX15
17.3545	20.8139	21.6399	17.3779	18.1693	17.9104	16.7911	15.6199	19.7667	19.9097	18.4647	20.5355	F5H6R1;Q9Y388;Q5JY83	F5H6R1;Q9Y388	RNA-binding motif protein, X-linked 2	RBMX2
19.6179	20.5185	21.1999	18.4962	20.6835	18.1468	20.4008	20.0521	25.5278	16.8619	19.8825	25.406	F5H6U7;Q9Y3E0;G3V1U5;F5GWD8;F5GXH6	F5H6U7;Q9Y3E0;G3V1U5	Vesicle transport protein GOT1B	GOLT1B
21.0801	19.6822	20.1921	19.607	19.5766	20.3137	19.9278	19.4506	22.9861	22.7637	20.145	22.8311	F5H715;Q96BJ3;Q96BJ3-2;Q96BJ3-3	F5H715;Q96BJ3	Axin interactor, dorsalization-associated protein	AIDA
24.1164	23.24	24.1132	23.316	22.678	24.0935	23.2678	23.5283	23.9079	24.3846	23.9851	22.2643	F5H721;Q9Y2W2;F5H5G4;F5GXS9	F5H721;Q9Y2W2	WW domain-binding protein 11	WBP11
23.7279	25.8636	24.3197	25.8356	24.213	25.3144	25.2253	25.3163	25.3163	25.4331	25.8133	25.3999	Q9Y277;Q9Y277-2;F5H740;E5RFP6;E5RJN6;E5RHZ6;E5RK27;E5RHE1;F8W7Y3;E5RFL1	Q9Y277;Q9Y277-2;F5H740	Voltage-dependent anion-selective channel protein 3	VDAC3
23.0001	23.0032	22.9099	23.9849	22.5625	23.0592	22.7405	22.6091	23.202	22.4332	22.2916	23.5768	F5H774;O95197-2;O95197;O95197-3;O95197-4;O95197-5;B7Z4M1;F5H617;A8MT72;Q16799-3;B7Z4M0;Q16799-2;Q2NKQ5;Q16799	F5H774;O95197-2;O95197;O95197-3;O95197-4;O95197-5	Reticulon-3	RTN3
19.0022	19.4676	19.473	19.5356	19.5269	20.0339	19.6273	21.6499	19.4755	19.2997	18.914	19.5746	F5H7D6	F5H7D6		TLE3
17.8832	17.214	17.2786	20.1383	15.7025	17.4862	18.8678	16.8781	17.5028	19.3018	16.7085	13.9177	F5H7E9;O14802;Q7Z755	F5H7E9;O14802	DNA-directed RNA polymerase III subunit RPC1	POLR3A
22.1982	24.8856	22.6956	22.7206	24.6425	24.2012	25.3601	25.6014	24.3672	23.3171	23.4929	25.3823	F5H7N8;P78380;F5H001;F5GZH1;P78380-2;G3V1I4;F5H0N6;B7ZAN8;F5H3G7	F5H7N8;P78380;F5H001;F5GZH1;P78380-2;G3V1I4	Oxidized low-density lipoprotein receptor 1;Oxidized low-density lipoprotein receptor 1, soluble form	OLR1
17.7956	23.4149	22.6115	23.1113	21.3666	23.4496	23.7661	18.2871	21.1653	22.5055	22.7327	19.1663	F5H7W9;Q9H4A6	F5H7W9;Q9H4A6	Golgi phosphoprotein 3	GOLPH3
18.8697	18.7482	18.8404	17.5444	18.8762	17.2586	18.5002	19.0937	19.1898	17.1638	16.1176	16.6242	Q8WVQ1-2;F5H7Z7;F8W9C9;Q8WVQ1	Q8WVQ1-2;F5H7Z7;F8W9C9;Q8WVQ1	Soluble calcium-activated nucleotidase 1	CANT1
23.2139	22.8671	23.1863	22.251	21.8472	22.1256	22.6028	21.7428	22.5268	22.3407	22.9623	22.2186	F5H816;P06737;E9PK47;E9PMM6	F5H816;P06737;E9PK47	Glycogen phosphorylase, liver form;Phosphorylase	PYGL
21.4755	23.5628	23.1478	22.5377	21.6702	22.3354	21.2845	17.6517	21.1116	21.3746	21.8871	21.3523	Q13503;F5H872	Q13503;F5H872	Mediator of RNA polymerase II transcription subunit 21	MED21
23.0689	22.339	22.3309	23.1529	23.6655	23.7004	22.7391	23.2429	22.0236	21.1824	21.4681	22.9511	F5H8F7;Q9UBL3-3;Q9UBL3;Q9UBL3-2;H0YBF6;F5H4L4;H0YAQ0	F5H8F7;Q9UBL3-3;Q9UBL3;Q9UBL3-2	Set1/Ash2 histone methyltransferase complex subunit ASH2	ASH2L
18.8829	18.4179	15.3656	18.6604	18.0875	17.4922	15.9195	16.3768	16.7509	16.9083	16.7771	16.1899	F5H8H2;Q03426;F5H163;F5H368;F5GXC0;F5H092;B7Z1C2	F5H8H2;Q03426;F5H163;F5H368;F5GXC0;F5H092	Mevalonate kinase	MVK
23.4581	24.1763	24.3359	24.6233	24.5918	24.2115	25.1987	24.5902	28.0159	25.0286	24.9278	25.0706	F5H8I7;Q9Y5A9;Q9Y5A9-2;Q9BYJ9-2;C9J8M5	F5H8I7;Q9Y5A9;Q9Y5A9-2	YTH domain family protein 2	YTHDF2
20.1123	18.4513	18.8497	20.0362	17.9728	21.168	16.6082	21.7049	20.3883	16.0614	18.1705	19.9552	F5H8J3;O96005;B4DDS3;O96005-2	F5H8J3;O96005;B4DDS3;O96005-2	Cleft lip and palate transmembrane protein 1	CLPTM1
22.6521	23.7653	22.8141	23.0883	22.0955	22.1715	21.7534	22.5497	21.9361	22.3974	21.528	22.0342	F5H8L6;Q9NY33;G3V1D3;G3V180;F5GXD5;Q9NY33-2;E9PQ14;E9PKK8;E9PPK9;E9PNX5;E9PQF2	F5H8L6;Q9NY33;G3V1D3;G3V180;F5GXD5	Dipeptidyl peptidase 3	DPP3
23.9083	24.1653	24.2437	24.0344	22.6756	22.8758	23.0902	23.0684	21.7492	22.9295	23.2516	22.8584	Q99733;F5HFY4;A8MZ22;E9PS34;E9PNJ7;C9J6D1;E9PNW0;E9PJJ2;A8MXH2;E9PP22;H0YCI4;E9PKI2	Q99733;F5HFY4;A8MZ22;E9PS34;E9PNJ7;C9J6D1;E9PNW0;E9PJJ2;A8MXH2	Nucleosome assembly protein 1-like 4	NAP1L4;NAP1L4b
22.2493	21.487	21.7362	21.9581	18.1059	18.8321	16.4424	18.3795	20.9248	17.5038	21.0331	19.5438	F5HGG6;P53634;H0YCY8;P53634-2;Q2HIY8	F5HGG6;P53634;H0YCY8	Dipeptidyl peptidase 1;Dipeptidyl peptidase 1 exclusion domain chain;Dipeptidyl peptidase 1 heavy chain;Dipeptidyl peptidase 1 light chain	CTSC
20.5721	16.3438	17.7295	18.1768	16.5543	17.8804	15.6799	19.2609	16.8389	18.2526	16.5495	20.6072	F6RU81;Q6PJG2	F6RU81;Q6PJG2	ELM2 and SANT domain-containing protein 1	ELMSAN1
24.4859	17.6088	21.3979	22.361	18.4907	21.6238	21.6577	20.9031	19.3497	19.9071	21.5103	21.7645	Q9BPX6;Q9BPX6-3;F6XEV2;Q9BPX6-5;Q9BPX6-4;Q9BPX6-2;E9PQV6	Q9BPX6;Q9BPX6-3;F6XEV2;Q9BPX6-5;Q9BPX6-4;Q9BPX6-2;E9PQV6	Calcium uptake protein 1, mitochondrial	MICU1
23.4826	23.4452	23.6802	23.8762	22.7631	22.5812	23.4192	23.5463	22.6948	22.19	22.6431	22.4395	F8VPD4;P27708	F8VPD4;P27708	CAD protein;Glutamine-dependent carbamoyl-phosphate synthase;Aspartate carbamoyltransferase;Dihydroorotase	CAD
17.5916	20.9593	21.9251	16.94	21.4288	20.8545	21.4098	19.7083	20.7115	18.009	17.4925	21.3917	F8VQD9;Q9BSB4;F8VVA0	F8VQD9;Q9BSB4	Autophagy-related protein 101	C12orf44;ATG101
19.4389	17.3085	16.9042	19.616	18.2875	19.4795	20.1088	19.4682	16.0975	16.9054	19.3592	17.1089	Q96RL1;F8VQY2;Q96RL1-2;C9JR12;Q96RL1-3;F2Z2T8;Q96RL1-5;D6RC40;D6RCQ3;D6RCF3;D6R9M3;D6RDZ5;Q96RL1-4	Q96RL1;F8VQY2;Q96RL1-2;C9JR12;Q96RL1-3;F2Z2T8;Q96RL1-5;D6RC40;D6RCQ3;D6RCF3	BRCA1-A complex subunit RAP80	UIMC1
22.1465	22.6336	21.7907	21.4948	23.2905	22.8712	23.3806	23.1926	23.181	22.8197	22.9447	23.2651	Q9UIF9-2;Q9UIF9-3;F8VU39;Q9UIF9;H0YII3;H0YHL2;F8VWQ3;H0YHQ7	Q9UIF9-2;Q9UIF9-3;F8VU39;Q9UIF9	Bromodomain adjacent to zinc finger domain protein 2A	BAZ2A
21.4741	20.6	20.7097	21.8969	20.5288	19.1319	16.7431	19.9116	20.4279	21.6371	21.7282	16.6102	F8VUA2;F8VVT7;Q9HD42;F5H875	F8VUA2;F8VVT7;Q9HD42	Charged multivesicular body protein 1a	CHMP1A
18.8685	19.4771	20.5059	17.7398	18.1144	15.5841	17.9851	17.7514	15.9786	18.5299	19.3215	15.8855	F8VV52;Q9NZN8;Q9NZN8-2;Q9NZN8-4;Q9NZN8-5;F8VRS8;F8VP97;F8VRS2;F8W145;H0YHP3;F8VQD8;F8VQF4;H0YI11;H0YH84;Q9NZN8-3;F8VUB4;F8VVY1;F8VX63	F8VV52;Q9NZN8;Q9NZN8-2;Q9NZN8-4;Q9NZN8-5;F8VRS8;F8VP97	CCR4-NOT transcription complex subunit 2	CNOT2
25.5126	25.1321	25.5008	25.4781	25.7526	25.2812	25.4252	22.5606	24.8232	24.688	24.9397	25.5857	P61923;F8VVA7;F8VS17;F8VYZ4;F8VWL5;F8VXB1;F8W156;F8W651;F8VUC5;F8VXR1;B4DDX8;F8VYK5;B4DHZ0;F8VYE0	P61923;F8VVA7;F8VS17;F8VYZ4;F8VWL5;F8VXB1;F8W156;F8W651;F8VUC5;F8VXR1;B4DDX8	Coatomer subunit zeta-1	COPZ1
21.3983	21.1193	20.952	19.3177	20.5515	20.3819	17.5188	18.3806	20.2417	21.4614	19.4084	16.3546	P55211;F8VVS7;Q5JRU8;H0Y3S8;P55211-2;Q5JRU2;B4E1A3;F8VWA5;H0Y6Y2;E9PCV5	P55211;F8VVS7;Q5JRU8;H0Y3S8;P55211-2;Q5JRU2;B4E1A3	Caspase-9;Caspase-9 subunit p35;Caspase-9 subunit p10;Caspase	CASP9
27.7277	27.4124	27.1651	27.7451	27.3565	27.1003	27.1919	27.3815	26.7358	26.6513	27.5225	26.7484	F8VYX6;F8VW92;P07437;Q5JP53;F8VUJ7;Q5ST81;E7EWR1;E7ENH1;F5H894;E9PBJ4	F8VYX6;F8VW92;P07437;Q5JP53;F8VUJ7;Q5ST81;E7EWR1;E7ENH1	Tubulin beta chain	TUBB
19.6908	18.967	20.9046	19.247	19.9995	16.8387	15.3559	17.705	17.821	17.4553	18.0844	18.6292	H0YIQ8;F8VXI8;Q9H9L4;F8VX10;H0YHR2	H0YIQ8;F8VXI8;Q9H9L4;F8VX10;H0YHR2	KAT8 regulatory NSL complex subunit 2	KANSL2
22.031	18.8286	21.5546	22.6976	21.746	21.2511	21.7077	21.5233	20.2374	21.1648	22.6139	23.3516	Q99590-2;F8VXG7;Q99590;F8W028	Q99590-2;F8VXG7;Q99590	Protein SCAF11	SCAF11
23.9298	24.6971	24.8938	25.1115	23.7055	23.6828	22.9336	23.7935	24.4988	23.7588	23.1889	23.4606	Q9UBQ0;Q9UBQ0-2;F8VXU5;Q05DG7	Q9UBQ0;Q9UBQ0-2;F8VXU5	Vacuolar protein sorting-associated protein 29	VPS29
18.6474	16.8308	18.2764	16.6625	18.0282	18.2437	18.7643	16.3253	16.7014	16.094	18.1805	17.0045	F8VY01;Q6ZV73-2;Q6ZV73	F8VY01;Q6ZV73-2;Q6ZV73	FYVE, RhoGEF and PH domain-containing protein 6	FGD6
23.8024	23.3246	22.9931	22.8506	21.6081	21.9593	22.5684	22.4338	23.1224	22.2354	22.5344	22.7574	Q12888;F8VY86;Q12888-2;A6NNK5;C9JXV0	Q12888;F8VY86;Q12888-2;A6NNK5	Tumor suppressor p53-binding protein 1	TP53BP1
24.4504	24.8205	24.3828	24.9434	22.4386	22.4047	23.4944	22.0585	22.2388	20.3257	22.2016	23.352	F8VYE8;P36873;P36873-2;F8VR82;F8W0W8;B4DNE3;F8W0V8;H0Y3Y6;F8WE71	F8VYE8;P36873;P36873-2;F8VR82;F8W0W8	Serine/threonine-protein phosphatase;Serine/threonine-protein phosphatase PP1-gamma catalytic subunit	PPP1CC
22.5736	22.9022	22.6903	22.6182	21.5961	21.2519	20.6804	22.0429	21.1705	21.728	21.7602	21.2388	F8VZX2;B4DRD7;F8W0G4;F8VXH9;F8W1G6;P57721-2;P57721-3;F8VTZ0;F8VUX6;C9K0A2;F8WC71;C9IZV9;C9J7A9;C9JSA6;C9J5V4;C9JTY5;C9JZY3;C9J0A4;P57723-2;E7EST1;P57723	F8VZX2;B4DRD7;F8W0G4;F8VXH9		PCBP2
25.2401	25.1228	25.6458	25.6308	24.5467	24.3795	25.038	25.0304	24.6584	24.238	24.0111	25.0359	P54819-2;F8W1A4;P54819;P54819-5;F8VY04;P54819-6;P54819-3;E7EWH4;P54819-4;F8VZG5;G3V213;F8VPP1	P54819-2;F8W1A4;P54819;P54819-5;F8VY04;P54819-6;P54819-3;E7EWH4;P54819-4;F8VZG5	Adenylate kinase 2, mitochondrial	AK2
24.4392	24.7299	24.5216	24.1613	24.7442	24.6288	24.7985	24.6346	24.7238	24.6981	25.0022	24.9355	P51148;F8W1H5;F8VVK3	P51148;F8W1H5;F8VVK3	Ras-related protein Rab-5C	RAB5C
20.1272	19.5004	19.9316	19.3762	17.5395	21.1963	21.3895	20.7605	19.1563	17.5633	19.4592	19.7375	P04920-2;F8W682;P04920;E9PCP1;F8WD49;P48751-2;P48751;P48751-3;C9J9M9;C9J459;C9JVC2;C9J722;C9J035	P04920-2;F8W682;P04920	Anion exchange protein 2	SLC4A2
27.6646	27.5863	27.4318	27.6346	28.562	27.2834	26.9723	27.9358	27.1151	27.3598	27.1978	27.3917	P62910;F8W727;D3YTB1;D3YTI8	P62910;F8W727;D3YTB1	60S ribosomal protein L32	RPL32
18.0879	17.8414	20.4112	19.8473	19.7752	17.6101	19.7011	17.6951	19.007	17.2423	20.1531	19.2203	Q14596-2;F8W799;Q14596;B7Z5R6	Q14596-2;F8W799;Q14596;B7Z5R6	Next to BRCA1 gene 1 protein	NBR1
21.2643	20.8598	20.701	21.2484	19.2159	16.3388	20.7398	20.6002	22.7281	17.4046	17.3612	16.7803	F8W7H0;Q9NZJ7-2;Q9NZJ7;Q5TDC2;H0Y8C3;Q9NZJ7-3	F8W7H0;Q9NZJ7-2;Q9NZJ7;Q5TDC2;H0Y8C3	Mitochondrial carrier homolog 1	MTCH1
23.4376	24.0753	24.3737	24.0355	21.7883	22.9073	22.564	22.732	22.7487	20.7991	22.1326	23.0997	F8W7Q4;Q96A26;E9PH05	F8W7Q4;Q96A26;E9PH05	Protein FAM162A	FAM162A
19.2326	18.4995	19.6314	16.9802	19.2096	19.7184	18.0485	19.2024	17.6623	17.3277	19.238	17.7094	Q5SNT6;F8W7U3;Q641Q2;E7ESD2;Q641Q2-2;Q9Y4E1-3;F5H0J6;Q9Y4E1-2;Q9Y4E1;Q9Y4E1-4;F5H871;Q5T1D7;F5GY39;B1AP61;Q5SNT8;A6NLG0;Q5SRD0	Q5SNT6;F8W7U3;Q641Q2;E7ESD2;Q641Q2-2;Q9Y4E1-3;F5H0J6;Q9Y4E1-2;Q9Y4E1;Q9Y4E1-4;F5H871;Q5T1D7	WASH complex subunit FAM21B;WASH complex subunit FAM21A;WASH complex subunit FAM21C	FAM21B;FAM21A;FAM21C
22.1927	20.982	23.6784	22.6584	18.5842	19.432	21.9126	19.9511	19.1719	22.997	22.0535	21.5926	F8W7U8;P49959;P49959-2;B3KTC7;F5GXT0;F5H742;F5H256	F8W7U8;P49959;P49959-2;B3KTC7	Double-strand break repair protein MRE11A	MRE11A
16.3987	16.8582	17.8165	19.562	16.5321	17.7095	18.1674	19.4339	20.7775	17.1414	20.7232	17.5799	F8W840;Q9BYJ9	F8W840;Q9BYJ9	YTH domain family protein 1	YTHDF1
18.2891	17.5758	19.6902	17.9669	17.244	18.3369	18.0859	16.7588	16.4504	15.9768	18.1658	18.3727	F8W881;Q9NX05;Q9NX05-2	F8W881;Q9NX05	Constitutive coactivator of PPAR-gamma-like protein 2	FAM120C
25.2707	25.4105	25.6221	25.3856	24.0335	24.8885	24.179	24.0091	24.5266	23.8217	24.4094	23.9593	P55884;F8W8C8;P55884-2;B4DV79;C9JZG1;C9JQN7	P55884;F8W8C8;P55884-2;B4DV79	Eukaryotic translation initiation factor 3 subunit B	EIF3B
17.2923	21.9893	19.5374	19.6085	21.0323	23.7408	19.2019	19.6783	21.4988	17.936	20.7668	21.6281	Q08AE0;Q8N108-16;Q8N108-14;Q5TAD2;Q32NC4;Q8N108-17;Q8N108-15;Q5TAD4;Q8N108;Q8N108-13;F8W8K3;Q8N108-12	Q08AE0;Q8N108-16;Q8N108-14;Q5TAD2;Q32NC4;Q8N108-17;Q8N108-15;Q5TAD4;Q8N108;Q8N108-13;F8W8K3;Q8N108-12	Mesoderm induction early response protein 1	MIER1
18.4118	15.3919	19.8724	17.0069	17.4247	17.5304	17.968	18.8418	16.5976	17.5397	17.0586	17.2818	Q9BTC8-2;F8W8M8;Q9BTC8;E7EQY4;E7EV10;E9PCS8;D6W5A2;E9PF88	Q9BTC8-2;F8W8M8;Q9BTC8;E7EQY4;E7EV10;E9PCS8;D6W5A2	Metastasis-associated protein MTA3	MTA3
18.9088	18.9338	19.6305	18.7492	13.6247	18.8647	16.7662	18.1915	19.0935	19.2539	19.5969	17.849	Q13439-3;Q13439-4;Q13439;F8W8Q7;H0Y6I0;C9JHJ5;E7EVX2;Q86W71	Q13439-3;Q13439-4;Q13439;F8W8Q7;H0Y6I0	Golgin subfamily A member 4	GOLGA4
24.8928	25.8767	25.024	24.49	24.8899	24.816	24.9112	24.9909	24.7633	24.2401	24.0219	24.56	Q92879-2;Q92879-3;F8W940;Q92879;Q92879-4;G5EA30;E9PSH0;E9PQK4;E9PKU1;E9PKA1;F5H4Y5;F5H0D8;B4DIB6;O95319-5;O95319-2;Q5VZZ6;O95319;O95319-4;O95319-3;E9PC62	Q92879-2;Q92879-3;F8W940;Q92879;Q92879-4;G5EA30	CUGBP Elav-like family member 1	CELF1
18.976	18.8093	19.2644	17.5179	18.0059	17.4312	19.6929	19.6856	17.8359	19.6643	18.0169	19.6245	Q96C24;F8W9B9;Q96C24-2	Q96C24;F8W9B9;Q96C24-2	Synaptotagmin-like protein 4	SYTL4
21.6737	21.881	21.5098	21.0083	20.5319	19.7808	19.1081	20.8618	21.5587	20.6271	19.9993	20.3921	P46734-2;P46734;F8W9D9;P46734-3;E9PRZ0	P46734-2;P46734;F8W9D9;P46734-3	Dual specificity mitogen-activated protein kinase kinase 3	MAP2K3
20.1123	21.1957	23.2684	22.3653	23.9429	22.6497	23.1782	23.9563	22.9644	22.4947	23.2374	23.9802	Q96BJ8-2;Q96BJ8;F8W9E7;Q96BJ8-3	Q96BJ8-2;Q96BJ8;F8W9E7;Q96BJ8-3	Engulfment and cell motility protein 3	ELMO3
17.9546	17.8046	18.0734	18.067	17.2063	16.2875	18.2852	15.8845	16.9355	16.4312	16.7772	18.226	Q8N5S9;Q8N5S9-2;F8W9H1	Q8N5S9;Q8N5S9-2;F8W9H1	Calcium/calmodulin-dependent protein kinase kinase 1	CAMKK1
19.7651	20.1093	20.1945	15.5752	17.287	17.6533	18.1127	16.4091	17.2398	16.4223	18.5726	17.0046	Q13627-3;Q13627-4;F8W9I9;Q13627-5;Q13627-2;Q13627;F8WAP0;Q9Y463-2;Q9Y463-3;Q9Y463;E7EMI5	Q13627-3;Q13627-4;F8W9I9;Q13627-5;Q13627-2;Q13627;F8WAP0	Dual specificity tyrosine-phosphorylation-regulated kinase 1A	DYRK1A
19.4267	21.0213	17.4084	18.4387	16.9136	20.2123	20.1024	19.7644	20.07	20.4023	17.079	18.7736	F8W9L8;D3YTE1;A8MW92;E9PM57;A8MW92-2;A8MW92-4;A8MUE8;A8MXR8;E5RK91;G5E9D0	F8W9L8;D3YTE1;A8MW92;E9PM57;A8MW92-2;A8MW92-4;A8MUE8;A8MXR8	PHD finger protein 20-like protein 1	PHF20L1
20.743	20.1533	19.9285	20.5211	18.5215	16.7197	17.5401	20.9917	18.2481	15.9867	16.1116	17.3019	Q9H9A5;F8WAF2;Q9H9A5-4;Q9H9A5-3;Q9H9A5-2;E9PCN5;B7Z5B3;B7Z4A6;Q9H9A5-5	Q9H9A5;F8WAF2;Q9H9A5-4;Q9H9A5-3;Q9H9A5-2;E9PCN5;B7Z5B3;B7Z4A6;Q9H9A5-5	CCR4-NOT transcription complex subunit 10	CNOT10
23.8259	21.0002	22.9467	22.516	23.7518	23.6631	24.031	25.0703	23.8485	21.228	21.3573	20.1528	F8WAJ0;Q9H8H2;Q9H8H2-2;Q9H8H2-4;Q9H8H2-3;B4E3G7	F8WAJ0;Q9H8H2;Q9H8H2-2;Q9H8H2-4	Probable ATP-dependent RNA helicase DDX31	DDX31
16.8339	16.7779	19.4274	17.8941	19.3073	18.9875	17.2459	15.6442	16.9822	16.9082	18.9563	16.3487	Q13127-4;F8WAN5;Q13127;A0PJ83	Q13127-4;F8WAN5;Q13127	RE1-silencing transcription factor	REST
18.4394	17.7668	17.5738	18.7055	23.4255	23.1514	23.1787	23.6932	22.4574	22.3737	22.6896	22.5881	F8WAP8;Q8IYM9-2;Q8IYM9;C9JWC5;F5GZK6;C9JIU5;C9J060	F8WAP8;Q8IYM9-2;Q8IYM9;C9JWC5;F5GZK6	E3 ubiquitin-protein ligase TRIM22	TRIM22
18.0589	17.4868	18.49	18.1349	17.5105	17.9796	17.2083	18.3544	16.7862	17.7205	17.4922	16.8816	F8WF27;F8WBG6;P30408;Q8NE91	F8WF27;F8WBG6;P30408;Q8NE91	Transmembrane 4 L6 family member 1	TM4SF1
21.2907	22.1153	22.9704	22.7298	22.4862	24.724	24.977	22.6504	21.8151	22.2442	22.9513	20.1301	F8WBK5;Q9NQ50	F8WBK5;Q9NQ50	39S ribosomal protein L40, mitochondrial	MRPL40
20.4985	20.7037	21.6883	22.6245	22.5518	22.1952	23.0188	23.9481	23.1707	22.2477	22.212	23.9027	F8WBS1;Q9H832;Q9H832-2;H0Y9X8;D6RB11	F8WBS1;Q9H832;Q9H832-2	Ubiquitin-conjugating enzyme E2 Z	UBE2Z
26.0082	26.0492	25.9127	26.329	26.1086	25.5135	26.5519	26.2787	25.9439	25.9222	25.6532	25.5165	P59998;F8WCF6;C9JWM7;F8WDD7;E7ETI0;F8WE39;F6TTL5;F8WDW3	P59998;F8WCF6;C9JWM7;F8WDD7;E7ETI0	Actin-related protein 2/3 complex subunit 4	ARPC4
23.4907	23.7488	23.0185	22.9899	20.715	20.0246	18.5802	21.6735	20.8466	20.3857	18.1291	22.4917	Q14257;F8WCY5;A8MXP8;H0YL43	Q14257;F8WCY5;A8MXP8	Reticulocalbin-2	RCN2
25.0375	24.2466	18.0049	24.5049	26.4157	26.2564	24.7361	25.8937	25.6435	26.0801	24.6633	25.8243	F8WDF1;Q7Z3H4	F8WDF1;Q7Z3H4	Sterile alpha motif domain-containing protein 7	SAMD7
21.1012	22.5339	22.629	22.0839	21.2704	21.9503	21.5476	21.458	22.1362	21.8951	21.1222	21.7708	F8WDV8;Q15361	F8WDV8;Q15361	Transcription termination factor 1	TTF1
18.2747	18.5979	19.1387	15.9069	14.2372	20.0308	20.0489	18.0681	20.6166	20.3905	20.4886	18.3949	Q9Y4I1-2;F8WE88;Q9Y4I1;G3V394;Q9Y4I1-3;F8W6H6;E7ERV5;F5H363;G3V3C9;Q9UES5;F5H231	Q9Y4I1-2;F8WE88;Q9Y4I1;G3V394;Q9Y4I1-3;F8W6H6;E7ERV5;F5H363	Unconventional myosin-Va	MYO5A
22.6121	22.3147	22.3686	18.4226	17.4041	18.7967	17.2887	16.7106	16.1287	16.4081	22.6493	18.023	P0DI82;P0DI81;G1K394;P0DI81-3;F5H785	P0DI82;P0DI81;G1K394;P0DI81-3;F5H785	Trafficking protein particle complex subunit 2 protein TRAPPC2P1;Trafficking protein particle complex subunit 2	TRAPPC2P1;TRAPPC2
22.2558	21.3511	21.9074	21.6958	21.8509	21.6625	22.2031	19.9386	21.2529	20.3301	21.2358	19.2294	P49821-2;G3V0I5;P49821;E7ETQ4;B4DE93;E9PQP1;E9PPR0;E9PMX3;E9PPS5;E9PJL9;H0YD04;E9PLC6;E9PPD6;H0YE81	P49821-2;G3V0I5;P49821;E7ETQ4;B4DE93;E9PQP1	NADH dehydrogenase [ubiquinone] flavoprotein 1, mitochondrial	NDUFV1
21.7978	21.7051	22.4029	21.995	16.8208	21.4249	20.5709	17.9565	19.4816	15.6815	20.4833	20.9201	G3V108;Q9UIV1;H0YAV9;E9PCF7;E5RGH2;H0YBT3	G3V108;Q9UIV1;H0YAV9;E9PCF7;E5RGH2	CCR4-NOT transcription complex subunit 7	CNOT7
24.4005	24.4151	23.5042	23.4636	23.456	22.2518	24.26	22.9711	17.5825	23.42	22.3473	23.3377	G3V117;Q9NPA8;E5RHX8;E5RI00;E5RHT9;E5RJ84	G3V117;Q9NPA8	Enhancer of yellow 2 transcription factor homolog	ENY2
19.7815	20.2349	19.3352	19.3306	20.6832	19.6272	19.8462	17.6713	20.2617	20.0069	19.0489	18.42	G3V130;Q96E29-2;Q96E29;E5RIK9;E5RIY4	G3V130;Q96E29-2;Q96E29;E5RIK9	mTERF domain-containing protein 1, mitochondrial	MTERFD1
23.9982	23.7672	24.2471	23.9847	23.4359	23.4533	23.3781	22.8789	24.3431	23.2449	23.2544	23.8789	G3V1K3;Q15165;Q15165-3;Q15165-1;G3XAK4	G3V1K3;Q15165;Q15165-3;Q15165-1;G3XAK4	Serum paraoxonase/arylesterase 2	PON2
24.7154	23.5995	24.7906	24.0497	24.4725	24.3238	24.4498	23.9252	24.1466	23.989	22.9531	24.982	O15226;G3V1N1	O15226;G3V1N1	NF-kappa-B-repressing factor	NKRF
19.5122	18.3081	20.0074	20.3621	19.3471	19.0568	16.9168	18.0081	18.2834	18.7876	21.0392	17.1596	G3V1S1;P19447	G3V1S1;P19447	TFIIH basal transcription factor complex helicase XPB subunit	ERCC3
21.7546	21.6199	20.7885	23.52	21.7948	21.2126	21.5903	21.2367	20.6671	21.2821	23.338	20.9215	Q13617;G3V1S2;Q5T2B5;Q5T2B7;Q5T2B4	Q13617;G3V1S2;Q5T2B5;Q5T2B7	Cullin-2	CUL2
23.9598	24.5094	23.6167	22.7906	23.4806	20.2831	24.0384	22.0402	23.2211	21.1475	21.4208	21.9585	G3V5S9;G3V1S4;Q9Y324	G3V5S9;G3V1S4;Q9Y324	rRNA-processing protein FCF1 homolog	FCF1
21.403	17.2341	17.8055	21.8808	16.228	15.848	17.4053	17.4887	21.8865	21.3989	22.1509	18.3515	H0YIM9;Q8WUH1;Q8WUH1-2;G3V1X3;G3V214	H0YIM9;Q8WUH1;Q8WUH1-2;G3V1X3;G3V214	Protein Churchill	CHURC1-FNTB;CHURC1
28.7237	28.5509	28.7483	28.76	28.6366	28.4321	28.2985	28.646	28.2709	28.1756	27.9724	28.7145	G3V203;Q07020;F8VWC5;H0YHA7;F8VYV2;F8VUA6;E7EW92;F8VXR6	G3V203;Q07020;F8VWC5;H0YHA7;F8VYV2;F8VUA6;E7EW92	60S ribosomal protein L18	RPL18
23.6093	23.8885	24.0885	17.374	24.3651	24.6575	24.6977	23.858	18.3373	23.8464	16.6524	17.7347	G3V286;P25963	G3V286;P25963	NF-kappa-B inhibitor alpha	NFKBIA
22.2803	22.2082	22.2232	22.1137	20.9843	21.1136	21.5563	21.1241	17.0659	20.4054	21.2618	20.8939	G3V2F7;Q13404-1;Q13404;Q13404-7;Q13404-2;Q5TGE0;Q13404-6	G3V2F7;Q13404-1;Q13404;Q13404-7;Q13404-2;Q5TGE0;Q13404-6	Ubiquitin-conjugating enzyme E2 variant 1	TMEM189;UBE2V1
26.6651	26.1506	26.4251	25.9365	25.9386	25.0114	25.5666	25.673	25.825	26.0208	25.6329	25.7677	H0YJ40;G3V4X6;Q9GZT3;G3V2S9;H0YJW7;H0YJ07;H0YJU7;H0YJI1	H0YJ40;G3V4X6;Q9GZT3;G3V2S9;H0YJW7	SRA stem-loop-interacting RNA-binding protein, mitochondrial	SLIRP
17.5608	18.5246	18.9032	17.0106	15.7457	17.7419	16.133	15.3193	16.8831	17.1724	17.8109	18.0443	Q8WXE9;G3V2T7;H0YFJ8;H0YJ05	Q8WXE9;G3V2T7;H0YFJ8	Stonin-2	STON2
22.5609	19.8982	22.4836	20.8311	18.2721	22.1403	16.8244	18.1393	22.2584	21.647	18.1443	22.3237	G3V2W9;Q56P03	G3V2W9;Q56P03	E2F-associated phosphoprotein	EAPP
22.9727	22.8228	22.8887	22.7478	22.3269	22.25	22.0827	22.2871	22.1783	20.9418	21.0811	22.1624	G3V325;O75127;C9J8H9;C9JJT5;F8W7V3;P56134-2;F5H4H2;P56134;C9JU26;C9JGL8	G3V325;O75127	Pentatricopeptide repeat-containing protein 1, mitochondrial	ATP5J2-PTCD1;PTCD1
19.8932	17.4318	20.0079	20.5396	17.7802	19.3381	18.5205	20.2407	20.9252	19.9468	19.9415	19.7989	G3V3G9;Q5TAQ9;B7Z8C9;Q5TAQ9-2;H0YDY4;Q5TAQ8;Q5TAQ7;Q5TAQ5	G3V3G9;Q5TAQ9;B7Z8C9	DDB1- and CUL4-associated factor 8	DCAF8
22.9581	16.9047	20.0253	20.4468	24.0081	24.1344	24.2492	23.4981	23.7476	24.1267	24.1764	24.3811	G3V4C1;P07910-2;G3V4W0;B4DY08;P07910-4;G3V2D6;P07910-3;G8JL89;G3V251;G3V5X6;G3V3K6;O60812;B4DSU6;G3V4M8;Q569J8;G3V2H6	G3V4C1;P07910-2;G3V4W0;B4DY08;P07910-4;G3V2D6;P07910-3;G8JL89		HNRNPC
17.961	14.0467	16.9683	14.6425	14.3193	17.2635	17.3516	18.0575	13.8181	13.9611	17.5183	17.5466	Q9H9C1;G3V4K3;B4DPI6	Q9H9C1;G3V4K3;B4DPI6	Spermatogenesis-defective protein 39 homolog	VIPAS39
25.0425	24.838	25.0297	24.9105	25.3099	25.3088	24.9715	24.8684	24.7481	24.5181	24.5958	24.8544	G3V529;Q9GZR7;F5H4J5;Q4V9L5;F5GYL3;F5H4V3;E7ETZ2	G3V529;Q9GZR7;F5H4J5;Q4V9L5;F5GYL3;F5H4V3	ATP-dependent RNA helicase DDX24	DDX24
20.9363	20.2504	22.02	21.7644	23.0799	16.371	22.3033	21.966	18.0918	22.5878	21.6451	21.456	G3V583;Q8N128;Q8N128-2;G3V3Z5	G3V583;Q8N128;Q8N128-2	Protein FAM177A1	FAM177A1
18.8055	19.1518	18.1384	17.1492	17.7293	15.9227	16.234	18.2574	15.5964	17.1813	17.8325	17.4593	O15320-4;O15320-3;G3XAC5;O15320;O15320-5;G3V599;O15320-8;O15320-6;O15320-7;O15320-2;F8W9E1;Q96RT6;G3V5K6;Q86UF2;G3V3C4;Q8IX95	O15320-4;O15320-3;G3XAC5;O15320;O15320-5;G3V599;O15320-8;O15320-6;O15320-7;O15320-2;F8W9E1	cTAGE family member 5	CTAGE5
25.3968	25.1171	24.6553	24.6268	23.9407	24.9786	24.3598	24.0974	24.1548	24.0575	24.3771	23.8223	P24941-2;P24941;G3V5T9;E7ESI2;G3V317;Q00526	P24941-2;P24941;G3V5T9;E7ESI2	Cyclin-dependent kinase 2	CDK2
20.7385	17.258	18.7407	17.0523	18.1541	15.6084	18.2698	19.8808	17.6122	18.3029	17.8489	21.7765	G3V5V3;O60524-4;O60524-5;O60524-3;O60524;F5H639;G3V4D9;G3V547;O60524-2	G3V5V3;O60524-4;O60524-5;O60524-3;O60524;F5H639	Nuclear export mediator factor NEMF	NEMF
25.7278	25.7165	26.9657	25.4712	26.246	24.5607	26.7473	25.1083	27.2703	25.2105	24.8158	26.3905	P60900;G3V5Z7;G3V295;B4DXJ9;G3V3I1;B4DQR4;G3V3U4;G3V4S5;G3V2S7;H0YJC4	P60900;G3V5Z7;G3V295;B4DXJ9;G3V3I1;B4DQR4	Proteasome subunit alpha type-6;Proteasome subunit alpha type	PSMA6
23.1242	19.6474	20.6491	21.4115	17.7112	22.7812	20.1763	22.8255	21.0252	18.4392	20.6815	19.0016	G3XA81;Q9BTX1-2;Q9BTX1;B4DZG6;Q9BTX1-4;Q9BTX1-3;A6NEN1	G3XA81;Q9BTX1-2;Q9BTX1;B4DZG6;Q9BTX1-4;Q9BTX1-3;A6NEN1	Nucleoporin NDC1	TMEM48
16.2388	16.704	17.3891	17.1803	18.1822	18.4168	17.3234	18.0844	17.8329	16.1519	17.4996	15.874	G3XAA0;Q8NFD5;Q8NFD5-2;Q8NFD5-3;H0Y7H8;Q8NFD5-4;C9JZD6;H0Y2R3;H0Y3S9;F5H333	G3XAA0;Q8NFD5;Q8NFD5-2;Q8NFD5-3;H0Y7H8;Q8NFD5-4	AT-rich interactive domain-containing protein 1B	ARID1B
20.307	21.9291	21.2609	20.7791	21.0277	20.2388	20.7942	23.7542	20.1912	20.4764	20.4866	21.5812	G3XAG2;Q9BZF9;F5H2B9;H0YNH8;Q8NDD7;H0YN48;Q96NH6;H0YMI1;H0YK37	G3XAG2;Q9BZF9;F5H2B9;H0YNH8	Uveal autoantigen with coiled-coil domains and ankyrin repeats	UACA
23.1086	22.7509	22.6365	22.4403	20.8093	24.7107	20.7426	22.5032	20.8838	19.7812	20.2673	24.533	G3XAH6;P51003;F5H5I8;P51003-2;G3V2A0;G3V3I9;Q9NRJ5;G3V457;H0YJ00;F8WAT4;Q9BWT3;H0YJL4	G3XAH6;P51003;F5H5I8;P51003-2	Poly(A) polymerase alpha	PAPOLA
17.4631	16.0806	18.2905	17.3973	21.8118	22.4256	20.9894	17.5101	16.9794	16.8036	17.3274	16.7535	G3XAI9;Q5BKY9;Q8N9E0	G3XAI9;Q5BKY9;Q8N9E0	Protein FAM133B;Protein FAM133A	FAM133B;FAM133A
16.8432	20.4511	18.9196	24.0177	26.0199	16.6717	18.1523	19.5183	19.8674	16.5787	23.6952	16.7675	Q6P4E1-2;Q6P4E1;G5E934;H0YM51;H0YMR0	Q6P4E1-2;Q6P4E1;G5E934;H0YM51;H0YMR0	Protein CASC4	CASC4
17.9133	17.5257	17.8219	16.7567	17.705	17.7076	18.1946	17.215	17.611	17.5104	16.5224	17.2984	Q9NVH0;G5E947;C9JLF4	Q9NVH0;G5E947	Exonuclease 3-5 domain-containing protein 2	EXD2
21.6181	21.565	21.6916	21.6763	19.7833	19.9593	20.0291	18.817	21.9078	19.8511	20.9363	19.4032	P51649;G5E949;F5H328;C9J8Q5	P51649;G5E949;F5H328;C9J8Q5	Succinate-semialdehyde dehydrogenase, mitochondrial	ALDH5A1
22.0178	21.7149	22.8766	21.7664	22.9634	22.3378	20.4179	22.0616	22.6864	21.9023	21.7102	22.6499	G5E976;Q71RC2;Q71RC2-4;Q71RC2-3;G3XAA8;Q71RC2-2;E9PDG5;Q96J85;Q6P4E2;Q8TBL5;F8W1I4;F8VY40;F8W1Z5;E5RHZ8	G5E976;Q71RC2;Q71RC2-4;Q71RC2-3;G3XAA8;Q71RC2-2;E9PDG5	La-related protein 4	LARP4
20.0465	17.4367	20.8402	16.6874	16.6916	17.914	17.7112	17.1773	18.0241	17.3806	17.5561	19.1714	G5E980;P32121-2;P32121;P32121-3;Q59EM5	G5E980;P32121-2;P32121;P32121-3;Q59EM5	Beta-arrestin-2	ARRB2
22.1205	22.0021	22.1822	22.8575	21.6474	21.8426	21.3311	21.2637	22.0094	21.8564	21.7419	19.8225	G5E9A6;P51784;Q5JXD3	G5E9A6;P51784	Ubiquitin carboxyl-terminal hydrolase;Ubiquitin carboxyl-terminal hydrolase 11	USP11
24.2948	20.4501	20.4531	19.9232	17.4929	17.4475	16.6957	17.2579	23.7855	24.1438	16.899	24.1333	Q96G74-2;Q96G74-3;G5E9D7;Q96G74;B4DGG7	Q96G74-2;Q96G74-3;G5E9D7;Q96G74;B4DGG7	OTU domain-containing protein 5	OTUD5
22.7606	21.8905	22.329	23.0476	22.5732	22.2165	20.3143	22.1062	19.6843	21.1048	21.0907	24.1395	G5E9E2;Q5J9I4;P29372-2;P29372;A2IDA3	G5E9E2;Q5J9I4;P29372-2;P29372;A2IDA3	DNA-3-methyladenine glycosylase	MPG;PIG16
21.2613	20.5824	20.1514	20.516	21.1115	20.4615	21.5506	21.2855	20.6969	20.4142	20.5811	21.3705	Q07157-2;H0Y3R8;G5E9E7;Q07157;G3V1L9;H0YKB1;H0YLT6	Q07157-2;H0Y3R8;G5E9E7;Q07157;G3V1L9	Tight junction protein ZO-1	TJP1
22.3242	17.8028	20.8702	20.3352	20.7838	19.9355	17.7344	20.7371	22.1068	18.1756	19.1493	21.2804	G5E9K7;O95251;E7EUP3;G3V125;O95251-2;O95251-3;E7ER15	G5E9K7;O95251;E7EUP3;G3V125;O95251-2;O95251-3;E7ER15	Histone acetyltransferase KAT7	KAT7
23.5671	23.6269	23.6785	22.0249	22.7234	23.9951	23.6378	24.3101	23.9479	23.2083	21.8305	22.896	G5E9L0;Q8N6H7;B4E327;B4DX29;E9PQP3;H0YDN9;E9PIY6;E9PMU9;E9PMR9;E9PM63;H0YDX1;E9PJT7;E9PK28;E9PN48;E9PNY8;E9PM18;B0QYV9;H0YF45	G5E9L0;Q8N6H7;B4E327;B4DX29;E9PQP3	ADP-ribosylation factor GTPase-activating protein 2	ARFGAP2
20.8821	20.8044	21.7923	21.0951	21.4772	21.5284	21.2757	21.6745	20.7587	21.0288	21.4144	23.0252	Q9H8V3-2;Q9H8V3;G5E9L8;Q9H8V3-3;C9J0L6;C9JDV9;C9JTI2;C9J1C4;C9JDB4	Q9H8V3-2;Q9H8V3;G5E9L8;Q9H8V3-3	Protein ECT2	ECT2
19.7604	19.2412	19.6625	16.2477	18.0877	15.2844	19.8654	20.1598	19.2105	17.0817	16.5366	21.216	G5E9M5;Q12906-4;Q12906-6	G5E9M5;Q12906-4;Q12906-6		ILF3
22.02	24.6978	25.2018	23.6395	22.7295	23.6487	22.8014	23.361	25.601	25.2739	25.0386	22.9087	G5E9V1;Q92734;Q05BK6;C9JJP5;C9JUE0;C9JTY3	G5E9V1;Q92734;Q05BK6;C9JJP5;C9JUE0;C9JTY3	Protein TFG	TFG
23.9548	23.9141	23.3378	24.1771	23.7545	22.984	23.2639	23.1961	22.8175	23.4738	22.9213	22.0466	G5E9W7;G5E9V5;P82650;Q9H3I1;E9PGX2;C9J5D8	G5E9W7;G5E9V5;P82650;Q9H3I1	28S ribosomal protein S22, mitochondrial	MRPS22
22.6753	22.4745	22.5559	22.459	21.7613	21.2224	21.6851	21.2364	21.3936	21.2336	21.8291	21.3236	G5E9Y2;Q5T6H7;Q9NQW7;G8JLB2;Q9NQW7-2;Q5T6H2;Q5T6H3	G5E9Y2;Q5T6H7;Q9NQW7;G8JLB2;Q9NQW7-2	Xaa-Pro aminopeptidase 1	XPNPEP1
23.9673	23.6603	23.8168	23.7797	17.8239	23.3028	23.7133	23.9705	23.2379	23.1912	23.6055	22.8976	Q8WUR7;G5EA00;F5GX92;F8WD31	Q8WUR7;G5EA00;F5GX92;F8WD31	UPF0235 protein C15orf40	C15orf40
20.9941	19.9356	21.4344	20.9436	21.1924	19.6513	21.0309	19.704	20.4093	20.2216	21.359	20.6454	G5EA36;P30260;G3V1C4;B4DL80;E9PLI0;F6QPS0;E9PRZ6	G5EA36;P30260;G3V1C4;B4DL80	Cell division cycle protein 27 homolog	CDC27
17.6636	17.9859	16.6395	17.8133	15.9987	18.4285	18.8818	17.0727	16.2394	17.9867	17.0754	18.1655	G5EA48;Q7Z6B7-2;Q7Z6B7	G5EA48;Q7Z6B7-2;Q7Z6B7	SLIT-ROBO Rho GTPase-activating protein 1	SRGAP1
17.1185	18.0223	18.1901	17.8134	18.0277	17.1227	18.0861	17.064	17.5336	18.0285	18.9764	20.3287	Q53SF7-4;Q53SF7-3;Q53SF7-2;Q53SF7;G8JL86;C9JAU3;C9J5Y6;C9JK90;C9J8C4;C9JWZ0;Q53SF7-5;F8WEK0	Q53SF7-4;Q53SF7-3;Q53SF7-2;Q53SF7;G8JL86	Cordon-bleu protein-like 1	COBLL1
19.7129	19.754	18.2304	17.5718	21.2341	19.83	17.8234	16.8849	18.4363	18.4458	19.828	17.6001	G8JL91;Q8NI08-2;Q8NI08;H0Y6T0;Q5JVL1;H0Y620;Q5TF96;Q8NI08-5;H0Y5F6;Q8NI08-4;Q8NI08-3;Q5JVL2	G8JL91;Q8NI08-2;Q8NI08	Nuclear receptor coactivator 7	NCOA7
22.6803	22.3491	22.8267	21.8809	21.1803	22.1232	22.65	22.6694	21.3878	20.7267	21.6758	21.7315	G8JLB3;Q9Y606-2;Q9Y606;F5H1S9;F5GY32;F5GXL3;F5H168;F8W9U5;F5H1B2	G8JLB3;Q9Y606-2;Q9Y606;F5H1S9	tRNA pseudouridine synthase;tRNA pseudouridine synthase A, mitochondrial	PUS1
27.3099	27.248	27.1788	27.1674	26.1891	26.0078	25.8075	25.9305	26.1904	25.9552	26.2635	26.3856	P31943;G8JLB6;E9PCY7;D6RBM0;H0YB39;D6RIU0;H0YBD7;D6RFM3;D6RIT2;D6RAM1;E5RGV0;D6R9T0;D6RDU3;D6RJ04;D6RIH9;E7EN40;E7EQJ0;H0YBG7;D6RDL0;F5GZT4;E5RGH4;D6RF17;H0YAQ2;D6R9D3;E5RJ94	P31943;G8JLB6;E9PCY7;D6RBM0;H0YB39	Heterogeneous nuclear ribonucleoprotein H;Heterogeneous nuclear ribonucleoprotein H, N-terminally processed	HNRNPH1
18.8155	18.5106	18.7669	18.6887	19.6305	18.5068	18.4879	17.3748	20.796	16.8037	18.1706	17.5202	G8JLD3;Q8IUD2;Q8IUD2-3;Q8IUD2-2;G8JLM9;Q8IUD2-4;F5H185;F5H327;Q8IUD2-5;G8JLA4;F5GZU8	G8JLD3;Q8IUD2;Q8IUD2-3;Q8IUD2-2;G8JLM9;Q8IUD2-4;F5H185;F5H327;Q8IUD2-5;G8JLA4	ELKS/Rab6-interacting/CAST family member 1	ERC1
20.2919	22.1347	21.8797	22.9174	17.8755	18.0962	16.0055	16.7922	17.6425	18.5775	17.9555	16.4306	G8JLE5;Q9BVW5	G8JLE5;Q9BVW5	TIMELESS-interacting protein	TIPIN
20.306	21.0415	21.6663	21.4044	22.3355	22.1059	22.0554	22.4087	20.9917	22.6237	22.1053	23.1263	Q6NYC8;G8JLJ4;Q6NYC8-2;F8WBK4	Q6NYC8;G8JLJ4;Q6NYC8-2;F8WBK4	Phostensin	PPP1R18
22.35	21.8578	22.7106	22.3627	15.7201	18.0148	21.0493	21.2174	17.3189	17.1018	17.3817	21.8697	G8JLQ3;P78537-2;P78537;F8W099;F8W606;F8W036;F8VP73	G8JLQ3;P78537-2;P78537;F8W099;F8W606;F8W036;F8VP73	Biogenesis of lysosome-related organelles complex 1 subunit 1	BLOC1S1
15.9572	19.0223	15.9371	15.4828	14.6278	18.2141	17.8748	16.2	17.4825	15.6221	16.1947	16.8381	H0Y2M2;Q9H4Z2-2;Q9H4Z2	H0Y2M2;Q9H4Z2-2;Q9H4Z2	Zinc finger protein 335	ZNF335
20.4986	20.7507	21.1048	19.7096	20.4936	20.451	20.6259	18.2419	17.405	20.7409	20.5756	17.8659	Q9UGI8-2;Q9UGI8;H0Y2M4;F8W7T0;F8WDI4;B7Z6L5	Q9UGI8-2;Q9UGI8;H0Y2M4	Testin	TES
16.8844	18.0508	17.513	18.682	18.4985	18.0415	19.0606	18.7171	16.0434	16.146	16.6082	18.641	H0Y2M9;Q9H7M9	H0Y2M9;Q9H7M9	Platelet receptor Gi24	C10orf54
21.7728	19.2877	20.3719	20.5521	21.391	20.3657	19.7634	21.1862	20.0721	20.7989	20.3411	20.1397	H0Y2S9;H0Y7E2	H0Y2S9;H0Y7E2		MPRIP
19.8983	19.2387	20.3928	18.7402	20.0107	17.2693	15.7281	18.1241	18.0182	17.8495	20.4192	18.1811	Q6IAN0;H0Y2T3	Q6IAN0;H0Y2T3	Dehydrogenase/reductase SDR family member 7B	DHRS7B
23.5026	23.9818	24.0604	23.3337	23.0377	23.0759	24.1531	23.4306	22.8452	23.6186	22.3508	22.8825	Q93009;H0Y3G8;F5H8E5;B7Z7T5;F5H2X1	Q93009;H0Y3G8;F5H8E5;B7Z7T5	Ubiquitin carboxyl-terminal hydrolase 7;Ubiquitin carboxyl-terminal hydrolase	USP7
22.8468	24.4525	23.4884	22.9851	20.5073	23.4331	19.6785	23.3079	20.3154	20.878	20.693	19.4433	O14639-3;O14639-5;H0Y3K7;O14639-4;Q5JVV3;Q5T6N2;C9K0X4;O14639-2;A6NDU2;O14639;Q5T6N4;F8WAB0;F8W8M4;A6NKJ2;A6NCD9;F8WAB1;H0Y7N6;F6XFR5	O14639-3;O14639-5;H0Y3K7;O14639-4;Q5JVV3;Q5T6N2;C9K0X4;O14639-2;A6NDU2;O14639;Q5T6N4;F8WAB0;F8W8M4;A6NKJ2;A6NCD9;F8WAB1	Actin-binding LIM protein 1	ABLIM1
21.114	21.0787	21.3525	21.5253	21.031	21.3902	21.67	20.2211	21.7003	19.9092	20.0821	20.1123	Q6NUK4-2;Q6NUK4;H0Y3Y8;H0YAC5;B4DE60;Q9BRK0;Q9BRK0-2	Q6NUK4-2;Q6NUK4;H0Y3Y8	Receptor expression-enhancing protein 3	REEP3
19.5507	19.115	19.7248	20.1254	18.2254	19.1965	19.5773	18.8437	19.8925	18.3329	18.7972	19.729	H0Y4V5;Q12802-4;Q12802;Q12802-2;H0YMW2;A8MYJ1;F5H8M3;Q12802-5	H0Y4V5;Q12802-4;Q12802;Q12802-2;H0YMW2	A-kinase anchor protein 13	AKAP13
17.8965	19.0508	18.6341	18.026	18.5616	17.4689	17.4124	17.9803	16.5013	16.4063	17.9521	17.768	Q02447-4;Q02447-3;Q02447-5;H0Y6K5;Q02447-6;H0Y7L6;Q02447-2;Q02447	Q02447-4;Q02447-3;Q02447-5;H0Y6K5;Q02447-6;H0Y7L6;Q02447-2;Q02447	Transcription factor Sp3	SP3
27.8772	27.6858	27.6602	27.6403	26.8735	26.947	27.4147	27.6583	27.2727	26.9006	26.9801	27.5492	P62158;H0Y7A7;E7ETZ0;E7EMB3;Q96HY3;G3V361;G3V226;F8WBR5;G3V479;P27482;C9J7T9;P02585	P62158;H0Y7A7;E7ETZ0;E7EMB3;Q96HY3;G3V361	Calmodulin	CALM1;CALM2;CALM3
16.9119	22.4982	22.2281	22.0289	21.7653	22.0721	22.0129	21.5277	16.4924	16.6803	21.8353	17.9714	O43674;H0Y886;O43674-2;E7EWP0	O43674;H0Y886;O43674-2;E7EWP0	NADH dehydrogenase [ubiquinone] 1 beta subcomplex subunit 5, mitochondrial	NDUFB5
22.663	17.0082	23.2287	22.7866	22.5535	22.1208	23.0941	22.4538	22.4505	22.0597	23.0543	21.9543	H0Y9V2;P63146;H0YA80	H0Y9V2;P63146	Ubiquitin-conjugating enzyme E2 B	UBE2B
20.5586	20.9353	21.473	17.9292	21.2681	17.1746	16.7523	17.6817	21.0175	20.6704	17.5521	17.2108	Q96EY4;H0Y9X1;D6RA57	Q96EY4;H0Y9X1;D6RA57	Translation machinery-associated protein 16	TMA16
17.6673	16.9734	18.895	17.0984	16.7485	17.137	17.4755	16.9553	16.6828	20.7705	17.7585	16.4651	H0YAN8;O15013-7;O15013-4;O15013-5;O15013-6;O15013;C9JE94;B4DTE2;E9PB39;E7ETF5;Q5VXI4;Q9HCE6-5;Q9HCE6-3;Q9HCE6-2;Q9HCE6	H0YAN8;O15013-7;O15013-4;O15013-5;O15013-6;O15013;C9JE94	Rho guanine nucleotide exchange factor 10	ARHGEF10
21.2173	21.3008	21.7458	20.084	17.4746	17.2174	16.1596	19.7135	20.7296	19.8463	16.9865	24.5255	H0YBB9;O94903;E5RFX7;E5RG77;H0YBG2;E5RH70;E5RFZ4	H0YBB9;O94903;E5RFX7;E5RG77	Proline synthase co-transcribed bacterial homolog protein	PROSC
23.6974	23.1386	22.3884	22.9639	23.1323	23.007	23.6358	23.3537	22.3603	21.9063	22.1682	22.2362	H0YD48;H0YEF7;H0YE97;H0YEY8;H0YEH1	H0YD48;H0YEF7;H0YE97;H0YEY8;H0YEH1		PICALM
20.2254	21.007	21.1763	20.7458	19.9868	20.5724	17.2548	20.0528	21.2141	17.8249	20.2833	17.0005	H0YDK7;Q15771;E9PS06;E9PMJ1	H0YDK7;Q15771;E9PS06;E9PMJ1	Ras-related protein Rab-30	RAB30
22.4828	22.1326	23.0869	22.5587	21.4069	21.6744	22.1407	21.6163	21.8979	21.9017	16.2297	21.1758	P28347;H0YE88;A4FUP2;H0YEJ9;E9PKB7;H0YGS2;Q15562;H0YCZ6;H0Y7B0;H0YG62	P28347;H0YE88;A4FUP2;H0YEJ9;E9PKB7	Transcriptional enhancer factor TEF-1	TEAD1
22.7487	22.8074	22.6023	22.1933	20.3766	20.1539	22.0623	21.6031	22.8341	20.2438	16.7731	21.5938	H0YEF3;Q8TDP1-2;Q8TDP1;H0YE52;H0YCP5;E9PN81;E9PKP0	H0YEF3;Q8TDP1-2;Q8TDP1;H0YE52;H0YCP5;E9PN81;E9PKP0	Ribonuclease H2 subunit C	RNASEH2C
22.5341	21.0115	21.5288	18.108	21.0307	16.8454	20.5518	23.9264	21.1178	18.1544	20.7947	17.9635	H0YEL0;O14893-3;O14893-2;O14893;H0YDP6	H0YEL0;O14893-3;O14893-2;O14893;H0YDP6	Gem-associated protein 2	GEMIN2
26.1183	26.0496	26.1563	25.8534	26.884	26.5915	26.993	26.8276	26.4151	26.2842	26.1051	26.439	P08107;H0YG33;F8VZJ4;F5H1D3;F5GZ62;E7EQL7;E7EP94;Q5SP16;E7EP11;C9IYI3;P48741	P08107;H0YG33;F8VZJ4;F5H1D3;F5GZ62;E7EQL7;E7EP94;Q5SP16	Heat shock 70 kDa protein 1A/1B	HSPA1A
21.805	21.6747	22.9427	22.7189	22.1749	21.2329	21.0594	22.3659	22.5848	21.0291	22.647	23.0755	H0YGC0;P52756;Q59HE6;C9JFQ5;P52756-4;P52756-2;H0YFW8;P52756-5;C9J9P7;F8WE23;C9JR02;P52756-3;F5H384;F8W910	H0YGC0;P52756;Q59HE6	RNA-binding protein 5	RBM5
27.7376	27.7518	27.8369	27.9099	27.5754	27.1227	27.6652	27.7048	27.3962	27.4637	27.5645	27.2281	P31327;H0YGP4;P31327-2;Q5R211;E7EWJ3;C9JTA4	P31327;H0YGP4;P31327-2	Carbamoyl-phosphate synthase [ammonia], mitochondrial	CPS1
20.9508	20.6358	21.5115	22.0714	20.5062	18.2773	20.5034	16.3613	20.8054	20.1944	20.4202	21.2226	H0YH67;Q8N8S7-2;Q8N8S7	H0YH67;Q8N8S7-2;Q8N8S7	Protein enabled homolog	ENAH
23.12	23.6349	22.9622	22.5989	22.6464	17.334	22.4972	22.6207	22.1049	22.0018	22.416	21.7258	H0YI46;Q9BY43;E9PQI5;E9PQ80;H0YI89	H0YI46;Q9BY43;E9PQI5;E9PQ80	Charged multivesicular body protein 4a	CHMP4A
22.0103	22.6251	21.8794	18.6997	22.5955	22.9849	23.4269	24.4216	22.1159	23.3017	22.3202	23.2444	Q5ZPR3-3;H0YK40;Q5ZPR3-4;Q5ZPR3;H0YL10;Q5ZPR3-2;H0YK59;H0YLT8;H0YN85;H0YN29	Q5ZPR3-3;H0YK40;Q5ZPR3-4;Q5ZPR3;H0YL10;Q5ZPR3-2	CD276 antigen	CD276
22.8481	23.6701	23.2797	18.1713	16.1534	22.4299	23.7353	16.6631	24.0002	24.3375	22.5329	24.2458	H0YK61;H0YNK0;H0YNK8;Q5J8M3-3;Q5J8M3-2;Q5J8M3;H0YMH5;H0YLG4;H0YLP8	H0YK61;H0YNK0;H0YNK8;Q5J8M3-3;Q5J8M3-2;Q5J8M3;H0YMH5;H0YLG4;H0YLP8	ER membrane protein complex subunit 4	EMC4
21.7948	22.0632	22.7198	22.6012	23.1336	23.2549	22.9334	25.0326	22.5851	22.0386	22.6944	21.7136	H0YNG3;H0YK72;P67812;H0YK83;H0YNX5;H0YNA5;H0YKT4	H0YNG3;H0YK72;P67812;H0YK83;H0YNX5;H0YNA5	Signal peptidase complex catalytic subunit SEC11A	SEC11A
20.9532	21.9118	21.3546	23.0458	23.717	22.934	23.8367	22.9227	23.079	23.2874	23.5053	22.8317	Q9NPI6;H0YLN1;H0YLY1;H0YK68;H0YNB2	Q9NPI6;H0YLN1;H0YLY1	mRNA-decapping enzyme 1A	DCP1A
24.037	23.9387	23.4606	24.0613	19.1184	16.753	19.5024	21.4946	19.299	18.928	22.0195	20.6172	Q15004;H0YMA4;H0YKX3;A6NNU5	Q15004;H0YMA4;H0YKX3	PCNA-associated factor	KIAA0101
19.4382	20.3285	18.6629	21.0413	18.911	22.0312	17.3831	21.4154	19.1912	18.9792	19.2366	18.6189	Q6JHV3;H0YMI4;Q9Y6I4;H0YLB7;H0YKU8;F5H1A6;B3KMX7;B4DWJ6;H0YL81;B4DV65;H0YLG0;H0YM72;H0YMP6	Q6JHV3;H0YMI4;Q9Y6I4;H0YLB7;H0YKU8;F5H1A6;B3KMX7;B4DWJ6	Ubiquitin carboxyl-terminal hydrolase;Ubiquitin carboxyl-terminal hydrolase 3	USP3
25.8917	25.4881	25.1699	24.0838	24.9689	24.9462	24.9876	25.3857	25.7354	25.2159	25.2138	25.1855	Q71UM5;H0YMV8;C9JLI6	Q71UM5;H0YMV8;C9JLI6	40S ribosomal protein S27-like;40S ribosomal protein S27	RPS27L
21.9132	22.7544	23.3058	21.322	17.253	23.1591	17.2335	23.5731	23.3446	23.2907	23.2112	22.5811	H0YNA7;Q8TCT8	H0YNA7;Q8TCT8	Signal peptide peptidase-like 2A	SPPL2A
16.4193	16.2498	16.761	16.1464	20.1073	21.7157	20.3471	21.8973	19.9575	17.5693	21.4331	18.6735	H0YNE9;Q92930;F5GY21;H0YMN7;H0YLJ8;H0YL94;P59190-2;P59190;C9JB90;E9PI18;C9JFM7;E9PJQ5;E9PRF7;E9PNB9;G3V562;E9PBQ0;Q6MZH2;G3V196;Q96DA2;Q14964	H0YNE9;Q92930;F5GY21;H0YMN7	Ras-related protein Rab-8B	RAB8B
21.3621	20.649	20.9344	17.1533	17.2316	16.1625	17.56	18.0577	16.0533	17.5358	17.7505	16.4243	H0YNH5;Q7L8W6;H0YND7	H0YNH5;Q7L8W6;H0YND7	Diphthine--ammonia ligase	ATPBD4
15.4434	17.9605	17.6799	18.0832	24.4577	24.7111	23.5049	25.2068	25.9029	25.9686	26.316	25.6938	M_THOV;ML_THOV	M_THOV;ML_THOV
18.6541	14.9603	19.4038	16.8014	28.1498	27.5544	28.037	28.4445	28.2342	28.1298	28.0498	28.5219	NCAP_THOV	NCAP_THOV
26.3457	26.0927	26.5349	26.0175	23.5564	23.193	22.803	22.881	21.3052	21.8595	20.5586	21.4995	O00116;F5H632;B8ZZ81	O00116;F5H632	Alkyldihydroxyacetonephosphate synthase, peroxisomal	AGPS
19.7131	19.6925	20.4029	22.0001	19.5361	21.3551	19.0643	17.5905	17.2257	17.7942	19.6049	19.4442	O00139-2;O00139-1;E9PB70;O00139;O00139-4;D6R9M0;H0Y8H2	O00139-2;O00139-1;E9PB70;O00139;O00139-4	Kinesin-like protein KIF2A	KIF2A
24.2394	23.9999	24.1094	25.3235	25.6465	23.7057	25.6216	24.1112	23.5182	23.3643	23.1096	23.795	O00148;Q8N5M0;B1Q2N1;F6QWI5;F6S2B7;F6SXL5;E7EMX2	O00148;Q8N5M0;B1Q2N1	ATP-dependent RNA helicase DDX39A	DDX39A;DDX39
22.4599	22.3921	23.8419	22.4647	23.4761	23.0726	23.5665	23.7447	23.6444	22.8712	23.8161	22.7296	O00151	O00151	PDZ and LIM domain protein 1	PDLIM1
24.2085	23.4373	24.0139	23.9264	24.2049	24.4091	24.3256	24.3027	23.5057	23.3545	23.6297	24.2031	O00154-6;O00154-4;O00154;O00154-5;B4DUX0;O00154-2;O00154-3;F5GWE2	O00154-6;O00154-4;O00154;O00154-5;B4DUX0;O00154-2;O00154-3	Cytosolic acyl coenzyme A thioester hydrolase	ACOT7
16.1398	16.7428	19.7205	19.868	19.5186	19.512	19.554	19.7409	16.4781	17.3472	16.1882	21.2034	O00161;O00161-2	O00161;O00161-2	Synaptosomal-associated protein 23	SNAP23
22.1052	22.0835	22.0531	22.2166	21.9864	22.114	21.4788	23.3312	21.8854	21.2025	20.3845	21.5163	O00165;O00165-5;O00165-2;O00165-3;E9PIQ7;E9PEY2;Q5VYD6;O00165-4;O00165-6	O00165;O00165-5;O00165-2;O00165-3;E9PIQ7;E9PEY2	HCLS1-associated protein X-1	HAX1
24.1025	23.9353	24.6081	23.8808	23.27	22.7416	24.3034	23.6435	23.1889	23.7072	24.3669	22.896	O00170;E9PMH2;E9PPD7	O00170;E9PMH2;E9PPD7	AH receptor-interacting protein;Peptidyl-prolyl cis-trans isomerase	AIP
20.4887	20.0559	20.1804	19.5237	19.0462	20.7137	20.3756	17.7943	19.2416	20.238	20.0531	18.3801	O00178;E9PBK9;B0QY59;F5H716;F5H257	O00178	GTP-binding protein 1	GTPBP1
18.3639	16.6477	17.074	16.1715	22.1546	22.3359	22.4952	22.4487	21.7699	22.084	22.7133	22.1441	Q8WYQ7;O00182-2;O00182;B4DWP7;F8W9W4;C9JHN9;Q3B8N2-2;Q6DKI2;Q3B8N2	Q8WYQ7;O00182-2;O00182;B4DWP7;F8W9W4;C9JHN9;Q3B8N2-2;Q6DKI2;Q3B8N2	Galectin-9;Galectin-9C;Galectin-9B	LGALS9;LGALS9C;LGALS9B
22.2864	22.2042	22.9616	22.7706	21.6424	22.7	22.3478	22.3302	22.3766	21.74	21.8578	21.3495	O00186	O00186	Syntaxin-binding protein 3	STXBP3
17.2883	20.763	20.6912	21.1959	21.5895	21.7639	21.5302	22.1707	21.7383	21.182	21.1681	20.8765	O00194	O00194	Ras-related protein Rab-27B	RAB27B
20.7403	20.7292	17.8758	17.5046	20.5706	19.9536	19.7243	20.1474	21.3642	19.5676	20.0964	19.3683	O00220	O00220	Tumor necrosis factor receptor superfamily member 10A	TNFRSF10A
25.9978	25.7295	25.8439	26.157	25.8494	25.5825	24.9469	25.1143	25.4493	25.422	25.4123	25.4476	O00231	O00231	26S proteasome non-ATPase regulatory subunit 11	PSMD11
24.568	24.7404	24.6096	24.5121	23.7861	23.3076	23.5051	23.582	23.6482	23.5785	23.3581	23.5181	O00232;A6NP15	O00232;A6NP15	26S proteasome non-ATPase regulatory subunit 12	PSMD12
22.9943	23.0018	23.6243	23.1619	22.5998	23.0031	23.088	22.4172	23.2737	23.2819	23.2183	23.9049	O00233;F5H5V4;F5GX23;F8W7V8;O00233-2;F5H7X1;G3V1Q6;F5H169;F5H182	O00233;F5H5V4;F5GX23;F8W7V8;O00233-2;F5H7X1;G3V1Q6	26S proteasome non-ATPase regulatory subunit 9	PSMD9
21.251	20.3281	19.385	20.4131	22.6914	21.3062	21.5405	21.8572	20.2222	20.6763	19.0818	21.1514	O00257;O00257-3;F8WCW6	O00257;O00257-3	E3 SUMO-protein ligase CBX4	CBX4
25.2175	24.862	25.3415	25.2095	24.5529	22.8497	24.5849	23.0753	24.5782	24.2518	24.7811	25.0662	O00264;B7Z1L3	O00264;B7Z1L3	Membrane-associated progesterone receptor component 1	PGRMC1
24.1735	24.3506	24.0724	24.3919	24.1158	23.4825	24.2266	23.7644	23.5857	23.7271	23.3818	23.0865	O00267-2;O00267;B4DJK4	O00267-2;O00267;B4DJK4	Transcription elongation factor SPT5	SUPT5H
20.5648	20.6028	20.5301	22.084	20.9531	19.1909	18.9744	15.9709	19.7824	18.9183	18.9334	21.6427	O00268;Q5TBP5;Q92750;F5H0K4	O00268;Q5TBP5	Transcription initiation factor TFIID subunit 4	TAF4
22.8645	22.4806	21.1644	22.6643	20.5681	21.2296	21.0513	20.8872	19.3854	20.0708	20.5704	20.6391	O00273;O00273-2	O00273;O00273-2	DNA fragmentation factor subunit alpha	DFFA
27.2783	26.6051	26.8495	26.663	27.0737	26.8195	27.0042	26.6171	26.3242	26.8899	27.0649	27.0769	O00299	O00299	Chloride intracellular channel protein 1	CLIC1
19.4777	17.2655	22.0053	17.8463	17.3725	16.8681	20.0827	19.1827	16.9043	16.5277	16.4453	18.5963	O00311;F8W802;B1AMW7	O00311	Cell division cycle 7-related protein kinase	CDC7
21.0889	21.6839	21.1121	21.786	21.2942	20.6586	21.6657	20.4072	21.7896	20.4286	20.6333	21.6064	O00399;E5RIK5;E5RGW9;E5RFU3;E5RK00	O00399	Dynactin subunit 6	DCTN6
23.2485	23.3739	23.4211	24.2371	21.8724	22.8347	23.541	23.8335	21.6629	22.3763	19.6654	23.5386	O00400	O00400	Acetyl-coenzyme A transporter 1	SLC33A1
19.4093	21.0656	20.678	21.5985	20.8498	22.0221	19.2893	19.2546	20.3114	20.4391	20.8509	19.9989	O00401;F8WAS5;F5GY97	O00401	Neural Wiskott-Aldrich syndrome protein	WASL
24.1819	24.5387	24.7107	24.8883	23.9321	23.5018	23.1168	23.4142	23.3222	23.9945	23.7373	23.7559	O00410;O00410-3;H0Y8C6;O00410-2;B4E0R6;E7ETV3;C9JMV5;E7EQT5;E7EV12;C9JZD8;E7EWK4;E7EX05;C9JZ53;C9JQT6;E7ESA1;E7ESZ1;E7ETV8;C9J875;C9JXE0;C9J5I6	O00410;O00410-3;H0Y8C6;O00410-2;B4E0R6	Importin-5	IPO5
18.5568	17.1018	14.1593	18.7885	16.1342	18.4613	19.0991	19.0508	18.3212	18.3366	17.9254	20.1962	O00411;E9PDE7	O00411;E9PDE7	DNA-directed RNA polymerase, mitochondrial	POLRMT
19.6208	18.6671	17.1143	23.2295	17.6807	18.0812	17.6808	17.8458	20.1003	19.6354	16.8872	16.7176	O00418	O00418	Eukaryotic elongation factor 2 kinase	EEF2K
25.6546	25.718	26.5674	24.6181	24.3153	24.7199	24.7219	24.4816	25.6073	22.6494	25.2317	24.9401	O00422	O00422	Histone deacetylase complex subunit SAP18	SAP18
24.103	23.6273	24.2958	23.7427	22.5506	22.7029	22.8621	22.7041	22.9997	22.2811	22.1922	22.6934	O00425;O00425-2;F8WD15;Q9Y6M1-5;Q9Y6M1-3;Q9Y6M1-4;Q9Y6M1-1;Q9Y6M1;F8W930	O00425	Insulin-like growth factor 2 mRNA-binding protein 3	IGF2BP3
19.6306	20.5045	19.406	19.6173	21.1125	17.7113	19.3203	19.1366	18.7505	16.5519	18.7604	16.3815	O00442;O00442-2;A6NIC1	O00442;O00442-2	RNA 3-terminal phosphate cyclase	RTCA
18.7884	18.6931	20.1067	18.1465	18.3074	21.6661	16.7126	17.5885	19.818	15.509	20.6833	19.1745	O00443;F5H2B0;F5H5W9;B4E2G4;E9PPP3	O00443;F5H2B0	Phosphatidylinositol 4-phosphate 3-kinase C2 domain-containing subunit alpha	PIK3C2A
22.8237	22.5132	23.2995	18.9501	18.5364	20.6969	20.8319	16.9742	21.175	21.4707	20.4058	20.4788	O00461;F8W785	O00461;F8W785	Golgi integral membrane protein 4	GOLIM4
16.9584	17.5333	18.1034	17.0533	18.5392	17.5989	18.9928	18.9531	15.7457	16.5659	16.486	16.7688	O00469;O00469-2;E7ETU9;C9JXZ0;F8WEW3	O00469;O00469-2;E7ETU9	Procollagen-lysine,2-oxoglutarate 5-dioxygenase 2	PLOD2
21.6272	22.4274	21.1546	21.0219	21.2189	21.2713	21.1794	21.0085	21.7478	21.6226	20.7846	21.0297	O00471;F8W9B8	O00471;F8W9B8	Exocyst complex component 5	EXOC5
19.1306	16.0026	20.2523	17.4602	19.4897	18.2064	17.4312	19.2711	19.5131	19.1888	19.2728	19.996	O00472;D6RC27;B4DNK7	O00472	RNA polymerase II elongation factor ELL2	ELL2
24.7623	17.3679	24.686	24.5972	24.1807	24.361	24.1594	17.0501	24.4854	24.2366	24.5033	23.6651	O00483	O00483	NADH dehydrogenase [ubiquinone] 1 alpha subcomplex subunit 4	NDUFA4
24.6512	24.6304	25.1866	24.7643	24.1924	24.4171	24.332	24.1978	24.8537	24.348	24.831	25.2658	O00487;C9JW37	O00487	26S proteasome non-ATPase regulatory subunit 14	PSMD14
23.8529	23.2134	23.5858	22.008	21.5607	20.2239	20.7847	19.9509	23.8152	20.1474	23.9826	23.5258	O00499-9;O00499-10;O00499-7;O00499-8;O00499-4;O00499-6;O00499-11;O00499-3;O00499-2;O00499-5;O00499	O00499-9;O00499-10;O00499-7;O00499-8;O00499-4;O00499-6;O00499-11;O00499-3;O00499-2;O00499-5;O00499	Myc box-dependent-interacting protein 1	BIN1
20.4956	23.0868	21.6555	22.1291	20.7239	24.2955	21.0953	20.8134	21.0363	13.9689	20.0898	20.9845	O00505;E9PCN9;H0Y4S9	O00505	Importin subunit alpha-3	KPNA3
22.4035	21.9948	21.532	21.7414	20.3871	15.376	19.869	19.6944	19.2058	20.2597	19.3817	19.7111	O00534;O00534-3;B4DHS6;O00534-2;O00534-4;G3V152	O00534;O00534-3;B4DHS6;O00534-2	von Willebrand factor A domain-containing protein 5A	VWA5A
22.8338	23.0228	23.5081	22.991	23.7184	23.8605	23.5304	23.1599	23.3124	23.0864	23.1418	23.7578	O00560;O00560-3;B4DHN5;E9PBU7	O00560;O00560-3;B4DHN5;E9PBU7	Syntenin-1	SDCBP
21.3803	21.3038	21.5738	21.6792	21.9215	21.7513	22.0966	22.0392	21.0431	17.0983	21.9181	20.7326	O00560-2;G5EA09	O00560-2;G5EA09		SDCBP
23.9388	24.4483	23.5814	23.2261	21.5688	23.083	22.4154	23.441	22.8045	23.1312	22.6805	23.0385	O00566;C9JX83	O00566;C9JX83	U3 small nucleolar ribonucleoprotein protein MPP10	MPHOSPH10
25.6988	25.0976	25.3854	25.4105	25.3168	25.1914	24.9658	24.6327	25.5784	24.2075	23.8069	25.0026	O00567;Q5JXT2;H0YDU4;H0Y653;E9PDI8	O00567;Q5JXT2	Nucleolar protein 56	NOP56
26.2091	25.962	26.613	26.2415	26.0525	26.453	26.6914	26.4837	26.3414	26.3063	26.1739	25.9701	O00571;B4E3E8;B4DLU5;B4E3C4;B4DLA0	O00571;B4E3E8;B4DLU5	ATP-dependent RNA helicase DDX3X	DDX3X
24.6669	24.2426	24.4981	24.4194	24.173	24.0899	24.249	23.5592	24.3587	23.8319	23.8195	24.0524	O00625	O00625	Pirin	PIR
25.2152	25.6944	25.7837	25.4745	25.0893	25.3919	25.5788	25.054	25.0749	25.3018	24.405	24.6969	O00629	O00629	Importin subunit alpha-4	KPNA4
17.3122	16.9057	17.1411	18.0086	19.8621	17.64	19.1995	19.027	16.2198	20.2907	20.4841	19.2471	O00635	O00635	Tripartite motif-containing protein 38	TRIM38
23.5434	23.5026	23.7779	23.7164	23.9396	23.4985	24.1476	24.006	23.4908	22.5882	22.7352	20.231	O00743;O00743-3;O00743-2;B7Z3E2;Q5T1S7	O00743;O00743-3;O00743-2;B7Z3E2	Serine/threonine-protein phosphatase 6 catalytic subunit	PPP6C
25.1217	24.945	25.2418	25.6807	24.9843	25.1162	24.6714	24.7536	23.9891	24.7478	24.9662	24.2692	O00762;E1P5N7;A6NP33;G3XAB7	O00762;E1P5N7;A6NP33;G3XAB7	Ubiquitin-conjugating enzyme E2 C	UBE2C
24.8558	24.9591	24.7694	24.5699	24.3075	24.0622	24.5041	23.3956	24.502	24.0399	24.1665	23.6071	O00764;F2Z2Y4;O00764-3;O00764-2;F2Z3F8;A8MV33	O00764;F2Z2Y4;O00764-3;O00764-2;F2Z3F8	Pyridoxal kinase	PDXK
25.2835	25.3629	25.4489	26.065	24.9399	25.1977	24.7756	24.8443	25.1701	24.4701	24.6575	24.6996	O00767	O00767	Acyl-CoA desaturase	SCD
20.7879	20.8014	23.0113	21.278	21.6531	21.4331	21.5043	21.8816	21.0256	20.1842	21.1615	22.0577	O14497;O14497-2;O14497-3;H0Y488;Q96SM7;H0YEW5;H0YCU6	O14497;O14497-2;O14497-3;H0Y488	AT-rich interactive domain-containing protein 1A	ARID1A
16.1331	22.2386	23.2508	21.0681	16.7086	20.9342	22.3919	22.6281	16.8767	21.5583	21.8676	21.5477	O14519;F5GZF0;F5GYA4	O14519	Cyclin-dependent kinase 2-associated protein 1	CDK2AP1
20.8717	20.6162	21.1003	18.4748	18.998	16.6243	17.5294	15.6926	21.5502	21.6897	18.8677	21.2657	O14545;F8VNX8;F8VWK2;F8VVF3;F8VZ11;B4DI89	O14545;F8VNX8	TRAF-type zinc finger domain-containing protein 1	TRAFD1
18.0283	19.9812	23.8443	20.8878	24.0023	24.448	24.646	22.7801	21.0091	21.9722	23.3052	23.1666	O14561	O14561	Acyl carrier protein, mitochondrial	NDUFAB1
23.572	22.3224	23.3347	23.0034	25.8042	18.015	21.4045	25.3171	22.2416	21.4273	24.0045	21.7033	O14562;B3KW52	O14562;B3KW52	Ubiquitin domain-containing protein UBFD1	UBFD1
25.2386	20.8519	25.4911	18.3161	25.6567	17.7522	25.6509	21.9325	16.6501	24.3297	24.2587	25.161	O14569	O14569	Cytochrome b561 domain-containing protein 2	CYB561D2
24.7753	24.1234	25.0158	23.6035	24.0156	23.6702	23.7016	23.4081	23.913	23.7876	23.5547	23.7053	O14579;F5H1E1;A6NKA3;A6NE29	O14579;F5H1E1;A6NKA3;A6NE29	Coatomer subunit epsilon	COPE
20.7369	20.1458	21.7766	20.862	17.4302	20.832	20.0069	16.7199	17.5892	20.2459	16.1449	18.0068	O14593-2;Q24JQ1;O14593;F5GY33;H0YGQ6;F5GWY1;F5H1K6	O14593-2;Q24JQ1;O14593;F5GY33;H0YGQ6;F5GWY1;F5H1K6	DNA-binding protein RFXANK	RFXANK
23.9368	22.8599	15.7059	22.0541	22.5917	15.934	22.5138	17.4453	17.4583	18.9765	16.5379	17.1952	O14613	O14613	Cdc42 effector protein 2	CDC42EP2
20.6841	20.4361	20.6928	20.419	19.498	17.8529	18.7137	19.3329	19.5032	18.3013	18.8312	18.8181	O14617;O14617-5;O14617-4;O14617-2;G5E988;O14617-3;E7EMM2	O14617;O14617-5;O14617-4;O14617-2;G5E988;O14617-3;E7EMM2	AP-3 complex subunit delta-1	AP3D1
22.2015	20.7069	21.9762	21.9036	20.5915	17.8036	17.7439	16.1254	20.3792	19.3319	19.5275	20.6591	O14618;E9PP76;E9PK03	O14618;E9PP76;E9PK03	Copper chaperone for superoxide dismutase;Superoxide dismutase [Cu-Zn]	CCS
14.9473	16.8523	18.0304	17.1347	15.3953	17.4409	17.2816	17.4616	17.0765	17.9678	17.7945	17.8748	O14646-2;O14646;E7EPE9;H0Y8V4	O14646-2;O14646	Chromodomain-helicase-DNA-binding protein 1	CHD1
21.4976	21.583	20.8481	20.8415	22.8429	22.6895	21.6457	18.4826	21.1318	20.8171	21.4113	19.5476	O14656;E7EW96;O14656-2	O14656;E7EW96	Torsin-1A	TOR1A
21.7686	21.5894	22.8114	22.0073	21.821	22.3475	22.083	21.1707	23.1228	22.4661	22.2657	23.0764	O14657;F8WCG1;H0Y7C8	O14657;F8WCG1	Torsin-1B	TOR1B
18.5884	25.5164	19.3792	17.7688	19.8349	15.6566	16.0035	17.5247	21.1591	21.5183	21.6491	21.2277	O14662-2;O14662-4;C9K0W8;Q6GMS8;O14662;G8JLE0;Q96NX8;F8W9Z6;B7ZBM7;E1P5M0;F8W1F9;O14662-3;B7ZBM8;E9PND6;B7ZBM4;B7ZBM5;H0YEW0;B4DJX9;E9PRP8;E9PLV7	O14662-2;O14662-4;C9K0W8;Q6GMS8;O14662;G8JLE0;Q96NX8;F8W9Z6;B7ZBM7;E1P5M0	Syntaxin-16	STX16
20.6858	22.1657	21.0251	19.8602	20.3065	20.5574	20.9541	20.6067	21.2014	20.4638	20.5177	21.7825	O14672;A8MY20;B4DU28;H0YK87;C9J9B4;H0YNC5	O14672;A8MY20	Disintegrin and metalloproteinase domain-containing protein 10	ADAM10
17.4912	17.3225	18.8439	17.2181	17.5287	21.0465	20.0333	20.783	18.2597	17.4009	19.5732	17.031	O14681;E9PQN7;E9PK61;E9PNX3;E9PLB8;E9PL33;E9PM05;E9PS58;A6NES3	O14681;E9PQN7;E9PK61;E9PNX3;E9PLB8;E9PL33;E9PM05;E9PS58;A6NES3	Etoposide-induced protein 2.4 homolog	EI24
22.9121	23.0909	25.1583	24.9451	21.7226	16.6809	17.4632	22.4447	21.439	24.0544	22.9582	17.0879	O14684	O14684	Prostaglandin E synthase	PTGES
17.0628	17.5081	17.9228	16.9724	15.2352	17.2339	18.0096	18.89	16.6059	15.0008	18.0335	16.4519	O14686;O14686-3;H0YEF2	O14686;O14686-3	Histone-lysine N-methyltransferase MLL2	MLL2
22.7445	24.4272	24.1345	23.7999	22.1878	22.0783	22.539	21.8087	21.8475	20.9134	21.3697	20.7153	O14732-2;O14732;Q6PIP6	O14732-2;O14732	Inositol monophosphatase 2	IMPA2
18.6923	18.6859	19.4566	20.4548	17.465	20.3809	21.14	20.5414	17.2791	18.8499	19.7779	22.0957	O14733;O14733-3;O14733-4;F6WCX7;O14733-2	O14733;O14733-3;O14733-4;F6WCX7;O14733-2	Dual specificity mitogen-activated protein kinase kinase 7	MAP2K7
25.5708	26.6771	26.5033	26.4654	25.2158	24.3812	25.47	24.4381	24.7173	21.1895	23.5192	23.2583	O14737;B4DE64;Q3HM38	O14737;B4DE64	Programmed cell death protein 5	PDCD5
22.846	23.3961	25.0646	23.8787	21.9025	22.2283	22.1253	22.1112	24.6882	24.8422	24.8449	24.6175	O14744;A8MZ91;G3V5W5;B4DX49;B4DV00;H0YJX6;A8MTP3;G3V580;G3V5L5;G3V2X6;C9JSX3;G3V2L6;H0YJ77;H0YJD3;G3V5T6;G3V507;G3V2F5	O14744;A8MZ91;G3V5W5;B4DX49;B4DV00;H0YJX6;A8MTP3	Protein arginine N-methyltransferase 5;Protein arginine N-methyltransferase 5, N-terminally processed	PRMT5
22.6149	22.4348	22.2776	22.2188	22.9541	20.9882	21.957	22.9916	22.0391	22.6416	22.3361	23.7412	O14745;E7EV06	O14745;E7EV06	Na(+)/H(+) exchange regulatory cofactor NHE-RF1	SLC9A3R1
22.9941	22.0369	22.4518	22.8581	22.6122	20.6627	21.659	21.1702	22.324	22.1077	22.255	21.7738	O14773;O14773-2;B4DSE2;B5MDC1;E7EV34	O14773;O14773-2;B4DSE2;B5MDC1	Tripeptidyl-peptidase 1	TPP1
23.7231	23.6082	23.6782	23.7746	23.2211	23.0854	23.5976	22.2327	23.3352	23.6613	23.7184	23.3027	O14776-2;O14776;G3V220	O14776-2;O14776;G3V220	Transcription elongation regulator 1	TCERG1
17.8882	18.0766	17.8972	17.4541	17.5564	17.9182	17.5634	17.2239	17.157	16.2281	16.9707	18.8064	O14787-2;O14787;Q4LE60;F5H8J7;E7EM99	O14787-2;O14787;Q4LE60;F5H8J7;E7EM99	Transportin-2	TNPO2;TNPO2 variant protein
24.6736	24.8605	23.1861	24.9696	22.7139	23.1947	23.2445	23.552	21.895	23.3342	21.6299	22.9452	O14818;Q5JXJ2;Q8TAA3-2;F5H3G5;Q8TAA3-5;Q8TAA3;F5GY34	O14818	Proteasome subunit alpha type-7	PSMA7
25.3036	24.8402	25.3053	24.5302	23.9924	24.0681	24.3316	23.7826	23.6587	24.3903	24.4586	23.8606	O14828;O14828-2	O14828;O14828-2	Secretory carrier-associated membrane protein 3	SCAMP3
20.7815	19.2092	18.5603	19.7345	17.7441	20.0288	20.2833	20.6488	21.3285	21.4988	20.1327	19.4397	O14867;H0YHH3;C9IYH8;C9JMP6;C9IYR0	O14867	Transcription regulator protein BACH1	BACH1
18.7828	19.0532	18.7579	19.0581	15.6978	16.2251	17.053	17.8281	16.0268	16.6367	16.7264	16.5696	O14874;Q96G95;A8MY43	O14874;Q96G95;A8MY43	[3-methyl-2-oxobutanoate dehydrogenase [lipoamide]] kinase, mitochondrial	BCKDK
20.4412	17.8841	17.5091	20.6303	28.6114	28.5756	28.8743	28.6442	28.6282	28.6182	28.684	29.2503	O14879;B4DLS7	O14879;B4DLS7	Interferon-induced protein with tetratricopeptide repeats 3	IFIT3
24.0179	24.144	24.4904	24.1949	24.0728	24.0712	23.8087	25.282	23.5707	23.827	24.3742	24.2636	O14907	O14907	Tax1-binding protein 3	TAX1BP3
23.1554	23.8743	22.0626	23.6424	23.654	22.3492	23.1125	23.5627	23.2366	23.5347	23.3472	23.9546	O14908;A8K4I3;Q8TF65	O14908;A8K4I3	PDZ domain-containing protein GIPC1	GIPC1
17.683	17.2368	16.9325	18.0509	17.4622	17.4043	18.2228	17.2025	18.1114	17.5692	17.4418	22.0796	O14920-2;O14920;B4E0U4;B3KRB7;G3V105;E5RGW5;O14920-3	O14920-2;O14920;B4E0U4;B3KRB7;G3V105	Inhibitor of nuclear factor kappa-B kinase subunit beta	IKBKB
23.2225	22.644	23.9971	23.0635	18.2249	16.0881	20.6667	21.5675	21.8593	21.6433	22.3279	20.6584	O14925;E9PB91;B1APJ0;Q5SRD1;H0Y6X5;E7EP42;C9JV18;C9JSY4	O14925;E9PB91;B1APJ0;Q5SRD1;H0Y6X5;E7EP42;C9JV18;C9JSY4	Mitochondrial import inner membrane translocase subunit Tim23;Putative mitochondrial import inner membrane translocase subunit Tim23B	TIMM23;TIMM23B
24.7649	24.5759	24.4228	24.5469	22.4183	24.2137	22.9622	23.5311	23.2764	21.623	23.0723	23.2724	O14929;O14929-2;F8W9G7;F8WEW1	O14929;O14929-2	Histone acetyltransferase type B catalytic subunit	HAT1
19.6747	22.0187	20.4197	19.7994	18.1753	23.2607	19.5206	19.2311	19.7526	17.7259	19.2683	17.9034	O14936-3;O14936;O14936-4;O14936-6;F8W998;O14936-2;Q5JS74;Q5JS72;O14936-5	O14936-3;O14936;O14936-4;O14936-6;F8W998;O14936-2;Q5JS74;Q5JS72;O14936-5	Peripheral plasma membrane protein CASK	CASK
21.3715	21.8215	22.1726	21.7968	23.0519	24.0363	22.9253	22.7474	19.6314	17.7731	16.8041	18.207	O14949	O14949	Cytochrome b-c1 complex subunit 8	UQCRQ
21.0487	20.1081	20.7366	21.2091	19.4718	19.6112	20.7973	20.0156	19.51	17.0104	20.5238	19.8215	O14950	O14950	Myosin regulatory light chain 12B	MYL12B
21.8411	20.9657	22.1796	22.1838	22.3715	21.6739	22.6639	22.0184	21.5834	21.5627	21.7137	22.0863	O14965;A3KFJ0;Q5QPD4;A3KFJ1;Q5QPD2;Q5QPD1;Q9UQB9-2;Q9UQB9-3;Q9UQB9	O14965;A3KFJ0;Q5QPD4	Aurora kinase A	AURKA
23.106	23.9844	23.0532	23.2052	22.9062	22.8342	22.8148	23.2076	22.8238	22.838	22.3539	23.0144	O14974;O14974-3;F5H1B6;F8VWB4;O14974-4;F8W7P1;O14974-2;F8W8Q6;F8W9E8;F8VZN8;H0YIS4;H0YHI8;H0YHL8;F8VW28;H0YIM2;H0YIS3	O14974;O14974-3;F5H1B6;F8VWB4;O14974-4;F8W7P1;O14974-2;F8W8Q6;F8W9E8;F8VZN8	Protein phosphatase 1 regulatory subunit 12A	PPP1R12A
25.5822	25.6007	25.4774	25.094	25.2796	24.9334	25.7948	25.1475	24.5816	24.7685	24.9562	24.9985	O14975;Q6PF09;G3V1R7;D6RAJ2;Q9Y2P4	O14975;Q6PF09;G3V1R7	Very long-chain acyl-CoA synthetase	SLC27A2
21.5802	21.1851	22.8111	22.2151	22.4049	21.0347	21.0215	20.9909	16.8768	20.539	20.7382	18.7927	O14979	O14979	Heterogeneous nuclear ribonucleoprotein D-like	HNRPDL
17.8579	18.3616	23.1007	21.0698	20.1765	20.1447	16.3847	20.9014	19.9153	16.2627	16.8618	22.5118	O14979-3;O14979-2	O14979-3;O14979-2
24.6067	24.9077	24.9438	25.1844	24.8074	25.2815	25.0271	25.2416	24.3185	24.7456	24.5956	24.6341	O14980;C9JKM9;C9J673;C9IZS4;C9JQ02;C9JV99;F8WF71;C9IYM2;C9JF49	O14980	Exportin-1	XPO1
18.0629	16.823	17.5492	18.1675	18.3081	18.6196	15.9339	17.1588	18.8479	15.7284	17.6791	17.3981	O14981;B4E0W6;Q59HB6	O14981	TATA-binding protein-associated factor 172	BTAF1
21.5318	21.4472	21.3439	21.5712	16.3793	17.1836	15.6933	17.53	18.6648	16.7995	18.606	17.0103	O15014;E7ERY8	O15014;E7ERY8	Zinc finger protein 609	ZNF609
16.505	16.0345	16.6351	13.4427	17.2708	17.1622	14.6872	15.4052	14.6865	17.7653	14.7673	16.4647	O15015;O15015-2;C9J3L0	O15015;O15015-2	Zinc finger protein 646	ZNF646
22.7067	23.5229	23.6844	22.4	21.7354	20.8901	21.3347	21.0916	21.1484	21.8672	21.8377	21.6553	O15020;O15020-2;A4QPE4;E9PJZ2	O15020;O15020-2	Spectrin beta chain, non-erythrocytic 2	SPTBN2
19.4694	19.5944	19.1106	20.5603	19.3365	20.0089	19.975	21.002	17.1773	18.2011	19.6437	18.0058	O15031;A6QRG9;E2PU09;E7EQZ5;A6QRH1;F5H0C9;H0Y7X5;H0Y6J7;F5H3A2;B4DHQ7;O60486	O15031	Plexin-B2	PLXNB2
25.0186	23.7265	25.0897	24.727	24.002	24.2503	24.2733	24.0486	23.9347	23.9983	24.5353	24.2082	O15042-2;O15042;E7ET15;O15042-3;C9JB80;H0Y8D9;E7EW00;C9J5L1;C9JDJ7	O15042-2;O15042;E7ET15;O15042-3;C9JB80	U2 snRNP-associated SURP motif-containing protein	U2SURP
17.1197	18.199	18.4172	18.1869	18.084	17.8395	17.4064	18.1059	18.3785	19.8443	19.543	17.5917	O15047;C9J2Z9;E7ERP0	O15047	Histone-lysine N-methyltransferase SETD1A	SETD1A
18.0412	17.6385	17.1866	16.5839	14.7685	17.3311	16.7927	15.234	17.5466	17.4534	17.9568	17.6637	O15050;B7WP88	O15050;B7WP88	TPR and ankyrin repeat-containing protein 1	TRANK1
21.9006	23.0159	21.7063	21.0516	20.1083	20.6918	22.8456	19.1474	22.6595	19.9895	17.8578	19.1306	O15061;O15061-2;C9JIE4;H0YL34;O15061-3	O15061;O15061-2;C9JIE4;H0YL34	Synemin	SYNM
18.505	17.0745	18.3122	18.298	15.6852	17.4887	16.8069	16.7116	16.2139	16.2217	17.9977	16.8792	O15066;B4DSR5;F8WAR6;F8WER6;O14782	O15066	Kinesin-like protein KIF3B	KIF3B
22.387	22.6558	22.4602	22.0331	21.2657	21.9219	21.6632	21.3147	21.5934	21.7686	21.6847	22.109	O15067;F5GWT9;H0YGH1	O15067;F5GWT9	Phosphoribosylformylglycinamidine synthase	PFAS
19.5851	19.242	19.7151	19.1969	17.2802	16.7212	17.1783	15.9379	18.7637	18.7997	15.9924	18.0934	O15084;O15084-4;O15084-1;O15084-2;C9JBB9;B4DIW9	O15084;O15084-4;O15084-1;O15084-2;C9JBB9;B4DIW9	Serine/threonine-protein phosphatase 6 regulatory ankyrin repeat subunit A	ANKRD28
19.0707	21.0514	21.3917	21.2802	19.3961	20.4491	20.4756	19.7544	19.3513	19.2146	19.3301	19.7156	O15091-2;O15091;O15091-4;G3V2W2;O15091-3	O15091-2;O15091;O15091-4	Mitochondrial ribonuclease P protein 3	KIAA0391
18.1062	16.81	15.93	17.0603	15.9667	16.1043	17.2992	17.6512	16.0157	15.7061	15.4738	16.8929	O15111	O15111	Inhibitor of nuclear factor kappa-B kinase subunit alpha	CHUK
20.9253	20.7967	20.6528	20.3894	17.7909	19.911	20.0175	20.5149	19.2567	18.6582	19.4736	19.6327	O15118;B4DET3;F5GZD4	O15118;B4DET3;F5GZD4	Niemann-Pick C1 protein	NPC1
17.062	17.3162	18.823	20.5545	18.7043	18.5086	19.523	20.3779	16.7525	16.9123	17.362	21.0668	O15119-2;O15119;O15119-3;C9JIZ8	O15119-2;O15119;O15119-3;C9JIZ8	T-box transcription factor TBX3	TBX3
24.0521	23.4732	23.2335	23.9159	23.7979	23.5547	24.6569	23.2227	24.7793	23.1704	23.6763	25.1553	O15121;E7EMA0	O15121	Sphingolipid delta(4)-desaturase DES1	DEGS1
18.4121	22.8194	20.3322	23.7269	21.1713	17.6096	20.6653	16.6801	20.3047	21.5204	23.0031	19.937	O15126;O15126-2	O15126;O15126-2	Secretory carrier-associated membrane protein 1	SCAMP1
22.1893	17.9275	17.5324	16.9528	20.2682	16.6413	17.7905	18.9672	21.3037	16.5159	20.9779	21.413	O15127;F5H353	O15127;F5H353	Secretory carrier-associated membrane protein 2	SCAMP2
25.7255	25.0509	25.6622	25.5599	24.7225	27.1181	24.8061	24.4576	25.3499	25.0792	24.7209	24.6165	O15143;F8WCG3;C9JBJ7;C9K057;C9J4Z7;C9JEY1;C9JQM8;C9JFG9;C9J6C8;C9JTT6;F8VXW2;C9JM51;F8WEB3	O15143;F8WCG3	Actin-related protein 2/3 complex subunit 1B	ARPC1B
26.3341	26.329	26.2498	25.68	25.0786	25.0907	25.5988	25.1672	25.8891	25.39	24.1978	25.2932	O15144;E7EWG5;C9JTV5;G5E9J0;G5E9S7	O15144;E7EWG5	Actin-related protein 2/3 complex subunit 2	ARPC2
26.9777	26.9266	26.9355	25.5807	26.0258	26.5796	26.2957	25.7793	26.421	26.3747	26.295	26.1037	O15145;B4DM63;C9JZD1;F8VR50	O15145;B4DM63;C9JZD1	Actin-related protein 2/3 complex subunit 3	ARPC3
23.6688	21.9351	24.0668	23.7739	24.4437	25.6701	25.3215	25.3953	26.3613	23.9818	23.4708	23.4654	O15155;Q96EA0;C9JTT8;Q68DU7	O15155;Q96EA0;C9JTT8;Q68DU7	BET1 homolog	BET1;DKFZp781C0425
24.4716	23.8855	24.2788	24.0781	22.7013	22.4942	23.2914	21.7525	23.0696	25.9002	23.3593	23.665	O15160;O15160-2;E7EQB9;E9PBA4;H0Y723;E9PDD3;D6RDJ3;H0Y9C4;REV__Q2TLE5	O15160;O15160-2;E7EQB9;E9PBA4	DNA-directed RNA polymerases I and III subunit RPAC1	POLR1C
22.3823	22.2301	22.422	21.8216	21.7049	21.5644	20.8256	21.5076	21.016	21.0169	21.4439	21.8029	O15173	O15173	Membrane-associated progesterone receptor component 2	PGRMC2
26.0436	25.9059	26.137	25.7996	26.1996	25.8904	23.7089	21.5819	22.5657	23.0997	24.6523	22.9247	O15212	O15212	Prefoldin subunit 6	PFDN6
23.3384	25.2441	22.5133	24.3434	22.6677	20.9859	22.8059	22.7577	22.3734	21.3297	23.1053	20.4365	O15258;Q9P0H9;Q5T092;Q5T091;Q5T093	O15258;Q9P0H9;Q5T092;Q5T091	Protein RER1	RER1
26.5384	26.3614	26.5777	26.0269	25.6387	25.0283	25.6949	25.4407	26.5221	24.8202	24.8103	25.0118	O15260-2;Q5T8U5;Q5T8U7;O15260;B7Z7A8;B7Z6A4;F5H7X6	O15260-2;Q5T8U5;Q5T8U7;O15260;B7Z7A8;B7Z6A4;F5H7X6	Surfeit locus protein 4	SURF4
20.8146	16.9129	20.7243	22.1876	17.7173	21.7059	17.7172	19.8786	22.0071	20.7331	20.2158	21.2464	O15269;Q96IX6	O15269	Serine palmitoyltransferase 1	SPTLC1
18.8827	20.4955	20.4786	20.2694	20.2258	21.2045	20.19	20.0505	18.8411	20.9439	21.3185	20.167	O15270;H0YJV2	O15270;H0YJV2	Serine palmitoyltransferase 2	SPTLC2
19.118	19.7339	19.4306	18.5778	18.6719	17.3359	19.3413	17.4009	18.5218	19.0448	19.0303	18.905	O15294;O15294-2;O15294-4;C9JZL3	O15294;O15294-2;O15294-4	UDP-N-acetylglucosamine--peptide N-acetylglucosaminyltransferase 110 kDa subunit	OGT
21.0732	22.1377	18.6204	21.6521	21.1484	20.7562	19.3952	21.5496	22.0281	20.7995	19.2352	19.7847	O15305;F5H0W0;B7Z419;Q92871	O15305;F5H0W0	Phosphomannomutase 2	PMM2
24.1899	23.8693	24.1001	23.8637	23.2943	23.5546	23.5907	23.6164	22.9011	22.5194	23.3164	23.8042	O15355;F5H7G7;Q59GB2	O15355;F5H7G7;Q59GB2	Protein phosphatase 1G	PPM1G
21.0564	20.6799	21.0036	21.405	20.3007	20.5036	20.3501	20.5708	19.7387	20.7646	20.8321	20.7447	O15357;O15357-2;F5H3D8;F5GY16;H0YFZ4;F5H588	O15357;O15357-2	Phosphatidylinositol 3,4,5-trisphosphate 5-phosphatase 2	INPPL1
24.9868	24.2807	24.6511	25.29	24.05	23.7605	23.4574	24.7509	23.9324	23.8126	23.4045	24.2921	O15372;E5RJT0;E5RGU4;E5RFH0;E5RFW7	O15372;E5RJT0	Eukaryotic translation initiation factor 3 subunit H	EIF3H
23.795	22.3157	24.6571	23.6328	24.0497	23.6156	23.4243	22.9181	22.3403	23.2555	21.9176	22.7986	O15381;B4DP98;O15381-2;H0Y8B6;O15381-3;F8W938;B4DMC4;E7ERY0;E9PH71;E7EWK7;C9J6P7;C9JP83;E9PGD8;F8WF01	O15381;B4DP98;O15381-2;H0Y8B6;O15381-3;F8W938;B4DMC4	Nuclear valosin-containing protein-like	NVL
20.3254	25.4867	25.4102	19.1223	20.4777	23.9919	24.3498	22.8959	24.821	24.3738	19.2314	17.3005	O15382;B3KSI3;O15382-2	O15382;B3KSI3;O15382-2	Branched-chain-amino-acid aminotransferase, mitochondrial;Branched-chain-amino-acid aminotransferase	BCAT2
24.535	24.8465	24.8249	23.1069	24.3868	23.5317	24.2874	23.6857	17.9062	22.6962	23.8298	24.0172	O15392-5;O15392-4;O15392;G8JLJ6;O15392-2;O15392-7;O15392-6;O15392-3	O15392-5;O15392-4;O15392;G8JLJ6;O15392-2	Baculoviral IAP repeat-containing protein 5	BIRC5
18.8092	20.3559	19.0329	20.2748	18.1038	18.9218	18.9582	17.4994	18.2383	17.303	17.7405	16.2008	O15397;O15397-2;H0YFL8;F5H244;F5H2I3;H0YH64	O15397;O15397-2;H0YFL8	Importin-8	IPO8
18.0158	20.408	20.8037	19.968	17.8897	17.36	17.889	17.7145	17.6148	16.1789	18.5921	15.8378	O15400-2;O15400;B4DH37	O15400-2;O15400;B4DH37	Syntaxin-7	STX7
20.9893	21.891	21.379	21.338	21.0717	21.702	20.5969	20.8477	22.0244	22.2053	20.909	21.2522	O15427	O15427	Monocarboxylate transporter 4	SLC16A3
13.8329	16.8028	14.1938	14.173	13.8404	13.5351	13.6626	13.2537	13.319	13.4142	13.4708	17.6239	Q86UX3;O15440;E9PBW0;C9JZL5;Q86W30;Q29ZB1;Q29ZA9;A5PKY6;F8WCY8	Q86UX3;O15440;E9PBW0	Multidrug resistance-associated protein 5	ABCC5
24.0217	23.3294	23.0697	23.5153	22.5846	20.9668	21.8612	21.863	21.3137	21.8592	21.2851	22.0815	O15446;O15446-2	O15446;O15446-2	DNA-directed RNA polymerase I subunit RPA34	CD3EAP
20.7083	18.1314	20.1818	19.5575	21.8061	22.0527	21.2474	18.0918	20.9652	20.4828	19.827	22.2949	O15460-2;O15460;C9JCP0;C9JX45;A8MXE0;E7ERI1;E7ENX0;E7EPI9;C9JN43;C9JIG4	O15460-2;O15460	Prolyl 4-hydroxylase subunit alpha-2	P4HA2
20.8677	22.4396	21.371	17.0684	22.7964	20.6853	22.1367	22.0259	20.9816	21.6436	20.8694	20.8218	O15498;B4DR94	O15498;B4DR94	Synaptobrevin homolog YKT6	YKT6
21.0107	23.0514	22.8644	23.0384	21.7004	22.8017	22.2227	17.4329	23.355	22.004	22.931	20.666	O15504;C9JYA1;O15504-2;B4DT96;O15504-3;F8WC66	O15504;C9JYA1;O15504-2	Nucleoporin-like protein 2	NUPL2
25.9881	25.8145	24.8742	24.5876	24.2682	25.0644	24.3704	24.9224	23.7904	24.7189	25.0346	25.0266	O15511;B1ALC0;O15511-2	O15511;B1ALC0;O15511-2	Actin-related protein 2/3 complex subunit 5	ARPC5
23.3169	19.7678	23.2135	22.4814	20.924	22.0842	23.1245	21.877	17.9278	16.5672	21.4517	21.397	O15514;E9PHV4;E9PB93	O15514;E9PHV4;E9PB93	DNA-directed RNA polymerase II subunit RPB4	POLR2D
23.5938	22.4066	23.4411	22.7812	23.3277	22.4723	22.1058	23.0219	23.1222	22.0578	22.1785	22.4546	O15525	O15525	Transcription factor MafG	MAFG
16.701	16.9212	16.38	15.0859	14.9169	17.4582	16.9679	14.5564	14.3637	14.5665	13.9758	18.3315	O15541	O15541	RING finger protein 113A	RNF113A
19.9876	19.9061	20.1612	20.6041	16.9649	19.716	19.4359	19.9872	18.0022	18.9899	18.9706	18.5984	O43148;O43148-2;F5H2D9;B7Z8S9	O43148;O43148-2	mRNA cap guanine-N7 methyltransferase	RNMT
20.0909	20.1941	19.0839	19.7826	19.0639	17.8331	19.3284	19.243	17.6387	17.8065	18.137	15.184	O43156	O43156	TELO2-interacting protein 1 homolog	TTI1
24.4625	23.8214	24.1318	23.5321	23.0797	22.8056	22.2412	23.0591	23.8724	22.98	22.461	23.6392	O43159;E9PPY3;E9PPP6;E9PS87	O43159;E9PPY3	Ribosomal RNA-processing protein 8	RRP8
20.8061	19.5938	21.6162	21.4821	21.5374	21.3462	21.7019	22.0032	21.7148	21.2116	21.8352	22.8116	O43166-2;O43166;F5GYF8;H0YJY2	O43166-2;O43166;F5GYF8	Signal-induced proliferation-associated 1-like protein 1	SIPA1L1
25.8275	25.2717	26.0524	25.4725	24.7111	24.5711	27.4049	27.414	24.416	24.8797	24.1345	25.3331	O43169;D6RFH4	O43169;D6RFH4	Cytochrome b5 type B	CYB5B
25.4057	25.8613	25.6558	24.9823	24.9503	24.5034	24.6246	24.5707	24.7804	24.103	24.9585	25.225	O43172-2;O43172	O43172-2;O43172	U4/U6 small nuclear ribonucleoprotein Prp4	PRPF4
26.3443	26.0926	26.2795	26.3825	25.1634	25.0305	25.2975	24.9517	25.0019	24.9448	25.1422	25.3425	O43175;Q5SZU1;F5H634;F5GYN9	O43175;Q5SZU1;F5H634	D-3-phosphoglycerate dehydrogenase	PHGDH
20.237	17.6579	19.5443	21.2218	21.5315	21.6146	23.6984	22.4765	21.2044	21.5622	18.7165	19.4138	O43181;D6REP1;D6R916;H0Y9M8;D6RI09	O43181	NADH dehydrogenase [ubiquinone] iron-sulfur protein 4, mitochondrial	NDUFS4
21.3329	21.22	21.2605	20.4312	22.0653	20.9668	22.6738	20.8182	19.9894	20.8682	22.5633	21.6709	O43237;B4DZP4;B4E2E0;E7EPL8	O43237;B4DZP4	Cytoplasmic dynein 1 light intermediate chain 2	DYNC1LI2
25.4725	24.776	24.7647	24.29	23.62	25.3105	23.4847	25.0215	23.4868	24.0336	23.8328	23.568	O43242;F5H8K4;B4DT72;H0YGV8	O43242;F5H8K4;B4DT72	26S proteasome non-ATPase regulatory subunit 3	PSMD3
24.1076	23.3795	23.2303	22.524	22.6293	21.9988	23.6336	21.9908	21.3176	23.9395	22.7841	22.694	O43251-6;O43251-8;B0QYV1;O43251-5;C9JZB7;O43251-10;O43251-2;O43251;O43251-9;O43251-4;B0QYY4;O43251-7;F8W9K3;F8VR27;F8VZY7;Q9NWB1-3;F8WAC5;Q9NWB1-4;Q9NWB1-5;Q9NWB1;Q9NWB1-2;B7Z1U7;F8VZG9;B0QYY7;O43251-3;A6NFN3;A6NEW5;B0QYY6;F8VRS4;F5H0M1	O43251-6;O43251-8;B0QYV1;O43251-5;C9JZB7;O43251-10;O43251-2;O43251;O43251-9;O43251-4;B0QYY4;O43251-7;F8W9K3;F8VR27;F8VZY7;Q9NWB1-3;F8WAC5;Q9NWB1-4;Q9NWB1-5;Q9NWB1;Q9NWB1-2;B7Z1U7;F8VZG9;B0QYY7;O43251-3	RNA binding protein fox-1 homolog;RNA binding protein fox-1 homolog 2;RNA binding protein fox-1 homolog 1	RBM9;RBFOX2;RBFOX1
21.5839	20.9558	22.2659	21.1214	22.0488	19.8001	20.9373	19.7911	21.1987	20.9952	20.4405	20.3708	O43252	O43252	Bifunctional 3-phosphoadenosine 5-phosphosulfate synthase 1;Sulfate adenylyltransferase;Adenylyl-sulfate kinase	PAPSS1
20.16	19.6424	19.8719	20.2241	20.743	23.0079	23.1597	22.8678	23.0366	23.3123	23.2648	22.8602	O43264;A1A528;F5H3C1	O43264;A1A528	Centromere/kinetochore protein zw10 homolog	ZW10
25.8585	25.4386	26.0219	25.6199	25.2317	25.1354	25.1662	25.0383	24.561	24.7703	24.8643	25.3989	O43290;G3V1T2;E9PQI8;E9PN28	O43290;G3V1T2	U4/U6.U5 tri-snRNP-associated protein 1	SART1
17.8982	22.062	20.3125	18.7592	17.2867	19.7052	20.5233	19.4119	16.9166	19.3607	18.0054	20.1066	O43292;O43292-2;E9PLV6;E9PPZ9;E9PLG8;E9PQ31;E9PM11;E9PM94	O43292;O43292-2;E9PLV6;E9PPZ9	Glycosylphosphatidylinositol anchor attachment 1 protein	GPAA1
22.4564	20.4826	22.0732	21.4413	19.4723	21.9211	21.1111	20.8636	20.8096	22.3288	16.783	20.8721	O43293;O43293-2;E9PBT2	O43293;O43293-2	Death-associated protein kinase 3	DAPK3
16.9776	16.9249	18.4326	15.7456	17.5846	17.1561	17.4763	18.8603	16.8608	16.4506	18.4143	17.002	O43299;O43299-2;O43299-3	O43299;O43299-2	AP-5 complex subunit zeta-1	AP5Z1
16.055	18.0074	19.0454	17.7877	18.1722	18.1369	17.2445	18.1919	17.4247	17.8087	17.7935	17.8942	O43318-4;O43318-3;O43318-2;O43318;E7EMD4;Q9UG54	O43318-4;O43318-3;O43318-2;O43318;E7EMD4	Mitogen-activated protein kinase kinase kinase 7	MAP3K7
25.0421	25.2163	25.1438	25.4916	23.9614	24.4702	24.3376	24.3322	23.8128	21.4656	21.3724	24.7167	O43324;C9JLK5;D6RBD7;C9J1V9;H0YAL7;D6RCQ0;H0YAH9	O43324;C9JLK5;D6RBD7;C9J1V9;H0YAL7	Eukaryotic translation elongation factor 1 epsilon-1	EEF1E1;hCG_2043275
22.266	23.2494	21.9286	21.0904	22.6471	22.6215	21.9278	21.4879	22.8785	23.0959	21.9657	16.9119	O43353-2;O43353	O43353-2;O43353	Receptor-interacting serine/threonine-protein kinase 2	RIPK2
24.4156	23.1562	17.7073	24.7642	24.7072	23.6686	23.5395	22.2957	23.8333	21.0757	23.3016	22.3848	O43390;E7ERE4;Q2L7G6;E7ETM7	O43390;E7ERE4;Q2L7G6;E7ETM7	Heterogeneous nuclear ribonucleoprotein R	HNRNPR
21.0484	19.5706	20.2126	19.7564	21.0497	20.1885	19.3926	18.1949	20.7307	20.6381	16.65	18.057	O43390-2	O43390-2
23.5767	23.0884	23.0491	22.7453	21.9378	22.4972	21.1932	22.1198	23.8779	21.3704	20.6579	20.8101	O43395;E7EVD1;B4DSY9;REV__Q8WVP5;REV__Q5GJ75	O43395;E7EVD1;B4DSY9	U4/U6 small nuclear ribonucleoprotein Prp3	PRPF3
24.4747	24.1671	24.4772	24.6267	23.7702	23.6686	24.547	23.5443	23.3506	23.9911	23.5443	24.591	O43396;G3V1K0	O43396;G3V1K0	Thioredoxin-like protein 1	TXNL1
21.7894	22.8291	20.728	22.4501	21.4279	22.6027	17.1451	21.5936	22.7672	22.2664	22.5541	22.1781	O43399;Q5U0E0;Q5JWU6	O43399;Q5U0E0;Q5JWU6	Tumor protein D54	TPD52L2
21.0804	21.5515	21.0985	22.0525	17.4754	20.6112	20.8124	21.7162	20.6611	21.9243	20.9789	21.0597	O43399-2;O43399-4;O43399-3;B4DPJ6	O43399-2;O43399-4;O43399-3;B4DPJ6	Tumor protein D54	TPD52L2
20.354	16.7711	19.7215	16.9219	17.1428	22.4011	17.1021	16.3511	20.6317	16.9948	18.1833	20.5866	O43427-2;O43427;E9PSD3;H0YCE7;E9PJW6	O43427-2;O43427;E9PSD3	Acidic fibroblast growth factor intracellular-binding protein	FIBP
23.4919	24.5818	24.2552	24.1747	24.5087	24.5436	24.2335	23.7726	22.7482	22.6158	24.4524	24.8582	O43447;C9JQD4;A6NNE7;H0YEL5;A6NM32	O43447;C9JQD4;A6NNE7;H0YEL5	Peptidyl-prolyl cis-trans isomerase H;Peptidyl-prolyl cis-trans isomerase	PPIH
17.4223	17.641	18.0657	17.7713	19.4554	19.0331	16.9713	20.4526	19.562	16.8302	19.5475	20.4204	O43464-3;O43464;O43464-4;O43464-2	O43464-3;O43464;O43464-4;O43464-2	Serine protease HTRA2, mitochondrial	HTRA2
20.0227	19.4976	21.4904	16.8199	24.0493	23.0034	22.2245	23.7013	23.1503	21.4616	21.4265	23.1327	O43474-1;O43474;O43474-4	O43474-1;O43474;O43474-4	Krueppel-like factor 4	KLF4
23.2753	23.6092	20.4509	22.8927	17.0997	21.7295	20.7848	20.352	20.5328	21.9868	20.6637	17.9874	O43482;H0YKL4	O43482;H0YKL4	Protein Mis18-beta	OIP5
23.054	22.5219	23.6244	23.3389	21.5441	22.8015	21.6865	22.7295	22.3462	21.8464	22.2268	21.8398	O43488;C9JSL3;F8W7D9;Q8NHP1;O95154	O43488	Aflatoxin B1 aldehyde reductase member 2	AKR7A2
25.0943	24.7506	25.385	24.7784	23.8954	23.7005	24.6902	23.9078	23.6343	24.2528	24.035	24.6098	O43504;E9PLX3	O43504;E9PLX3	Ragulator complex protein LAMTOR5	LAMTOR5
22.8973	22.7445	22.3857	22.2615	20.5916	20.2845	19.883	19.5027	22.3899	21.7926	20.6584	21.2616	O43592;F8WDU6;F5GZM3;F5GYW6	O43592	Exportin-T	XPOT
23.9047	23.8541	23.3705	22.6602	21.2255	22.7231	23.1079	23.2263	22.4279	22.0181	21.0587	23.0001	O43598;H0Y8X4;O43598-2	O43598;H0Y8X4;O43598-2	2-deoxynucleoside 5-phosphate N-hydrolase 1	DNPH1
23.1596	23.5397	23.5926	23.652	21.2969	21.9129	20.9476	22.0416	21.5942	21.7816	21.2199	21.1238	O43615	O43615	Mitochondrial import inner membrane translocase subunit TIM44	TIMM44
21.7994	21.6521	22.352	20.8516	22.8753	23.2988	23.2971	23.5421	22.876	22.8737	23.1082	21.8132	O43633;Q9HAY6	O43633	Charged multivesicular body protein 2a	CHMP2A
20.2627	20.5616	18.2449	20.2737	16.9684	17.6727	17.1127	15.6576	16.623	16.8873	16.6638	17.6288	O43665-2;O43665;O43665-3	O43665-2;O43665;O43665-3	Regulator of G-protein signaling 10	RGS10
24.0505	24.5856	24.6345	24.2137	24.1906	22.4017	23.651	24.2285	24.4745	24.0237	23.384	23.3427	O43676;C9JKQ2	O43676;C9JKQ2	NADH dehydrogenase [ubiquinone] 1 beta subcomplex subunit 3	NDUFB3
22.1866	22.0387	22.117	21.6632	21.0024	17.3919	17.0505	17.7613	16.6372	20.9291	21.3627	20.8752	O43678;D6RJD6	O43678	NADH dehydrogenase [ubiquinone] 1 alpha subcomplex subunit 2	NDUFA2
24.6154	24.4939	24.7639	24.7325	24.1504	23.7592	23.9715	24.1518	24.1625	24.0045	24.6067	24.2986	O43681;E7EVN0	O43681;E7EVN0	ATPase ASNA1	ASNA1
26.0269	25.6229	25.4211	26.1681	24.1613	24.6472	24.4666	25.1474	25.6156	24.0261	24.5443	25.3723	O43684-2;O43684;B4DDM6	O43684-2;O43684;B4DDM6	Mitotic checkpoint protein BUB3	BUB3
26.0686	26.2631	26.2356	25.7594	25.4825	25.5098	25.8803	26.1733	25.1644	25.1599	25.7566	25.4079	O43707;D6PXK4;E7EV83;F5GXS2;Q08043;B7Z4P8	O43707;D6PXK4;E7EV83	Alpha-actinin-4	ACTN4
23.1543	23.1267	23.1289	23.2778	21.802	22.1801	21.767	20.9954	21.4037	22.2657	22.8782	22.3009	O43709;C9K060	O43709;C9K060	Uncharacterized methyltransferase WBSCR22	WBSCR22
23.6728	23.0582	22.8128	23.1083	22.1305	23.3072	22.4375	22.3381	21.8984	22.1235	22.116	21.6477	O43715	O43715	TP53-regulated inhibitor of apoptosis 1	TRIAP1
23.5437	22.976	24.1024	24.1669	22.7173	21.7955	22.9944	22.5224	24.3273	23.6629	24.0489	22.4527	O43776;B4DN60;B4DG16;F5H015	O43776;B4DN60	Asparagine--tRNA ligase, cytoplasmic	NARS
24.017	23.8218	24.075	22.9854	22.1432	23.2775	22.1894	22.4005	22.3643	22.4832	22.2763	22.0546	O43805	O43805	Sjoegren syndrome nuclear autoantigen 1	SSNA1
26.0452	26.0697	26.3427	25.7406	25.0521	25.0973	24.1476	25.4985	25.5376	24.2002	24.9684	25.6124	O43809;Q5HYH5	O43809	Cleavage and polyadenylation specificity factor subunit 5	NUDT21
21.0584	23.1406	20.0869	21.0888	21.1598	20.9161	21.9653	19.8564	22.1648	19.4795	20.4101	21.1321	O43813;E9PHS0;F8WDS9	O43813;E9PHS0	LanC-like protein 1	LANCL1
20.8787	19.9445	20.496	20.359	19.3553	18.1517	19.9964	17.6877	18.7582	19.6307	19.7	18.594	O43815;O43815-2;Q3B874	O43815;O43815-2;Q3B874	Striatin	STRN
23.9302	23.0693	23.7618	24.2686	23.05	23.2683	22.8514	23.1363	23.483	23.5212	23.2352	23.5685	O43818	O43818	U3 small nucleolar RNA-interacting protein 2	RRP9
24.8488	24.9342	25.3484	24.6247	24.5486	24.2543	24.5376	24.6983	24.5051	24.5226	24.6171	24.0422	O43823;B7Z8L8	O43823	A-kinase anchor protein 8	AKAP8
22.8077	22.7747	23.0124	22.7519	22.6386	22.3774	22.3893	23.7684	22.4396	22.3202	22.4255	21.8177	O43837;O43837-2;E9PGU4;O43837-3	O43837;O43837-2	Isocitrate dehydrogenase [NAD] subunit beta, mitochondrial	IDH3B
21.2215	21.0967	22.8728	20.3781	17.1103	16.3132	16.6061	19.5591	21.9057	21.5255	17.0775	22.3857	O43852;F5H4F5;F5H879;F5H3F1	O43852;F5H4F5;F5H879	Calumenin	CALU
21.1162	22.34	22.0477	22.3631	20.815	22.0073	21.2936	21.4106	20.2097	20.1679	20.7293	20.6995	O43865;O43865-2	O43865;O43865-2	Putative adenosylhomocysteinase 2	AHCYL1
20.0754	20.2862	22.425	20.5956	20.8255	20.2101	16.827	21.5202	17.1737	20.6711	17.9268	16.4548	O43913;O43913-2;B4DXT8;G3V0H0	O43913;O43913-2;B4DXT8	Origin recognition complex subunit 5	ORC5
21.5336	16.6667	21.966	21.5342	17.0479	21.0805	21.0505	17.86	19.0669	18.6105	15.9614	21.573	O43920	O43920	NADH dehydrogenase [ubiquinone] iron-sulfur protein 5	NDUFS5
20.7431	20.036	21.2917	20.261	18.422	15.6217	21.2795	18.142	19.0877	18.4394	21.5442	22.1647	O43929;B7Z3D0;F5H069;B7Z632;CON__Q2YDI2;Q53SE3;C9JGH7;C9J2X8;Q5THS9;E9PHS2	O43929;B7Z3D0;F5H069;B7Z632	Origin recognition complex subunit 4	ORC4
25.8984	25.84	26.2059	25.891	25.1224	25.3341	25.6332	25.3953	25.1692	25.2944	25.1958	25.9348	O60216;B3KUT8;E5RFZ5;E5RI01;E5RFV8;E5RIN7;E5RJW1;E5RJK5;E5RG18;Q9H4I0;Q9H4I0-2	O60216	Double-strand-break repair protein rad21 homolog	RAD21
21.5542	22.4659	23.0767	18.3785	16.6017	17.7193	16.9732	23.1622	21.4846	22.6969	22.59	21.6312	O60220	O60220	Mitochondrial import inner membrane translocase subunit Tim8 A	TIMM8A
21.1391	22.688	20.9934	21.4713	20.8148	21.3048	21.2265	21.6641	20.8755	21.3147	21.203	20.5664	O60231;B0V0F8;Q5SQH5;Q5JP46;B0V0F7;F8VPA4;A2AB15	O60231;B0V0F8;Q5SQH5;Q5JP46	Putative pre-mRNA-splicing factor ATP-dependent RNA helicase DHX16	DHX16
20.173	19.6488	20.5648	18.8548	19.8604	20.3146	18.3142	19.3475	18.0502	18.0095	15.0968	21.3148	O60244	O60244	Mediator of RNA polymerase II transcription subunit 14	MED14
24.8416	22.662	24.5483	23.984	23.3508	23.9907	23.7111	23.9445	23.7784	22.4524	23.2637	23.934	O60264;F5GZI1;REV__Q00610-2;REV__Q00610	O60264;F5GZI1	SWI/SNF-related matrix-associated actin-dependent regulator of chromatin subfamily A member 5	SMARCA5
18.9553	19.51	19.8163	20.0681	21.7622	21.3392	20.7487	20.3344	19.7458	20.5718	19.716	20.9291	O60271-4;O60271;O60271-2;O60271-9;O60271-5;O60271-3;F5H7U6;H0YBE9;F5H7H7;D6RHI8;H0YBS5;H0Y981	O60271-4;O60271;O60271-2;O60271-9;O60271-5;O60271-3;F5H7U6	C-Jun-amino-terminal kinase-interacting protein 4	SPAG9
21.8849	22.5116	22.0353	22.4394	21.6361	21.6134	20.6092	20.2431	20.7872	21.942	20.0548	21.1867	O60287	O60287	Nucleolar pre-ribosomal-associated protein 1	URB1
19.5927	18.7921	19.0312	18.7595	19.365	20.032	17.5388	17.525	16.3324	15.7563	17.9955	18.0687	O60293;O60293-2;O60293-4;G3V1X1	O60293;O60293-2	Zinc finger C3H1 domain-containing protein	ZFC3H1
18.6525	19.9603	21.0613	21.9442	20.3249	19.2293	20.7769	21.4601	19.268	18.527	19.5577	18.6526	O60294;B4DUW3	O60294;B4DUW3	Leucine carboxyl methyltransferase 2	LCMT2
22.4358	21.7538	22.2791	22.331	20.4973	22.0032	20.9444	22.7086	21.3556	21.3485	24.1992	22.9363	O60306;H0YH15;H0YLN9	O60306	Intron-binding protein aquarius	AQR
23.0842	22.4835	22.3914	22.5788	23.0612	23.4451	23.6099	22.754	26.2937	21.3237	23.0264	22.8911	O60313-2;O60313;E5KLJ5;E5KLK1;E5KLJ6;E5KLJ9;C9JY58;C9JMB8;A8MXB6	O60313-2;O60313;E5KLJ5;E5KLK1;E5KLJ6;E5KLJ9	Dynamin-like 120 kDa protein, mitochondrial;Dynamin-like 120 kDa protein, form S1	OPA1
21.1252	24.1718	24.3602	21.0926	20.6559	21.222	20.7152	20.9931	20.9531	21.2386	20.4685	20.5278	O60318;B3KT88;C9JL56	O60318	80 kDa MCM3-associated protein	MCM3AP
23.2816	23.4936	23.2949	23.2784	22.85	21.7354	22.06	22.3851	22.3701	22.9262	22.7334	23.1228	O60341;O60341-2;F6S0T5	O60341;O60341-2;F6S0T5	Lysine-specific histone demethylase 1A	KDM1A
19.0114	16.0853	22.0553	18.8093	15.5564	17.7824	17.0803	16.9361	17.4788	21.2335	15.593	21.0791	O60343-2;O60343-3;O60343;O60343-5;O60343-4;Q5JU47;A0JNU9;H0Y8P0	O60343-2;O60343-3;O60343	TBC1 domain family member 4	TBC1D4
19.2115	22.2605	18.3084	20.3485	21.2266	20.3439	20.1235	17.4461	16.2966	18.5968	17.4058	19.8675	O60344-4	O60344-4
23.4505	23.6956	23.5858	23.1836	22.5507	20.8526	22.4736	22.7394	22.2557	21.7741	22.2334	22.3189	O60427;H0YB97	O60427	Fatty acid desaturase 1	FADS1
23.2036	23.9382	23.4614	23.2549	22.095	22.3004	23.6309	23.7394	22.4398	22.6604	22.3026	23.6757	O60437	O60437	Periplakin	PPL
22.8896	20.7594	21.5368	19.7672	20.8666	20.8467	19.711	19.7541	19.0154	20.2346	19.1365	20.3156	O60443;B3KT05;O60443-2	O60443;B3KT05	Non-syndromic hearing impairment protein 5	DFNA5
22.7861	21.6007	22.0938	22.0863	23.1697	22.5547	21.8053	21.8655	21.7591	22.1272	22.8856	21.1389	O60487	O60487	Myelin protein zero-like protein 2	MPZL2
21.8798	22.0339	21.1697	21.6475	21.6822	21.5069	21.2447	21.6057	22.7553	22.2061	21.4877	20.7973	O60488-2;O60488;D6RF95;D6RFW9;D6RDA8;D6RD96;H0Y9A0	O60488-2;O60488	Long-chain-fatty-acid--CoA ligase 4	ACSL4
23.7958	23.2004	23.8558	23.7619	23.5878	23.5963	24.21	23.7126	23.4139	23.8701	23.984	24.2478	O60493;O60493-2;O60493-4;O60493-3	O60493;O60493-2;O60493-4	Sorting nexin-3	SNX3
23.4958	22.8607	23.6343	23.0668	23.3535	23.5211	23.2399	23.17	22.764	22.7026	23.0671	21.6163	O60502;E9PGF9;O60502-2;O60502-3;B4DYV7	O60502;E9PGF9;O60502-2;O60502-3	Bifunctional protein NCOAT;Protein O-GlcNAcase;Histone acetyltransferase	MGEA5
21.77	20.9098	21.6529	21.0249	19.6928	20.4275	19.5692	20.5146	20.4262	19.0598	18.124	17.2921	O60506;O60506-2	O60506;O60506-2	Heterogeneous nuclear ribonucleoprotein Q	SYNCRIP
19.2665	18.9073	20.3293	18.4336	16.8235	18.4303	17.4021	21.4388	16.7085	18.4263	17.6801	16.5024	O60508;B4DHE3;Q5SRM9;H0Y7P6	O60508	Pre-mRNA-processing factor 17	CDC40
19.1478	20.5187	20.1817	20.999	21.266	21.7018	20.5672	20.1633	20.3805	20.2385	19.1045	20.5191	O60518	O60518	Ran-binding protein 6	RANBP6
17.1589	17.5032	19.5718	20.7385	18.9856	17.646	16.8319	18.8105	17.6484	17.5447	20.7909	20.8727	O60547;E9PI88	O60547;E9PI88	GDP-mannose 4,6 dehydratase	GMDS
20.2182	18.2629	16.3711	17.5901	20.2983	20.3312	18.9543	21.3532	20.1864	21.3232	19.2701	16.859	O60563;A9XU13;C9JUL2	O60563	Cyclin-T1	CCNT1
18.0617	17.9012	18.0634	17.7525	16.624	16.7471	16.8049	17.1139	17.854	16.8094	16.6831	16.6872	O60566;O60566-3;O60566-2;C9JLW5;H0YKQ7	O60566;O60566-3;O60566-2;C9JLW5	Mitotic checkpoint serine/threonine-protein kinase BUB1 beta	BUB1B
22.4082	23.3503	23.0664	22.7206	23.5726	21.6343	23.0878	21.6799	22.4159	22.3147	22.2532	23.801	O60568;F5H723;C9JU11;C9JIX5	O60568	Procollagen-lysine,2-oxoglutarate 5-dioxygenase 3	PLOD3
17.9488	19.9243	16.9343	17.325	20.8823	21.0688	20.5982	19.9179	20.913	19.8405	19.4329	18.8809	O60573;B9A044;B8ZZJ9;B8ZZ50;C9JEL3;B8ZZL3;B4E1E4;B9A023	O60573;B9A044;B8ZZJ9;B8ZZ50;C9JEL3;B8ZZL3;B4E1E4;B9A023	Eukaryotic translation initiation factor 4E type 2	EIF4E2
21.4974	20.994	21.3194	20.8153	20.4551	22.5074	17.3212	20.7483	20.6656	21.2522	20.5287	21.022	O60613	O60613	15 kDa selenoprotein	2015-09-01
16.9594	17.5769	19.0108	17.6284	16.9702	17.8178	14.7431	19.1075	17.0852	18.9886	14.7528	17.6602	O60645-2;Q6P2E8;O60645;D6RB59;H0Y995;D6RBR9	O60645-2;Q6P2E8;O60645;D6RB59	Exocyst complex component 3	EXOC3
25.1987	24.9174	25.3445	25.1786	25.5152	25.0768	25.6559	25.3421	24.8045	24.8786	24.8728	25.1775	O60664;O60664-3	O60664;O60664-3	Perilipin-3	PLIN3
24.9182	24.2556	24.9103	24.999	23.7234	24.7725	24.5983	24.4487	23.4865	24.0106	24.2476	24.3365	O60675	O60675	Transcription factor MafK	MAFK
23.1583	22.7101	22.6264	23.1232	21.6604	20.8347	22.5985	21.0668	23.166	21.8048	21.9029	22.9644	O60701;O60701-2;B4DN25;E7ETF4;E7EV97;E7ER83;E7ER95;D6RHF4;E9PBD2	O60701;O60701-2;B4DN25	UDP-glucose 6-dehydrogenase	UGDH
21.9555	22.7339	22.7791	22.7977	22.5534	16.8966	23.0975	22.207	22.0358	22.1595	22.0678	16.6497	O60739	O60739	Eukaryotic translation initiation factor 1b	EIF1B
23.8647	23.5043	23.5327	24.0472	23.6043	24.3597	23.9896	23.4904	23.5745	22.8797	23.4007	25.0573	O60749;B4DEK4;D6RC15	O60749;B4DEK4	Sorting nexin-2	SNX2
21.9826	21.7149	21.8689	21.8422	21.0397	21.5077	21.5474	21.4772	22.372	20.9902	21.5696	21.566	O60763;O60763-2;F5H4X1;F5GYR8;F5GZ76;H0Y7C0;REV__Q5VZ89-5;REV__Q5VZ89-6;REV__Q5VZ89	O60763;O60763-2;F5H4X1;F5GYR8;F5GZ76;H0Y7C0	General vesicular transport factor p115	USO1
21.1373	21.3051	23.2794	17.3678	20.3805	17.405	20.4843	17.0707	16.3315	21.591	21.1725	21.7132	O60783	O60783	28S ribosomal protein S14, mitochondrial	MRPS14
19.9252	19.7318	15.993	19.7199	18.5311	17.0738	18.1985	19.0507	16.8726	19.7562	17.3603	17.376	O60826;F5GXW9	O60826;F5GXW9	Coiled-coil domain-containing protein 22	CCDC22
23.2532	22.7402	17.2879	23.0587	17.0778	23.4378	22.9067	24.9509	21.8453	22.4652	21.5542	22.2603	O60828-5;O60828;O60828-2;O60828-4;C9JQA1;O60828-3	O60828-5;O60828;O60828-2;O60828-4	Polyglutamine-binding protein 1	PQBP1
24.7879	25.3763	24.9486	24.5774	24.7185	23.7311	23.492	24.089	23.79	23.3683	23.4793	24.2309	O60832;A8MUT5;O60832-2;C9IYT0	O60832;A8MUT5;O60832-2;C9IYT0	H/ACA ribonucleoprotein complex subunit 4	DKC1
23.8072	23.303	23.2637	23.8388	23.9038	23.3495	23.6583	24.9491	22.543	23.1379	23.0688	23.5812	O60841	O60841	Eukaryotic translation initiation factor 5B	EIF5B
24.8172	24.5798	24.7092	24.1971	24.8155	24.4658	24.0893	23.0858	23.4428	22.7677	23.6574	24.8217	O60869;O60869-2	O60869;O60869-2	Endothelial differentiation-related factor 1	EDF1
23.4046	22.5758	22.4646	23.9351	24.5114	23.6914	24.1076	23.2794	23.8718	21.8514	23.6227	24.4507	O60884	O60884	DnaJ homolog subfamily A member 2	DNAJA2
17.7595	18.1052	18.2201	19.1155	17.4009	17.0308	19.9545	18.3897	17.8461	17.8077	17.7748	15.624	O60885;O60885-2;E7ESP5;Q4G0X8	O60885;O60885-2;E7ESP5;Q4G0X8	Bromodomain-containing protein 4	BRD4
26.4294	26.168	26.3022	25.9383	23.8759	24.918	24.1769	24.9659	24.7733	25.1011	25.0531	24.6724	O60888-3;O60888;O60888-2;C9IZG4;C9IZQ5	O60888-3;O60888;O60888-2;C9IZG4	Protein CutA	CUTA
21.4449	18.3194	20.9099	21.4057	16.8284	16.9	17.1845	16.9396	16.2902	16.6779	17.4107	16.9392	O60907-2;O60907;F5H6C0;C9JCW3;C9JYQ8	O60907-2;O60907	F-box-like/WD repeat-containing protein TBL1X	TBL1X
20.617	21.1253	20.6426	16.7519	21.4152	20.2436	20.7823	22.0827	21.0712	20.894	20.5764	22.2834	O60927;Q5SRK2	O60927	Protein phosphatase 1 regulatory subunit 11	PPP1R11
20.2323	21.6359	20.9746	20.4534	21.1546	21.2374	21.8863	20.4526	22.2454	21.2778	21.1463	20.9454	O60934;F5H3R2;E5RGU1;E2QRP0;E5RGR7;E5RGN7	O60934;F5H3R2	Nibrin	NBN
22.9313	22.7724	23.0424	23.5548	23.1545	17.0414	23.7244	17.0814	23.5923	23.2554	23.4671	23.4786	O60936-2;O60936	O60936-2;O60936	Nucleolar protein 3	NOL3
22.5839	22.5219	22.7958	22.2393	22.352	21.1235	21.4262	22.5778	21.469	21.6566	21.8208	19.785	O75027;G3V1J3;O75027-2;B4DGL8;G3XAC4;E9PJR8;E9PNQ5	O75027;G3V1J3;O75027-2;B4DGL8;G3XAC4	ATP-binding cassette sub-family B member 7, mitochondrial	ABCB7
17.3768	20.2236	19.918	17.1198	20.3339	18.9299	18.7452	18.8498	21.3918	16.9517	18.5006	20.9605	O75044;H0Y4C3;H0Y2P8;Q5VZB4;H0Y582;E9PDX4	O75044;H0Y4C3;H0Y2P8;Q5VZB4	SLIT-ROBO Rho GTPase-activating protein 2	SRGAP2
20.2147	19.8791	20.3934	20.3882	17.7102	18.1365	16.6019	17.5634	17.1397	16.8492	21.3068	21.381	O75051;O75051-2	O75051	Plexin-A2	PLXNA2
24.8633	25.1561	24.3266	24.6911	23.8153	24.1783	24.3307	23.7216	23.1589	23.7281	23.6413	25.1928	O75083;A8MVA9;D6RD66;O75083-3;B4DY05	O75083;A8MVA9;D6RD66;O75083-3	WD repeat-containing protein 1	WDR1
17.9393	17.4555	16.9351	16.5027	17.7325	18.1592	17.9489	17.8583	16.9863	16.6916	16.2192	15.7273	O75113	O75113	NEDD4-binding protein 1	N4BP1
21.1736	20.7828	21.2912	20.9331	20.7384	22.5525	20.5193	21.0281	19.7474	20.8307	20.3853	21.2229	O75116;E9PF63;F8W847;D6REE7;C9JFJ0	O75116;E9PF63;F8W847	Rho-associated protein kinase 2	ROCK2
22.8139	21.1832	23.8388	22.8176	22.5113	22.2402	21.0226	23.7183	22.1152	21.4099	21.6127	22.2606	O75128-3;O75128;O75128-7;O75128-2;O75128-6;O75128-5;O75128-4;C9J9X1;E7EQN2	O75128-3;O75128;O75128-7;O75128-2;O75128-6	Protein cordon-bleu	COBL
22.175	21.6563	22.6346	23.5775	22.5511	22.6438	23.1658	23.2634	22.7158	22.4906	23.1418	22.5003	O75131;E5RG68;H0YB26;E5RHZ0;E5RJ85;E5RG97;E5RFT7;Q96A23;O95741;Q9UBL6-2;Q96A23-2;F5GXN1;Q9UBL6	O75131;E5RG68	Copine-3	CPNE3
18.0865	18.5242	18.2137	16.2735	21.5522	22.2389	21.7997	21.542	21.5085	20.5574	20.2115	20.3921	O75146	O75146	Huntingtin-interacting protein 1-related protein	HIP1R
19.8966	23.5375	20.6527	21.6028	19.245	20.3237	19.88	20.7781	20.4532	20.649	20.9169	21.5409	O75150;O75150-4;O75150-3;F8W8Z4;B3KQV1;F6SYU7;Q6ZN99	O75150;O75150-4;O75150-3;F8W8Z4	E3 ubiquitin-protein ligase BRE1B	RNF40
20.2825	19.0079	16.3036	18.4133	22.4176	22.7442	18.4127	18.8116	16.5867	19.2587	18.1911	21.3097	O75151;E7ET14	O75151	Lysine-specific demethylase PHF2	PHF2
24.0145	23.3913	24.3281	23.4243	23.5827	23.0283	22.2088	24.481	23.3781	22.5493	21.7691	22.6199	O75152;B4DLG2;E9PQ61;E9PBY7	O75152;B4DLG2;E9PQ61;E9PBY7	Zinc finger CCCH domain-containing protein 11A	ZC3H11A
22.6799	22.3834	22.7139	23.053	22.4124	21.3176	22.4618	21.5937	22.0168	21.5347	21.7162	22.0117	O75153;C9J6D7;Q9Y5I4-2;Q9Y5I4	O75153;C9J6D7	Clustered mitochondria protein homolog	CLUH
19.1549	20.5739	22.4707	20.6842	21.5346	19.1084	21.3709	21.64	20.5799	20.9548	18.8251	20.735	O75165;F5GX04;H0Y8Q2;H0YA63	O75165	DnaJ homolog subfamily C member 13	DNAJC13
18.4174	15.3403	17.64	17.5593	15.2532	15.6711	17.9753	17.019	15.4528	15.1065	15.4982	17.1004	O75170-6;O75170-2;O75170-4;O75170-3;O75170-5;O75170;F2Z3M7;B3KMJ7	O75170-6;O75170-2;O75170-4;O75170-3;O75170-5;O75170;F2Z3M7;B3KMJ7	Serine/threonine-protein phosphatase 6 regulatory subunit 2	PPP6R2
19.462	18.7258	19.6701	18.8179	16.8012	16.9792	17.2186	19.2363	16.247	17.1004	17.8573	16.8643	O75191;B4DDT2	O75191;B4DDT2	Xylulose kinase	XYLB
19.3854	20.5019	19.7064	21.0106	17.3196	16.5348	15.9169	19.1687	18.4486	15.9977	17.069	19.6575	O75208;O75208-2	O75208;O75208-2	Ubiquinone biosynthesis protein COQ9, mitochondrial	COQ9
22.2784	22.8266	21.1188	22.8889	17.1824	20.7545	22.6359	22.183	16.6384	15.6336	16.2676	16.4662	O75223;B8ZZK2;B8ZZN4;E7EU55;O75223-2;B8ZZR8	O75223;B8ZZK2;B8ZZN4;E7EU55	Gamma-glutamylcyclotransferase	GGCT
24.6038	24.2619	24.0484	24.6514	23.5296	23.8502	23.9908	22.8536	23.3002	23.0324	23.6311	22.2634	O75306;B7Z9L2;F5H5P7	O75306;B7Z9L2	NADH dehydrogenase [ubiquinone] iron-sulfur protein 2, mitochondrial	NDUFS2
17.2859	17.8088	17.1876	18.528	17.9764	16.7556	16.7807	16.5733	16.952	17.4247	17.4427	16.0812	O75317;P62068-2;P62068-4;P62068-3;P62068	O75317;P62068-2;P62068-4;P62068-3;P62068	Ubiquitin carboxyl-terminal hydrolase 12;Ubiquitin carboxyl-terminal hydrolase 46	USP12;USP46
23.5463	23.1052	22.8114	23.0774	23.5467	23.889	22.5589	23.5438	20.7575	22.8468	23.3231	23.2746	O75319;O75319-2;C9JGC8;C9JYA6	O75319	RNA/RNP complex-1-interacting phosphatase	DUSP11
25.6802	24.3874	25.4883	25.6715	26.0148	26.1911	16.6861	25.1686	24.0092	24.4053	25.2258	24.7411	O75340;Q2YDC2;H0Y9X3;H0Y9N1;E7ESR3;E7EPW6;D6RA21;Q86W51	O75340;Q2YDC2	Programmed cell death protein 6	PDCD6
25.2648	24.6591	25.1566	24.7823	24.6385	24.505	23.4383	23.2168	24.9456	23.5979	24.6977	25.025	O75348;C9JYK3;Q5HYU8;F2Z307;O95670;C9JRT2	O75348	V-type proton ATPase subunit G 1	ATP6V1G1
21.2017	22.7292	22.0379	20.8793	20.4363	19.9601	21.0087	20.76	21.4083	20.3355	20.7226	21.8321	O75351	O75351	Vacuolar protein sorting-associated protein 4B	VPS4B
27.4784	27.7425	27.5588	27.0863	27.366	27.3792	26.8341	27.039	27.2615	27.231	26.6939	26.6819	O75367-3;O75367;O75367-2;B4DJC3;D6RCF2;Q9P0M6;Q5SQT3	O75367-3;O75367;O75367-2	Core histone macro-H2A.1	H2AFY
22.1152	24.1215	17.5956	22.2629	22.3428	22.5605	22.4628	21.3488	17.8898	22.0307	21.6912	22.4497	O75368	O75368	SH3 domain-binding glutamic acid-rich-like protein	SH3BGRL
17.6397	17.4274	16.6408	18.1087	17.8979	16.9829	18.4095	18.4293	17.0694	14.6738	16.417	17.841	O75376-2;O75376;E7EVK1;B4DJ25;E9PGV6;E7EVU5;E7EU93;E7EW50;E7EV02;C9JAP0	O75376-2;O75376;E7EVK1	Nuclear receptor corepressor 1	NCOR1
22.4621	22.3592	22.7098	22.995	17.2167	21.5356	20.1211	20.1217	21.471	21.1111	17.4556	20.9326	O75381-2;O75381;F5H4J2	O75381-2;O75381;F5H4J2	Peroxisomal membrane protein PEX14	PEX14
23.1672	23.7829	21.9605	23.9807	23.4345	22.257	18.2797	23.9474	23.7647	21.301	22.7302	22.9389	O75391	O75391	Sperm-associated antigen 7	SPAG7
25.5004	25.0663	25.5664	24.8154	23.603	23.8409	24.5469	22.9896	24.9668	24.4114	25.0616	23.41	O75396	O75396	Vesicle-trafficking protein SEC22b	SEC22B
16.7427	17.2278	17.4966	18.7826	16.9944	17.1234	18.6048	18.5027	16.9035	16.993	17.1542	16.4195	O75410;O75410-2;O75410-7;G8JLK4;E5RFM9;O75410-6;H0YAY0;E7EVI4;E7ET87;O75410-3;B4E3H6;O75410-5;O75410-4;H0YBT8;E5RJG6;O75410-8;E7ES82	O75410;O75410-2;O75410-7;G8JLK4;E5RFM9	Transforming acidic coiled-coil-containing protein 1	TACC1
15.8492	18.39	16.3214	18.7472	20.005	16.9018	16.4712	16.7948	16.9611	18.1343	15.376	17.097	O75420;A2VDH9	O75420;A2VDH9	PERQ amino acid-rich with GYF domain-containing protein 1	GIGYF1
25.0362	25.8452	25.0172	24.7127	24.7498	24.7485	24.5476	24.4038	25.0527	24.1081	24.2095	24.237	O75431;Q8IZ68;C9JNK6;C9JAZ1;F8WE26	O75431;Q8IZ68;C9JNK6;C9JAZ1	Metaxin-2	MTX2
24.8517	24.6535	24.6574	24.7244	24.0378	24.4184	24.8287	25.1655	24.1386	24.2679	23.5619	24.7165	O75436;F5H4L7;A8MZ56;G3V1N8	O75436;F5H4L7;A8MZ56;G3V1N8	Vacuolar protein sorting-associated protein 26A	VPS26A
22.5646	23.1456	22.8583	17.4019	15.9097	23.1898	23.427	24.4273	24.5803	23.526	16.7108	23.0254	O75438;O75438-2	O75438;O75438-2	NADH dehydrogenase [ubiquinone] 1 beta subcomplex subunit 1	NDUFB1
23.7948	23.3909	23.3081	23.4945	22.8603	22.3357	21.9642	22.1685	21.434	21.8065	22.3606	22.8329	O75439;G3V0E4;E7ERZ4;B3KQ85;F8WAZ6;F8WEA6;F8WBE1	O75439;G3V0E4;E7ERZ4;B3KQ85	Mitochondrial-processing peptidase subunit beta	PMPCB
23.0419	21.2563	23.833	21.9329	16.7769	17.009	17.1202	21.2367	20.2207	17.6957	22.198	17.2208	O75446	O75446	Histone deacetylase complex subunit SAP30	SAP30
15.5021	16.3458	17.131	15.9002	16.682	17.3309	18.4566	16.9414	18.698	16.7107	15.4808	19.116	O75449;B7ZBC8;B7ZBC9;O75449-2	O75449;B7ZBC8	Katanin p60 ATPase-containing subunit A1	KATNA1
25.0233	22.9042	25.2739	24.3853	25.6818	25.1864	24.9942	25.0939	23.455	22.1967	23.6262	23.2355	O75475;O75475-2	O75475;O75475-2	PC4 and SFRS1-interacting protein	PSIP1
23.9141	22.855	23.8995	22.2795	20.537	22.7527	22.9015	22.9817	21.6709	22.8345	22.1077	21.8524	O75477;B0QZ43	O75477;B0QZ43	Erlin-1	ERLIN1
24.6583	24.1114	24.9128	24.3001	24.1219	23.9836	24.126	23.2072	23.8711	23.9609	24.1154	23.8983	O75489;B4DFM8;E9PS48;G3V194;E9PKL8	O75489	NADH dehydrogenase [ubiquinone] iron-sulfur protein 3, mitochondrial	NDUFS3
27.2317	27.2594	27.1934	27.2428	27.4218	26.6772	26.8351	26.474	26.422	26.6034	26.9308	26.2637	O75506	O75506	Heat shock factor-binding protein 1	HSBP1
23.2999	23.4464	23.2096	23.9249	23.2867	23.9474	23.4956	23.1024	21.7326	21.8909	21.8668	23.461	O75521-2;O75521;F1LLU7;F8WAW4;C9JB63;C9J000;F8W6J1	O75521-2;O75521;F1LLU7	Enoyl-CoA delta isomerase 2, mitochondrial	ECI2
22.2858	20.594	22.877	22.276	21.636	21.2984	22.7421	24.1941	18.0922	21.5707	24.5248	22.6761	O75525;O75525-2;E5RJZ9;E5RG12;H0YAQ1;H0YAQ3;E5RHD3;H0YB45	O75525;O75525-2;E5RJZ9;E5RG12;H0YAQ1;H0YAQ3	KH domain-containing, RNA-binding, signal transduction-associated protein 3	KHDRBS3
22.7131	23.2116	22.5186	23.1516	22.7059	21.2839	20.7525	20.5906	20.5575	21.5097	21.0564	21.4751	O75530-3;O75530;O75530-2;E9PJK2;E9PL02;H0YEL4;E9PMU3;F5GY72	O75530-3;O75530;O75530-2;E9PJK2	Polycomb protein EED	EED
31.2119	29.1837	29.8774	29.2782	29.124	30.0826	28.5653	28.7917	28.6386	31.5778	28.6701	28.7498	O75531;E9PJJ8	O75531	Barrier-to-autointegration factor	BANF1
25.9285	25.3288	25.7864	25.2284	24.7569	24.9165	24.6669	24.6279	24.4413	24.0634	24.4879	24.8007	O75533;E9PCH3;B4DGZ4;F8WC19	O75533	Splicing factor 3B subunit 1	SF3B1
25.1627	25.8721	26.0411	25.4037	24.9479	24.2137	25.028	24.1997	24.1355	25.0292	24.7767	24.7815	O75534-2;O75534;E9PGZ0;G5E9Q2;E9PLT0;E9PLD4;E9PNG3;E9PKN4;E9PJK7	O75534-2;O75534;E9PGZ0;G5E9Q2;E9PLT0	Cold shock domain-containing protein E1	CSDE1
22.9276	22.7095	22.8583	23.044	23.3393	22.6115	23.3361	21.8862	22.6223	22.8707	22.5602	21.2072	O75554;B7Z4M2	O75554;B7Z4M2	WW domain-binding protein 4	WBP4
18.2547	16.597	18.1453	16.5104	18.5942	17.5471	18.4319	19.6932	18.6842	16.0258	16.6348	20.665	O75558	O75558	Syntaxin-11	STX11
22.2164	20.6245	22.0284	20.5523	18.7106	16.7605	18.7308	20.449	18.4638	17.7893	16.2308	17.7756	O75569;O75569-3;O75569-2;B4DJC7;G5E9Q4;F8WEG8;C9JMM3	O75569;O75569-3;O75569-2;B4DJC7	Interferon-inducible double stranded RNA-dependent protein kinase activator A	PRKRA
17.6933	16.3418	20.2264	18.2246	19.4416	16.7335	20.3471	20.2709	19.1503	20.2733	19.422	18.5208	O75582;B7Z2Y5;O75582-2;G3V2D1	O75582;B7Z2Y5;O75582-2	Ribosomal protein S6 kinase alpha-5;Ribosomal protein S6 kinase	RPS6KA5
23.7894	25.5573	25.315	24.12	23.463	23.5138	23.5679	17.0489	21.6469	23.9521	24.4181	23.6206	O75607	O75607	Nucleoplasmin-3	NPM3
23.8205	20.9449	22.6756	21.5694	21.6612	21.849	21.6008	17.3717	21.6254	21.9146	23.8319	22.6787	O75608;O75608-2;E5RJA0;E5RGR0;B4DP64;E5RJ48;E5RH74;E5RK58;E5RI35	O75608;O75608-2;E5RJA0;E5RGR0;B4DP64	Acyl-protein thioesterase 1	LYPLA1
22.616	22.8827	23.1596	22.306	22.1971	20.4634	20.2887	21.6748	22.2729	21.5917	22.5174	21.6538	O75616;O75616-2	O75616;O75616-2	GTPase Era, mitochondrial	ERAL1
23.0907	22.5885	22.447	22.5125	21.3554	21.702	20.9492	21.9395	22.1129	25.0893	22.9047	22.1911	O75629	O75629	Protein CREG1	CREG1
25.9064	26.2676	26.1537	25.9	25.1851	25.3782	25.3983	25.1877	25.5127	25.6275	25.4992	25.5058	O75643;F5H447;O75643-2;C9JAQ9;F5H4C1;A2RRQ7;B4E0P5	O75643	U5 small nuclear ribonucleoprotein 200 kDa helicase	SNRNP200
19.0336	18.5212	20.1412	18.987	18.2821	17.2499	17.05	16.7997	16.8826	18.8278	15.8401	17.4109	O75648;O75648-2;O75648-4;O75648-3	O75648;O75648-2;O75648-4;O75648-3	Mitochondrial tRNA-specific 2-thiouridylase 1	TRMU
23.3516	23.3181	23.1136	22.5832	22.3805	21.767	21.5622	21.7806	22.8046	23.0454	22.2428	23.5358	O75663;O75663-2	O75663;O75663-2	TIP41-like protein	TIPRL
20.2283	19.5718	19.8121	17.568	22.7944	19.8989	19.4254	18.9209	21.4977	18.0904	17.4146	18.9344	O75665-3;O75665;A6NF31;O75665-2;F5H2Z4	O75665-3;O75665;A6NF31;O75665-2	Oral-facial-digital syndrome 1 protein	OFD1
25.2091	25.8207	24.7526	24.6795	25.005	24.1757	24.0826	24.5333	25.2711	25.4679	24.5278	24.4411	O75683	O75683	Surfeit locus protein 6	SURF6
22.0867	22.2709	21.7354	20.8888	20.7089	18.9176	19.1593	18.6487	19.7755	21.4428	16.1997	20.6516	O75691	O75691	Small subunit processome component 20 homolog	UTP20
23.5948	23.4528	23.9483	23.6943	22.4728	22.6236	23.2659	23.007	22.9833	23.7341	22.7542	22.6443	O75694;O75694-2;B4DLT2;E9PF10;D6RA13	O75694;O75694-2;B4DLT2;E9PF10	Nuclear pore complex protein Nup155	NUP155
20.3965	21.5383	20.7925	21.9436	23.5374	23.3928	23.8279	23.1018	23.6444	22.8561	21.7318	22.0573	O75695	O75695	Protein XRP2	RP2
18.1077	20.2412	19.4897	20.2481	19.2826	17.4323	18.9592	18.159	21.2049	17.4296	21.8083	22.6597	O75717;F6W0U7;F8W7P7;C9JYB3;C9JW18	O75717;F6W0U7;F8W7P7	WD repeat and HMG-box DNA-binding protein 1	WDHD1
24.6357	24.295	24.595	24.8575	24.3489	24.5876	24.1837	24.4357	24.3081	24.3683	24.0365	24.2572	O75718;Q8NB01;C9JP16;B3KUP0;B3KQR7	O75718;Q8NB01;C9JP16	Cartilage-associated protein	CRTAP
23.7254	23.2299	23.597	24.121	23.5967	22.4093	24.231	22.9629	23.7631	22.9206	23.7325	23.8553	O75792	O75792	Ribonuclease H2 subunit A	RNASEH2A
24.0178	23.4569	23.301	23.7099	22.0296	22.0718	21.679	22.0599	22.7789	22.5019	22.8563	22.7133	O75794	O75794	Cell division cycle protein 123 homolog	CDC123
18.7241	22.3572	20.1217	19.3525	21.1451	22.2716	20.2358	20.9412	21.0753	19.9764	19.6588	21.4684	O75815;Q5TEW3;O75815-2;Q5JU32;H0Y5X5	O75815;Q5TEW3;O75815-2	Breast cancer anti-estrogen resistance protein 3	BCAR3
22.3362	22.1068	22.2591	22.0025	21.1041	20.1332	21.2804	16.7726	21.1425	19.8677	20.9399	20.8806	O75818-2;O75818;F8WC38	O75818-2;O75818	Ribonuclease P protein subunit p40	RPP40
23.5136	24.1427	24.013	23.8872	23.5271	22.1487	22.9138	23.2598	23.4803	22.6193	22.7911	22.0624	O75821	O75821	Eukaryotic translation initiation factor 3 subunit G	EIF3G
24.4249	24.4763	24.9477	24.9299	24.5687	24.4631	24.4018	24.3038	24.5295	24.2485	24.7278	25.1261	O75822;F5H425;B4DUI3;H0YGJ7;H0YLP3	O75822;F5H425;B4DUI3	Eukaryotic translation initiation factor 3 subunit J	EIF3J
22.4762	21.9236	22.0868	22.2476	20.7891	15.4798	15.3659	17.2905	18.2691	15.1472	21.0788	20.4337	O75832;B1AJY7;B1AJY5;Q8IZK9;B1AJY6	O75832;B1AJY7;B1AJY5	26S proteasome non-ATPase regulatory subunit 10	PSMD10
23.7855	23.5873	22.9655	22.972	22.8973	21.3048	23.0568	23.322	22.432	22.4617	21.7497	23.3915	O75844	O75844	CAAX prenyl protease 1 homolog	ZMPSTE24
23.4837	23.6687	24.0294	23.6841	23.1344	23.2567	22.985	21.9135	21.1065	22.6053	22.7803	22.051	O75874;C9J4N6;C9JLU6;C9JJE5	O75874	Isocitrate dehydrogenase [NADP] cytoplasmic	IDH1
20.3465	23.3445	22.592	22.5938	23.3556	23.2289	23.9028	23.3202	23.1698	22.7203	22.8887	22.8673	O75880;A8MY34	O75880;A8MY34	Protein SCO1 homolog, mitochondrial	SCO1
20.7251	20.6037	20.6079	22.7611	19.9773	20.9478	18.7106	18.8956	20.8306	16.2523	19.762	17.9425	O75886;O75886-2	O75886;O75886-2	Signal transducing adapter molecule 2	STAM2
25.4464	25.2554	26.0304	25.3497	24.4945	24.9448	25.765	26.2773	24.7845	25.2127	25.3039	25.4944	O75934	O75934	Pre-mRNA-splicing factor SPF27	BCAS2
20.8772	21.3775	22.3832	24.0114	24.3929	24.0414	24.5739	24.4992	20.3593	20.7331	22.8295	18.6688	O75935-3;O75935;F8W786;Q8NB28;O75935-2	O75935-3;O75935;F8W786;Q8NB28;O75935-2	Dynactin subunit 3	DCTN3
22.7797	22.7898	23.5525	23.1989	22.3874	23.7768	23.1767	22.7202	24.4291	22.1491	22.3838	23.251	O75937	O75937	DnaJ homolog subfamily C member 8	DNAJC8
25.8344	24.3979	25.6574	24.369	24.8978	24.9605	25.5638	26.0764	25.0933	24.6852	25.0284	25.7321	O75940	O75940	Survival of motor neuron-related-splicing factor 30	SMNDC1
25.3162	25.0425	25.4281	24.5048	24.9899	23.6334	24.9297	25.1208	24.9082	24.9615	24.7066	24.7753	O75947;O75947-2;F5H608	O75947;O75947-2;F5H608	ATP synthase subunit d, mitochondrial	ATP5H
24.3727	24.321	25.0093	24.4629	24.2852	23.8049	24.1886	24.0052	24.0198	23.7357	23.8597	23.4895	O75955;B0V109;B4DVY7;B0V111;A2AB09;A2AB10;B0S8A9;A2AB12;B0V110;A2AB13;B0V2I8;B0V112;A2AB11;H0Y4S3;B0V114;B0V113;B0V2J0;B0S8B0;B0V108;A2ABJ5	O75955;B0V109;B4DVY7;B0V111;A2AB09;A2AB10	Flotillin-1	FLOT1
19.6096	16.4869	16.024	18.0293	22.0926	17.1132	17.7716	17.1534	17.8889	17.8708	16.871	16.0104	O75962-5;O75962-2;O75962;E7EWP2;O75962-4;F5H228;E7EPJ7;F5H216	O75962-5;O75962-2;O75962;E7EWP2;O75962-4;F5H228;E7EPJ7	Triple functional domain protein	TRIO
25.5536	25.8119	25.8944	25.6355	25.0116	24.5548	25.7702	25.1532	25.2387	23.2515	23.5236	24.633	O75964;E9PN17	O75964;E9PN17	ATP synthase subunit g, mitochondrial	ATP5L
20.9891	21.4461	21.6356	20.8427	18.8605	19.1651	20.07	19.5436	19.9659	19.6322	18.4994	19.7149	O75976;F5GZH6;F5H0M8	O75976;F5GZH6;F5H0M8	Carboxypeptidase D	CPD
25.8067	25.8653	26.1435	26.2407	25.4013	25.0706	25.7558	25.6347	25.9895	25.2959	25.4541	25.3014	O76003	O76003	Glutaredoxin-3	GLRX3
26.603	26.8085	26.5094	26.3224	26.4568	26.0406	25.7831	26.0951	25.9733	25.5175	25.3885	25.8113	O76021;B4DJ58	O76021	Ribosomal L1 domain-containing protein 1	RSL1D1
23.2498	23.2093	23.5049	23.8567	22.8661	22.9411	22.5538	22.5707	23.8126	22.4692	22.9493	22.4691	O76031;Q9H072;H0YN08;H0YM48	O76031;Q9H072;H0YN08	ATP-dependent Clp protease ATP-binding subunit clpX-like, mitochondrial	CLPX;DKFZp586J151
21.5563	21.5528	22.0309	21.7521	22.1533	17.9042	20.6261	21.6992	16.7501	21.4776	22.7062	19.7073	O76071	O76071	Probable cytosolic iron-sulfur protein assembly protein CIAO1	CIAO1
22.0483	23.4405	23.4745	23.0527	22.3882	21.7882	21.8282	22.8905	22.0733	22.7803	22.0696	22.9918	O76094;G5E9Z8;H0YH39;D6RDY6	O76094;G5E9Z8;H0YH39	Signal recognition particle subunit SRP72	SRP72
17.1285	19.2514	20.4994	17.0337	17.1178	17.1473	16.3756	17.9466	19.3488	22.2333	22.0643	21.5661	O94760;Q5HYC8;B4DYP1;B4DGT0;H0Y7N1	O94760;Q5HYC8;B4DYP1;B4DGT0	N(G),N(G)-dimethylarginine dimethylaminohydrolase 1	DDAH1
23.5035	23.366	23.5418	23.5968	23.1101	22.9961	23.3162	23.2873	22.3785	22.7955	22.776	23.5568	O94776;Q68DB1	O94776;Q68DB1	Metastasis-associated protein MTA2	MTA2;DKFZp686F2281
20.4134	20.1183	20.5322	19.5657	18.2528	19.527	18.4007	18.3642	20.1906	20.3042	19.8161	19.0905	O94782	O94782	Ubiquitin carboxyl-terminal hydrolase 1	USP1
14.0757	17.0815	17.3088	17.3897	17.9649	17.5948	20.0635	17.257	17.4517	16.8461	17.1886	17.1728	O94804;H0YB71	O94804	Serine/threonine-protein kinase 10	STK10
17.2275	16.8641	21.9968	16.9135	18.4597	23.2497	19.5206	17.1876	16.7639	17.0919	23.013	14.2858	O94822;O94822-2	O94822	E3 ubiquitin-protein ligase listerin	LTN1
23.4013	22.5104	23.2039	22.8878	24.1781	22.3707	24.1301	22.3337	24.0096	23.8376	23.7186	24.0918	O94826;B4DZ87	O94826;B4DZ87	Mitochondrial import receptor subunit TOM70	TOMM70A
20.9303	20.9808	19.9587	20.266	20.8729	19.0766	19.7292	20.9699	19.1565	20.2821	21.7508	19.4088	O94855;O94855-2;E9PDM8;E9PC44;F6RFB3	O94855;O94855-2;E9PDM8	Protein transport protein Sec24D	SEC24D
19.5599	18.8677	20.0055	20.7851	18.5434	15.8454	16.6025	15.882	17.1759	16.3001	16.9966	17.0512	O94864-2;O94864	O94864-2;O94864	STAGA complex 65 subunit gamma	SUPT7L
22.4484	22.082	22.6426	22.3932	21.1271	21.3553	21.4171	21.3962	21.6018	20.7928	21.3343	21.1523	O94874;O94874-2;O94874-3	O94874;O94874-2;O94874-3	E3 UFM1-protein ligase 1	UFL1
21.3183	21.1008	21.7467	22.4969	19.7165	21.2148	19.6093	22.1455	19.1112	20.0695	22.3321	20.7815	O94888;C9JAT7;F5GYB1;F8WB69;C9JD50	O94888;C9JAT7;F5GYB1	UBX domain-containing protein 7	UBXN7
23.7886	21.5908	24.1199	23.4923	22.7195	22.9559	22.8435	23.9732	23.3629	22.2289	22.519	22.6441	O94906;O94906-2	O94906;O94906-2	Pre-mRNA-processing factor 6	PRPF6
15.4182	13.9409	16.801	17.4692	18.735	16.7093	17.1581	17.0286	16.0644	15.6609	18.9202	14.9513	O94913;E9PQ01;E9PKN0;E9PQF9;E9PNY7	O94913;E9PQ01;E9PKN0	Pre-mRNA cleavage complex 2 protein Pcf11	PCF11
20.4139	20.5714	20.5312	21.4865	17.0474	20.2482	21.3165	20.5992	19.8003	19.643	19.9953	19.4164	O94925-3;B8ZZA8;B8ZZC5;O94925-2	O94925-3
17.8905	18.0467	16.7155	22.5275	16.5195	16.6148	16.1925	16.7483	18.6863	18.9385	18.0307	18.797	O94927;O94927-2	O94927	HAUS augmin-like complex subunit 5	HAUS5
17.7233	19.9543	19.1845	19.2192	19.9021	16.6704	19.2297	18.9878	18.4534	17.6055	18.7038	17.5258	O94973;O94973-2;E9PJJ7;E7ESQ4;O94973-3;C9J1S3;E9PBJ2;E7EVC3;E9PR62;H0YEG0;H0YDE9;E9PQP4;E9PNC4	O94973;O94973-2;E9PJJ7;E7ESQ4;O94973-3;C9J1S3	AP-2 complex subunit alpha-2	AP2A2
21.0968	19.7432	23.1211	21.3771	21.6003	20.4425	22.7838	21.2409	21.3285	20.3079	22.6502	22.7338	O94992	O94992	Protein HEXIM1	HEXIM1
20.4934	19.0647	21.094	20.1741	19.7103	19.2512	19.2912	20.3192	19.6824	19.7425	19.7212	20.1075	O95071;E7EMW7;E7ET84;E5RFK7;H0YBB4;H0YAV7	O95071;E7EMW7	E3 ubiquitin-protein ligase UBR5	UBR5
21.157	20.2478	22.1206	21.4586	22.9075	23.2138	23.2081	22.2022	21.5473	23.3713	21.5616	18.2751	O95084;B4E2J3;E9PRR2	O95084;B4E2J3	Serine protease 23	PRSS23
17.3705	21.2126	20.6204	20.9568	17.7719	18.2086	22.2914	16.6535	20.9628	17.4611	20.4175	15.5839	O95139	O95139	NADH dehydrogenase [ubiquinone] 1 beta subcomplex subunit 6	NDUFB6
19.7057	19.5787	20.5778	23.6876	20.5111	24.2326	20.9796	21.2812	18.7265	20.3978	18.3067	18.7067	O95140;F5H6V5;A6NLD2;Q5JXC5;C9JQT7	O95140;F5H6V5	Mitofusin-2	MFN2
21.3294	21.8064	21.621	22.1228	19.1935	17.0489	18.862	18.9021	18.2322	19.0714	20.3403	17.1215	O95155-2;O95155;O95155-3;B1AQ61	O95155-2;O95155;O95155-3	Ubiquitin conjugation factor E4 B	UBE4B
21.339	21.9477	21.9982	21.7969	22.126	21.147	21.6684	21.0948	21.3906	20.9843	21.4418	21.7418	O95163;F5H2T0;H0YDF3	O95163;F5H2T0	Elongator complex protein 1	IKBKAP
17.6286	19.5714	19.2873	17.9297	19.7118	18.3855	20.535	18.252	20.5578	20.1207	19.4513	18.7101	O95182	O95182	NADH dehydrogenase [ubiquinone] 1 alpha subcomplex subunit 7	NDUFA7
22.5615	21.9645	22.3534	22.121	21.5482	21.6417	21.3841	21.6509	21.4545	21.4408	20.9813	21.1505	O95202;F8WBN9;O95202-2;O95202-3	O95202	LETM1 and EF-hand domain-containing protein 1, mitochondrial	LETM1
20.5596	20.7415	21.3701	20.8654	16.3702	18.6598	18.063	17.0889	15.6974	19.9582	17.5598	16.5253	O95205;Q5VZF2-3;Q5VZF2-2;Q5VZF2;B4E3F7	O95205;Q5VZF2-3;Q5VZF2-2;Q5VZF2;B4E3F7	Muscleblind-like protein 2	MBLL;MBNL2
20.6365	20.7213	20.9826	21.2075	19.5279	16.9787	20.4157	18.4294	20.1499	19.63	19.5831	17.6536	O95218-2;O95218	O95218-2;O95218	Zinc finger Ran-binding domain-containing protein 2	ZRANB2
23.0661	19.7264	19.6677	21.0684	20.3695	17.7004	19.0245	19.2732	19.1217	16.4478	19.1068	19.2915	O95229;A6NH27;A6NNV6;A6NNP9	O95229;A6NH27;A6NNV6	ZW10 interactor	ZWINT
23.5513	23.092	24.1401	22.5909	21.7226	14.7783	20.6548	22.0793	21.0074	22.1506	22.2547	22.5648	O95232;F5H1W9;B4DJ96;D6RDI2;D6RHH0;O95232-2;C9JL41;H0YA81;H0YBV7;H0YAR4	O95232;F5H1W9;B4DJ96;D6RDI2	Luc7-like protein 3	LUC7L3
24.6518	22.5752	24.0888	23.7523	22.8388	23.4495	23.0444	23.7024	23.1588	23.5566	23.4978	23.5145	O95235;B4DL79;D6RBN1;D6R9E4;H0YAC9	O95235;B4DL79	Kinesin-like protein KIF20A	KIF20A
23.6352	22.8143	23.8133	22.8542	22.1004	21.6859	21.7953	22.4775	22.1677	20.9939	21.4712	22.0321	O95239;O95239-2;F5H4Q9;Q2VIQ3;Q5JRK0;E9PG57	O95239;O95239-2	Chromosome-associated kinesin KIF4A	KIF4A
22.1098	22.1368	21.5615	20.8434	21.6634	21.2795	20.244	21.2946	20.1707	21.853	21.308	21.3962	O95273-2;O95273;REV__Q8N4P3	O95273-2;O95273	Cyclin-D1-binding protein 1	CCNDBP1
23.8578	24.0757	24.3138	23.6887	23.4967	21.4504	24.8961	20.1159	23.252	22.1963	23.623	21.1447	O95292;A6NLV9;E5RK64;O95292-2	O95292;A6NLV9	Vesicle-associated membrane protein-associated protein B/C	VAPB
21.1061	21.3277	22.6949	21.9057	21.592	21.6929	20.8892	21.2904	21.5645	21.0368	21.3083	21.4753	O95295	O95295	SNARE-associated protein Snapin	SNAPIN
23.7798	23.806	23.7268	23.3584	23.6791	22.8424	23.711	23.324	21.6718	22.3343	22.756	21.7902	O95297-2;O95297;O95297-4;Q9UEL6;O95297-3;B2REC0	O95297-2;O95297;O95297-4;Q9UEL6;O95297-3	Myelin protein zero-like protein 1	MPZL1
20.123	21.7779	26.0481	21.7725	26.1451	21.728	20.5684	20.7402	19.6156	20.4646	20.5871	18.9399	O95302;B7Z6H3;B7Z230;B7Z1U8;B7Z1G9;C9J4P8;F5GZ14;Q75LS8	O95302;B7Z6H3;B7Z230;B7Z1U8	Peptidyl-prolyl cis-trans isomerase FKBP9	FKBP9
24.9733	24.374	25.2184	24.1599	24.7571	24.6102	25.058	25.2648	24.7633	24.1316	24.9758	24.9947	O95336	O95336	6-phosphogluconolactonase	PGLS
23.4618	22.8571	23.6378	23.3849	22.4367	23.3335	22.5356	22.3834	22.3369	21.2399	23.4324	22.0993	O95347;O95347-2;F5GZR0;Q5T821	O95347;O95347-2	Structural maintenance of chromosomes protein 2	SMC2
21.738	22.0621	22.0917	22.1899	20.6188	19.3267	18.6887	18.7044	21.1634	19.4724	20.5859	21.1871	O95361;B3KP96;O95361-2;H0Y626;Q309B1	O95361;B3KP96;O95361-2;H0Y626;Q309B1	Tripartite motif-containing protein 16;Tripartite motif-containing protein 16-like protein	TRIM16;TRIM16L
19.6368	19.4448	19.2279	19.5688	20.4648	16.3041	16.4181	19.0879	17.5028	19.4315	17.1897	20.6234	O95363;E9PBH8;Q5JRF7	O95363	Phenylalanine--tRNA ligase, mitochondrial	FARS2
23.051	22.7281	23.4114	23.3788	22.4054	21.7472	21.5451	22.4291	21.4002	22.1122	22.1805	21.8643	O95372;E9PH41;Q5QPQ1;Q5QPQ3;Q5QPQ2;E7EPS4;Q5QPN9;Q5QPQ0;Q5QPN5	O95372;E9PH41;Q5QPQ1;Q5QPQ3;Q5QPQ2;E7EPS4;Q5QPN9;Q5QPQ0	Acyl-protein thioesterase 2	LYPLA2
25.8461	25.7031	25.7867	25.5224	25.1487	25.2922	25.4092	25.239	25.187	25.1957	25.3459	25.2984	O95373;E9PLJ0;E9PLB2	O95373	Importin-7	IPO7
19.5849	17.424	18.6126	21.9272	16.5981	19.4496	22.5608	22.046	19.929	17.1761	21.9724	21.9805	O95376;H0Y3N1;C9JZ71;C9JCL4;F8WCS4;C9JBC5	O95376;H0Y3N1	E3 ubiquitin-protein ligase ARIH2	ARIH2
23.7591	23.5894	23.9371	23.388	23.1467	23.269	23.4502	22.8126	22.3443	23.3906	23.3105	23.2459	O95391;E5RGM7;E5RK41	O95391	Pre-mRNA-splicing factor SLU7	SLU7
23.4312	22.5622	22.8221	21.8402	22.0158	25.0212	22.3628	21.7296	22.2654	22.1181	22.0202	20.8071	O95394;D6RF12;E9PF86;D6RCQ8;D6RF77;D6RCD1;D6RC77;H0Y8I3;D6RIS6;H0Y987	O95394;D6RF12;E9PF86	Phosphoacetylglucosamine mutase	PGM3
16.421	18.3743	19.2564	18.602	16.1864	16.5312	17.7356	17.0185	18.218	15.4192	17.7291	17.6847	O95396	O95396	Adenylyltransferase and sulfurtransferase MOCS3;Molybdopterin-synthase adenylyltransferase;Molybdopterin-synthase sulfurtransferase	MOCS3
23.4442	23.3407	23.9192	23.4588	22.8096	23.3106	24.0092	22.7588	22.8942	22.5112	23.6545	23.3813	O95400	O95400	CD2 antigen cytoplasmic tail-binding protein 2	CD2BP2
20.4534	19.6025	20.016	21.5673	20.8193	20.0965	17.1871	20.1728	21.0071	19.6491	18.4664	18.9057	O95402;O95402-2;G8JLN5	O95402	Mediator of RNA polymerase II transcription subunit 26	MED26
17.5922	18.6406	18.4535	16.7088	18.0645	16.1211	17.9803	17.7423	17.776	17.025	16.5399	16.9631	O95425-2	O95425-2
17.9827	20.6095	17.9049	17.8797	16.4129	18.2906	20.3267	18.6423	18.8383	16.7381	15.7682	17.1786	O95427	O95427	GPI ethanolamine phosphate transferase 1	PIGN
25.2562	25.3738	25.7132	25.1424	24.6876	24.9141	23.9318	24.6612	24.4122	25.0077	25.0204	24.2615	O95433;B4DUR9;G3V438;H0YJG7;H0YJU2;G3V3W9;H0YJ63;H0YJG6	O95433;B4DUR9;G3V438;H0YJG7	Activator of 90 kDa heat shock protein ATPase homolog 1	AHSA1
22.9205	21.5108	22.7259	22.4256	21.291	21.5936	21.6873	21.5245	20.6832	19.9403	21.3446	18.3564	O95456-2;O95456;F8WBH7	O95456-2;O95456	Proteasome assembly chaperone 1	PSMG1
16.9666	17.2627	17.4624	17.5385	17.2609	20.498	19.3728	18.9797	18.2737	19.0272	20.4551	18.9412	O95466;O95466-2;F5H0J2	O95466;O95466-2;F5H0J2	Formin-like protein 1	FMNL1
20.3534	19.996	20.6132	20.4221	20.7608	20.156	20.1874	19.6731	20.6853	20.8901	19.4082	18.1065	O95470;H0Y3V8	O95470;H0Y3V8	Sphingosine-1-phosphate lyase 1	SGPL1
27.0314	27.5063	26.8924	26.5466	27.034	26.9947	26.1147	26.4134	26.7268	26.6577	26.3459	26.4942	O95478;H0YAI9	O95478	Ribosome biogenesis protein NSA2 homolog	NSA2
21.4369	20.5486	21.8362	20.1084	19.7884	20.4213	19.996	20.3493	20.4154	19.467	20.1103	20.3929	O95486;O95486-2;H0Y9J6	O95486	Protein transport protein Sec24A	SEC24A
21.9221	23.586	22.2963	22.0186	22.2727	22.0317	22.1075	21.7443	22.1992	21.6382	22.0187	21.4623	Q5R3B4;O95563	Q5R3B4;O95563	Mitochondrial pyruvate carrier 2	MPC2
16.8563	20.2023	21.9858	21.4977	17.7358	20.6934	18.2951	20.6447	21.1103	20.9326	20.5389	20.7445	O95571	O95571	Protein ETHE1, mitochondrial	ETHE1
21.5528	21.2413	21.8501	22.1628	23.1844	22.9632	23.0658	23.6613	21.888	22.2215	22.7468	22.3787	O95573;F5GWH2	O95573	Long-chain-fatty-acid--CoA ligase 3	ACSL3
23.8373	21.6794	22.8088	23.8754	18.391	18.9433	19.1155	20.2248	17.6595	17.2528	16.4363	20.4007	O95602;B9ZVN9	O95602;B9ZVN9	DNA-directed RNA polymerase I subunit RPA1;DNA-directed RNA polymerase	POLR1A
19.1226	19.4449	20.1863	17.562	17.9349	18.7517	19.1382	16.9346	18.5515	19.2212	16.5262	15.3636	O95613-2;O95613;E7ERP1	O95613-2;O95613	Pericentrin	PCNT
23.8962	23.8029	23.3818	23.5786	22.903	24.4185	22.8243	24.5872	19.9044	21.0061	23.0579	23.0269	O95619;F8W0J4;F8W1B9;F8VTR4	O95619;F8W0J4;F8W1B9	YEATS domain-containing protein 4	YEATS4
21.3651	21.6668	22.1228	22.1354	21.4675	21.2918	21.9979	21.8956	22.372	21.1568	21.7657	20.9485	O95625;C9J2L2	O95625	Zinc finger and BTB domain-containing protein 11	ZBTB11
21.0461	20.9817	22.0129	21.8098	21.6258	21.4465	21.8329	22.0911	21.4451	21.9681	21.4621	21.5747	O95630;C9JK83;F5GZ23;F5H5B9;C9JEK5;C9JZ93	O95630;C9JK83;F5GZ23	STAM-binding protein	STAMBP
17.6513	17.2328	17.3528	17.8704	17.185	16.9024	17.2419	17.2737	17.8709	18.3842	14.0177	17.1884	O95696-2;O95696;C9IYC8;F5H6M9	O95696-2;O95696;C9IYC8;F5H6M9	Bromodomain-containing protein 1	BRD1
21.6071	22.9112	22.2632	22.4443	17.9814	19.7855	16.1885	21.2743	19.5729	19.534	19.4172	23.048	O95707;A8MYC1	O95707	Ribonuclease P protein subunit p29	POP4
16.4892	13.5819	16.6323	17.4192	15.5599	18.1138	17.9139	19.6448	16.5651	17.0268	17.3484	14.1494	O95714;Q9BVR0;E7EMG2	O95714	E3 ubiquitin-protein ligase HERC2	HERC2
20.9029	20.6372	19.993	19.7961	20.2117	17.9918	17.3824	16.342	16.7831	19.2443	19.5778	19.5764	O95716;P20336;P20337;Q96E17	O95716;P20336;P20337;Q96E17	Ras-related protein Rab-3D;Ras-related protein Rab-3A;Ras-related protein Rab-3B;Ras-related protein Rab-3C	RAB3D;RAB3A;RAB3B;RAB3C
21.1085	20.7166	21.7824	19.0778	20.5485	20.0579	21.3238	20.3167	17.8702	20.7418	20.7464	21.7752	O95721;C9JAF7	O95721;C9JAF7	Synaptosomal-associated protein 29;Synaptosomal-associated protein	SNAP29
22.8161	22.3525	21.9034	22.1432	22.4113	22.0322	22.9521	23.0873	22.8063	22.5932	22.3298	22.9268	O95747;C9JIG9;F8WBK9	O95747;C9JIG9	Serine/threonine-protein kinase OSR1	OXSR1
23.1579	23.8389	23.2163	23.0502	22.5142	23.3232	23.1641	23.1875	23.7106	23.4579	23.2981	23.7286	O95758;O95758-5;O95758-1;B1ALY5;O95758-4;B1ALY6;O95758-2;B1ALY2;B1ALY4	O95758;O95758-5;O95758-1;B1ALY5;O95758-4;B1ALY6;O95758-2	Polypyrimidine tract-binding protein 3	PTBP3
24.4904	23.3951	24.2722	24.615	22.8942	22.6801	22.8508	23.9881	22.8514	23.3453	21.921	23.185	O95777;F2Z2Y6;C9JIZ0;C9JNV3	O95777;F2Z2Y6;C9JIZ0;C9JNV3	N-alpha-acetyltransferase 38, NatC auxiliary subunit	NAA38
23.9797	23.8975	24.0024	23.1323	23.4636	23.2203	23.8601	23.0742	23.8139	23.2708	23.8122	23.0165	O95782-2;O95782	O95782-2;O95782	AP-2 complex subunit alpha-1	AP2A1
16.9749	15.7247	17.5894	20.3284	25.2764	25.6337	25.2015	25.3009	25.3712	25.2645	25.5092	25.441	O95786;O95786-2;B3KWW1;A2A376;F5H5W6;F5GY09	O95786;O95786-2;B3KWW1;A2A376;F5H5W6	Probable ATP-dependent RNA helicase DDX58	DDX58
20.6576	19.0056	20.5313	20.3293	23.3113	22.9731	23.043	22.377	22.8267	23.0506	22.5701	23.099	O95793-2;Q5JW29;O95793;Q5JW30;Q5JW28;Q5JW32	O95793-2;Q5JW29;O95793;Q5JW30	Double-stranded RNA-binding protein Staufen homolog 1	STAU1
20.2704	20.1757	20.6827	20.6595	21.1757	22.2422	19.6292	21.0355	20.3343	20.1032	20.7009	21.3346	O95801;Q5TA95	O95801;Q5TA95	Tetratricopeptide repeat protein 4	TTC4
26.6023	24.8676	24.6715	24.6629	25.0047	24.8321	25.1207	23.8079	25.1141	25.9989	24.485	24.5484	O95816;B4DXE2;A2A296	O95816;B4DXE2	BAG family molecular chaperone regulator 2	BAG2
21.9872	20.9582	22.0615	22.0118	21.0451	22.0239	21.9187	22.1614	21.4105	20.7993	21.491	20.083	O95817	O95817	BAG family molecular chaperone regulator 3	BAG3
24.3777	23.4717	24.109	23.6659	22.7469	22.8695	23.1679	22.3767	23.0574	23.6737	23.7136	22.899	O95831;O95831-3;O95831-2;E9PMA0;Q1L6K6;Q1L6K4;Q2QKE4	O95831;O95831-3;O95831-2	Apoptosis-inducing factor 1, mitochondrial	AIFM1
23.1287	23.7018	23.6826	21.4841	20.5676	22.2518	23.6574	22.6415	21.7411	22.8281	22.8926	22.2092	O95833;Q5SQ17	O95833;Q5SQ17	Chloride intracellular channel protein 3	CLIC3
19.8042	18.1053	16.9799	21.1923	19.1594	18.5639	21.4306	18.5972	15.8741	15.8327	19.4295	19.4852	O95834;O95834-2;F5GYW5;C9JRL6;G3V500;G3V3N9;Q05BV3-4;Q05BV3-2	O95834;O95834-2;F5GYW5;C9JRL6	Echinoderm microtubule-associated protein-like 2	EML2
22.095	21.954	21.2538	22.916	19.3756	19.3753	20.7804	22.3989	21.6219	22.3318	21.5252	19.9621	O95861;B4DUS9;C9JI50;O95861-2;A6NF51;B4DPS5;F8W1J0;F8VVW8;F8VZG4;F8VRY7	O95861;B4DUS9;C9JI50;O95861-2;A6NF51;B4DPS5	3(2),5-bisphosphate nucleotidase 1	BPNT1
17.7127	17.3764	21.9365	19.3792	19.1359	20.0117	19.3116	20.8118	20.6946	19.932	20.241	21.1177	O95870;B7Z4R6;F6WSP1;F2Z3G6;F2Z3H2	O95870;B7Z4R6;F6WSP1	Abhydrolase domain-containing protein 16A	ABHD16A
24.8054	24.3694	23.9503	24.0652	23.9106	23.8066	24.0815	24.1142	23.9202	23.5674	23.2248	23.9497	O95881	O95881	Thioredoxin domain-containing protein 12	TXNDC12
25.8133	25.2115	25.4835	25.5058	25.4551	25.659	25.037	25.1801	25.4766	25.643	25.3331	25.6745	O95926	O95926	Pre-mRNA-splicing factor SYF2	SYF2
23.3384	23.2427	23.7464	23.2256	23.4848	24.9562	23.8942	21.8508	17.5077	20.4433	20.7429	20.9895	O95983-2;O95983	O95983-2;O95983	Methyl-CpG-binding domain protein 3	MBD3
22.302	21.739	21.9178	22.4316	18.2975	16.3467	17.7109	20.8203	16.3211	15.5228	16.8245	21.5772	O95989	O95989	Diphosphoinositol polyphosphate phosphohydrolase 1	NUDT3
21.6894	22.1296	23.41	22.6746	22.4269	21.7713	22.5656	20.9447	20.7593	21.1377	14.6932	22.0667	O95994;B5MC07;C9J3E2;B5MC62;Q8TD06	O95994;B5MC07;C9J3E2	Anterior gradient protein 2 homolog	AGR2
23.362	24.11	23.2781	22.8149	23.4228	23.5483	23.3134	22.4114	23.9452	23.0484	23.235	22.4548	O96000;Q96II6	O96000;Q96II6	NADH dehydrogenase [ubiquinone] 1 beta subcomplex subunit 10	NDUFB10
16.8246	18.8862	18.1877	17.7462	20.0085	17.6644	18.0525	19.4965	19.2771	19.7327	15.3353	19.2885	O96006;C9JXP4	O96006	Zinc finger BED domain-containing protein 1	ZBED1
22.1343	20.649	22.549	21.8113	16.1824	17.1158	18.6914	16.5697	18.6931	20.1108	19.8966	17.464	O96007;E9PKT9	O96007;E9PKT9	Molybdopterin synthase catalytic subunit	MOCS2
23.8732	23.8176	23.815	23.6588	23.9183	24.0092	24.0731	23.9266	23.6236	23.7941	23.5751	23.0651	O96008;O96008-2	O96008;O96008-2	Mitochondrial import receptor subunit TOM40 homolog	TOMM40
19.7205	17.9053	19.5153	21.0529	19.7047	19.1216	19.8796	19.8115	17.9524	16.663	21.0427	19.6771	O96013;O96013-2;O96013-4;O96013-3;F5H5N9;B4DE88	O96013;O96013-2;O96013-4;O96013-3	Serine/threonine-protein kinase PAK 4	PAK4
24.8525	25.0653	24.6426	25.964	25.6789	24.3787	23.814	23.4308	23.764	24.0376	23.6902	25.1413	O96019;O96019-2;C9JQT2;O94805	O96019;O96019-2	Actin-like protein 6A	ACTL6A
19.4792	19.9471	19.6731	20.1633	20.7136	17.3611	20.5891	20.0938	16.9656	20.6504	20.07	20.5578	O96028;O96028-5;O96028-3;D6R9V2;O96028-6;O96028-7;D6RIS1;H0Y9L4;H0Y9U6;O96028-4;O96028-2;A2A2T2	O96028;O96028-5;O96028-3;D6R9V2;O96028-6	Histone-lysine N-methyltransferase NSD2	WHSC1
29.5997	29.5903	29.7424	29.6245	28.8845	28.2977	28.3708	28.4615	28.806	28.9259	28.8319	28.8401	P00338;P00338-3;E9PH51;F5H308;P00338-2;B4DKQ2;F8W819;A8MXQ4;F5GXY2;F5GYU2;F5GXH2;F5H5J4;F5H6W8;F5GZQ4;F5H8H6;F5GXC7;F5GWW2;F5GXU1;Q6ZMR3;F5H5G7;F5H155;G3XAP5;F5H245;P07864;Q9BYZ2	P00338;P00338-3;E9PH51;F5H308;P00338-2;B4DKQ2;F8W819;A8MXQ4	L-lactate dehydrogenase A chain;L-lactate dehydrogenase	LDHA
24.0864	23.8236	23.3707	23.5671	23.1294	22.3402	23.439	22.5466	21.7538	23.0453	22.8086	23.3129	P00374;B4DM58;B4DDD2;C9JJ68;Q86XF0	P00374;B4DM58;B4DDD2	Dihydrofolate reductase	DHFR
24.2857	23.4056	23.7861	23.9081	24.065	24.7362	24.773	24.747	24.3684	24.1864	24.0825	24.3271	P00403	P00403	Cytochrome c oxidase subunit 2	MT-CO2
26.8094	26.5352	26.8104	26.9296	26.3454	26.3798	26.5475	26.4459	25.9536	24.6754	24.8517	26.6862	P00441;F5H503	P00441	Superoxide dismutase [Cu-Zn]	SOD1
25.8194	25.6296	25.8536	25.6516	26.1554	26.6768	26.4702	26.3714	25.8183	25.9458	26.1071	25.8021	P00491;G3V5M2;G3V308;G3V2H3;G3V393	P00491;G3V5M2;G3V308	Purine nucleoside phosphorylase	PNP
25.1781	24.5615	25.3896	24.7261	23.4087	24.5728	25.1554	24.6324	24.3233	24.0956	24.972	24.3782	P00492;Q9NRG1-2;F8WCE0;Q9NRG1	P00492	Hypoxanthine-guanine phosphoribosyltransferase	HPRT1
26.0896	25.6809	26.029	26.1125	26.0317	25.0141	25.0671	25.4339	26.1082	24.5601	25.5314	26.4337	P00505;E7ERW2;B4DY39	P00505;E7ERW2	Aspartate aminotransferase, mitochondrial;Aspartate aminotransferase	GOT2
23.44	23.7507	23.5375	23.5024	23.431	23.4102	23.3307	24.2288	23.3545	23.1467	23.3684	22.1994	P00533;E9PFD7;Q504U8;H0Y3N3;P00533-4;P00533-3;P00533-2;F8W704;C9JYS6;P04626-3;P04626-2;B4DTR1;P04626-4;P04626;Q15303-4;Q15303-3;Q15303-2;Q15303	P00533;E9PFD7;Q504U8;H0Y3N3;P00533-4;P00533-3	Epidermal growth factor receptor	EGFR
27.5838	27.856	27.7632	28.0176	27.0029	27.4197	27.2844	27.359	27.3077	27.3753	27.5293	27.6206	P00558;B7Z7A9;B4E1H9;E7ERH5;B4DHM5	P00558;B7Z7A9;B4E1H9;E7ERH5;B4DHM5	Phosphoglycerate kinase 1;Phosphoglycerate kinase	PGK1
26.0201	25.8762	26.0222	25.7459	25.9742	25.9188	26.0265	25.7544	25.6546	25.6885	25.9395	25.5057	P00568;Q5T9B7;H0Y4J6;H0YID2;Q9Y6K8-2;Q9Y6K8-3;Q9Y6K8	P00568;Q5T9B7;H0Y4J6	Adenylate kinase isoenzyme 1	AK1
21.4891	21.094	20.8837	21.4241	19.3299	19.5104	19.5258	19.3232	20.6604	20.0735	19.5784	18.9771	P00813;F5GWI4;F5GXW0;F5GYD4	P00813;F5GWI4;F5GXW0	Adenosine deaminase	ADA
25.711	25.4089	25.448	25.6054	25.0348	25.4394	25.2087	25.1914	25.2779	24.8551	25.241	24.6339	P00846	P00846	ATP synthase subunit a	MT-ATP6
26.1827	26.1118	26.4781	26.3666	26.0255	25.7542	25.8089	25.916	25.6641	25.5244	25.6167	25.8448	P00966;Q5T6L6;Q5T6L5;E9PDT0;Q5T6L7	P00966;Q5T6L6;Q5T6L5	Argininosuccinate synthase	ASS1
17.6958	16.8856	17.1946	16.8347	22.3601	21.2845	18.1828	16.1584	22.3819	22.4349	22.5045	21.8247	P00973-2;F8VXY3;P00973-4;P00973;P00973-3;E7ET41;H0YI20;F8VUC8;B4DWE7;H0YIB8	P00973-2;F8VXY3;P00973-4;P00973;P00973-3;E7ET41;H0YI20	2-5-oligoadenylate synthase 1	OAS1
19.0135	19.7637	19.8083	17.9751	20.9702	20.5062	21.5404	19.9268	20.7346	20.9045	21.5203	20.6555	P01024;B4E216	P01024;B4E216	Complement C3;Complement C3 beta chain;Complement C3 alpha chain;C3a anaphylatoxin;Acylation stimulating protein;Complement C3b alpha chain;Complement C3c alpha chain fragment 1;Complement C3dg fragment;Complement C3g fragment;Complement C3d fragment;Complement C3f fragment;Complement C3c alpha chain fragment 2	C3
16.72	17.8033	21.5325	22.3534	21.8814	17.9091	23.109	21.5007	17.1674	23.2282	22.3431	21.6215	Q5H9A7;P01033;Q5H9B5;H0Y789;Q5H9B4;B4DJK3	Q5H9A7;P01033;Q5H9B5;H0Y789	Metalloproteinase inhibitor 1	TIMP1
18.6443	18.5521	18.4189	16.0461	17.3811	18.224	17.3266	18.0345	23.0414	18.0469	17.6764	19.5793	P01116-2;P01116;G3V4K2;G3V5T7	P01116-2;P01116	GTPase KRas;GTPase KRas, N-terminally processed	KRAS
24.7833	24.4912	24.6204	25.4383	25.9232	24.6829	25.9725	25.4885	25.6396	25.2386	24.6662	25.3618	P01891;F8VPA0;F8VZP0;F8VPX3;B4DVX9;E7EW36	P01891	HLA class I histocompatibility antigen, A-68 alpha chain	HLA-A
25.5772	25.6629	25.0646	25.2354	25.0377	24.7941	24.8904	25.0377	25.0269	25.2244	25.2949	25.0839	P02545;P02545-3;Q6UYC3;D6RAQ3;E7EUI9	P02545;P02545-3;Q6UYC3;D6RAQ3;E7EUI9	Prelamin-A/C;Lamin-A/C	LMNA
24.0119	23.4207	23.0503	20.9475	21.9235	21.7568	21.0577	22.6842	21.4475	22.8166	21.442	22.9477	P02545-2;Q3BDU5;Q5TCJ4;Q5TCI8;H0YAB0;REV__Q5VX52	P02545-2;Q3BDU5;Q5TCJ4;Q5TCI8		LMNA
27.9712	28.0066	28.1645	27.9705	25.8843	25.7481	25.9656	25.7113	25.9202	25.895	26.0554	26.0055	P02786;G3V0E5;F5H6B1;F8WBE5;Q9UP52-2;Q9UP52-3;Q9UP52	P02786;G3V0E5;F5H6B1	Transferrin receptor protein 1;Transferrin receptor protein 1, serum form	TFRC
21.3698	21.8616	21.015	21.1454	20.2346	16.1171	21.4944	16.3847	16.3692	16.2146	20.5362	20.0559	P02792;F5H1X1	P02792;F5H1X1	Ferritin light chain	FTL
25.0886	25.4906	25.4178	25.4643	24.4327	24.4282	24.8961	24.889	24.1862	24.129	24.9695	24.8133	P02794;G3V192;G3V1D1;E9PRK8;E9PKY7;E9PPQ4;E9PQR3;E9PKM5;E9PK45	P02794;G3V192;G3V1D1;E9PRK8;E9PKY7	Ferritin heavy chain;Ferritin	FTH1
21.4878	20.771	21.2297	17.4062	17.711	17.3111	17.0007	17.7062	17.5395	16.2638	16.8959	17.0953	P03891	P03891	NADH-ubiquinone oxidoreductase chain 2	MT-ND2
19.978	19.4658	19.5696	20.2499	19.5825	18.8432	17.7034	17.3002	18.6954	19.261	19.517	19.2165	Q9T9Y1;P03905	Q9T9Y1;P03905	NADH-ubiquinone oxidoreductase chain 4	ND4;MT-ND4
18.3187	21.1132	19.9813	19.788	18.4357	17.6397	15.677	18.1649	16.5181	20.4484	19.4795	18.9759	P03915	P03915	NADH-ubiquinone oxidoreductase chain 5	MT-ND5
23.9021	23.7811	23.7609	23.6042	23.6693	20.7833	23.623	23.4546	24.6854	23.4764	23.7204	23.3131	P04040	P04040	Catalase	CAT
26.8236	27.1805	27.41	27.9459	26.8968	26.6454	27.176	27.4649	27.5022	27.1422	27.3845	26.8016	P04075	P04075	Fructose-bisphosphate aldolase A	ALDOA
26.4098	27.1506	27.5025	26.6239	26.2236	26.1771	26.1505	26.6613	25.8321	26.4513	25.9788	25.371	P04080	P04080	Cystatin-B	CSTB
28.4234	28.2231	28.2929	28.3264	28.1883	28.3578	28.2943	28.3654	28.1882	28.3798	28.349	28.6214	P04083;Q5T3N1;Q5T3N0;Q7L4P6-2;Q7L4P6	P04083;Q5T3N1	Annexin A1	ANXA1
20.0852	19.6573	20.3711	20.3642	17.7865	18.1033	19.479	19.3422	17.2522	18.7657	18.2366	16.6791	P04150;P04150-3;P04150-2;P04150-6;P04150-8;P04150-5;F8W959;P04150-9;P04150-7;D6RDA9;Q3MSN4;B7Z7I2	P04150;P04150-3;P04150-2;P04150-6;P04150-8;P04150-5;F8W959;P04150-9;P04150-7	Glucocorticoid receptor	NR3C1
24.5822	23.6291	24.4312	24.482	25.8271	25.6601	25.2091	25.2879	25.0063	25.5366	25.4856	25.6841	P04179;B3KUK2;P04179-2;F5GYZ5;F5H3C5;B4E3K9;G8JLJ2;G5E9P6;F5GXZ9;REV__F5GX66;REV__Q8N4P2	P04179;B3KUK2;P04179-2;F5GYZ5;F5H3C5;B4E3K9	Superoxide dismutase [Mn], mitochondrial;Superoxide dismutase	SOD2
24.098	24.3828	24.8831	23.9995	23.1085	22.5641	21.8528	22.4164	23.087	22.9798	23.4037	21.8209	P04181;Q68CS0	P04181;Q68CS0	Ornithine aminotransferase, mitochondrial;Ornithine aminotransferase, hepatic form;Ornithine aminotransferase, renal form	OAT
24.0379	24.0817	24.6625	23.9727	24.6426	24.5387	24.6337	24.0138	24.1173	24.0208	24.2058	24.015	P04183	P04183	Thymidine kinase, cytosolic	TK1
27.1015	26.4497	26.0658	26.0858	24.7345	23.965	22.7473	23.8612	25.6249	25.0867	25.05	24.827	P04406;E7EU54	P04406	Glyceraldehyde-3-phosphate dehydrogenase	GAPDH
25.8427	26.0513	26.2486	26.0188	26.1331	25.7497	25.9894	24.8367	25.7471	25.5749	25.7735	26.0425	P04632;Q96L46	P04632	Calpain small subunit 1	CAPNS1
27.0465	27.0688	27.4012	27.0625	26.2584	26.1436	26.3535	26.2461	25.9622	26.3645	26.4531	26.1514	P04792;B4DL87;F8WE04;C9J3N8	P04792;B4DL87;F8WE04	Heat shock protein beta-1	HSPB1
23.7871	24.0412	22.5582	23.5498	23.2763	23.3187	23.4126	23.0061	22.7209	23.1511	21.9749	22.3812	P04818;Q8WYK3;Q8WYK4	P04818;Q8WYK3	Thymidylate synthase	TYMS;TS
26.4689	26.1482	26.4525	25.7614	25.5614	25.6267	25.8927	25.422	25.9215	25.7442	25.7306	25.9315	P04843;F5H6I5;B7Z4L4;B4DNJ5;F8WF32	P04843;F5H6I5;B7Z4L4;B4DNJ5	Dolichyl-diphosphooligosaccharide--protein glycosyltransferase subunit 1	RPN1
25.6314	25.5798	25.662	25.2641	25.5524	25.4518	25.4121	25.8273	25.4652	25.3454	25.6844	25.6508	P04844;Q5JYR6;A6NKT1;Q5JYR7;Q5JYR4;F2Z3K5;Q5JYR2;H0Y5M1;Q5JYR3	P04844;Q5JYR6;A6NKT1	Dolichyl-diphosphooligosaccharide--protein glycosyltransferase subunit 2	RPN2
21.3373	21.2774	23.5652	22.87	21.5691	22.29	21.4722	22.4773	21.3641	22.5109	20.4003	22.7871	P04899;B4E2X5;B4DYA0;P04899-2;B3KTZ0;F5H4U5;F5GZL8;P09471-2;P11488;P19087;A8MTJ3;P09471;B7ZA26	P04899;B4E2X5;B4DYA0;P04899-2;B3KTZ0;F5H4U5;F5GZL8	Guanine nucleotide-binding protein G(i) subunit alpha-2	GNAI2
24.2447	24.3085	24.399	24.5754	24.1824	24.3262	23.8992	23.7187	24.3659	24.5294	24.3683	24.0026	P05026-2;P05026;B7Z9S8;A6NGH2	P05026-2;P05026;B7Z9S8;A6NGH2	Sodium/potassium-transporting ATPase subunit beta-1	ATP1B1
18.3752	23.5602	23.9474	22.7138	22.8876	22.5365	22.1751	22.3734	22.9956	23.2456	22.3275	19.1841	P05114;A6NL93;A6NEL0;H0Y419;F2Z2W6;F2Z2Y5	P05114;A6NL93;A6NEL0	Non-histone chromosomal protein HMG-14	HMGN1
24.9539	26.0235	25.3305	24.3625	24.8938	23.8139	23.9722	24.9831	24.3574	24.0786	24.2554	24.113	P05141	P05141	ADP/ATP translocase 2	SLC25A5
24.6145	24.4428	23.8867	23.5037	30.9167	30.9037	30.8572	30.8725	30.6854	30.6258	30.7615	30.8133	P05161	P05161	Ubiquitin-like protein ISG15	ISG15
21.4005	18.6117	22.0741	22.2939	18.0539	18.3813	22.1095	20.9492	19.79	19.6124	16.2908	17.4521	P05187	P05187	Alkaline phosphatase, placental type	ALPP
25.4939	25.174	25.4385	25.667	25.6157	25.2616	25.4892	25.8645	25.542	25.5904	25.4677	25.3967	P05198;G3V4T5;H0YJS4;B4DM12	P05198;G3V4T5;H0YJS4	Eukaryotic translation initiation factor 2 subunit 1	EIF2S1
22.4009	21.4046	22.2289	25.1251	23.238	23.6627	23.5079	22.8253	22.8377	22.4519	23.2175	22.1747	P05362;E9PER2;E7ESS4	P05362;E9PER2	Intercellular adhesion molecule 1	ICAM1
29.6042	29.5882	29.7399	29.3	29.5123	29.1116	28.9178	28.8353	28.9462	28.7795	28.8563	29.086	P05386	P05386	60S acidic ribosomal protein P1	RPLP1
29.5786	29.5671	29.4059	29.9566	29.8027	29.6048	28.763	29.6645	29.0889	28.6303	28.9311	28.5282	P05387;H0YDD8;A6NIB2	P05387	60S acidic ribosomal protein P2	RPLP2
27.7895	27.7933	27.83	27.6775	27.5028	27.399	27.0685	27.8771	27.185	26.8322	27.3532	27.0883	P05388;Q3B7A4;F8VWS0;F8VW21;F8VU65;F8VZS0;F8VPE8;G3V210;F8VQY6;F8VRK7;Q8NHW5;F8VS58;F8VWV4;F8W1K8	P05388;Q3B7A4;F8VWS0;F8VW21;F8VU65;F8VZS0;F8VPE8;G3V210;F8VQY6;F8VRK7;Q8NHW5;F8VS58;F8VWV4	60S acidic ribosomal protein P0;60S acidic ribosomal protein P0-like	RPLP0;RPLP0P6
17.51	20.5123	17.0869	18.5211	23.7208	22.9706	23.4625	24.142	24.6554	15.8778	24.0561	22.9795	P05412	P05412	Transcription factor AP-1	JUN
24.7196	24.2546	24.5559	24.8809	23.7694	23.88	24.5728	24.3483	23.618	23.9089	23.7852	24.4509	P05455;E9PFH8;E7ERC4;E9PGX9;E9PFL9;F5H673	P05455;E9PFH8;E7ERC4	Lupus La protein	SSB
23.3826	22.636	23.542	23.9334	23.4517	24.3685	24.5309	23.314	24.4879	25.1016	21.2149	22.4975	Q8N1C6;Q5TAV5;P05549;C1K3N0;P05549-2;Q92481;Q92481-2;C9JXZ2;Q6VUC0;C9J6N8	Q8N1C6;Q5TAV5;P05549;C1K3N0;P05549-2	Transcription factor AP-2-alpha	TFAP2A
24.2818	25.0187	24.3791	24.5741	23.0371	24.1989	24.4774	23.9815	23.8515	23.2051	23.5706	23.3869	P05556;P05556-2;P05556-5;P05556-4;P05556-3;E7EQW5;C9JPK5;Q5T3E6;E9PLR6;E7ERX5	P05556;P05556-2;P05556-5;P05556-4;P05556-3	Integrin beta-1	ITGB1
29.9252	29.9232	29.3522	29.1904	28.5956	28.0901	28.212	28.3781	28.5736	28.2601	28.3193	29.0644	P05783;F8VZY9;CON__H-INV:HIT000015463;CON__A2AB72	P05783;F8VZY9	Keratin, type I cytoskeletal 18	KRT18
24.1326	23.324	24.143	24.0724	21.4174	17.6692	21.427	18.4741	22.5154	23.0818	22.1581	22.7394	P06132;Q5T450;H0Y5R6;Q5T446	P06132;Q5T450;H0Y5R6	Uroporphyrinogen decarboxylase	UROD
18.6395	19.2331	19.1831	18.9149	20.6586	17.9813	20.2974	17.156	20.1001	17.9031	17.436	17.4226	P06280	P06280	Alpha-galactosidase A	GLA
25.7168	25.6005	25.85	25.762	24.9115	25.4243	25.4998	24.9731	25.4478	24.8609	24.9301	25.0784	P06493;P06493-2;E5RIU6;H0YE20;Q8IZL9-2;Q8IZL9-3;H0Y9P2;B3KUS6;A2A390;E7EUK8;Q8IZL9;Q96Q40-2;O94921-3;E9PJX5;E7EQ88;O94921-2;Q8IXN4;F5H3M4;O94921;P51451;P09769;P20794-3;E7EUW7;P20794;P20794-2;P11362-6;P11362-5;P21802-22;P21802-4;P22607-3;P21802-20;P21802-15;P21802-21;E7EVR7;P21802-23;P11362-4;P11362-14;E9PFE7;P11362-3;E7EU09;P22455-2;P21802-8;P21802-2;P21802-13;P21802-17;P21802-12;P21802-6;P22607-…	P06493;P06493-2;E5RIU6	Cyclin-dependent kinase 1	CDK1
28.2128	28.1535	28.3454	28.1203	27.5271	27.431	27.6482	27.2852	27.6456	27.7042	27.7849	27.6707	P06576;F8VPV9;H0YH81;F8W079;F8W0P7;H0YI37;F8VQY0	P06576;F8VPV9;H0YH81;F8W079	ATP synthase subunit beta, mitochondrial;ATP synthase subunit beta	ATP5B
27.2893	27.7	27.6864	27.9504	26.7261	26.2977	26.7802	26.7553	26.3446	25.8001	26.6839	27.3095	P06703	P06703	Protein S100-A6	S100A6
29.4215	29.4666	29.5826	29.5279	28.7141	28.4745	28.841	28.6983	28.9906	28.9427	28.933	29.0307	P06733;P06733-2	P06733;P06733-2	Alpha-enolase	ENO1
26.5943	26.7919	26.7556	26.7148	26.3889	25.9408	25.6299	26.0225	26.1895	26.0346	25.8174	25.7518	P06744;B4DG39;Q59F85;Q8N196	P06744;B4DG39	Glucose-6-phosphate isomerase	GPI
29.0273	28.2693	29.3572	28.8327	28.1946	28.5781	28.4637	28.6797	27.8565	28.522	28.1444	28.3685	P06748;Q9BYG9;P06748-2;E5RGW4;E9PFZ6;F5H107;Q9C0A0;E9PDN6	P06748;Q9BYG9;P06748-2	Nucleophosmin	NPM1
21.387	21.5606	21.3881	22.0539	22.4	21.594	22.3629	26.6633	21.5293	20.8696	26.5469	22.0612	P06865;E9PGL4;B4DKE7	P06865;E9PGL4	Beta-hexosaminidase subunit alpha	HEXA
23.2843	22.4282	22.3054	22.6861	21.745	22.0226	21.111	21.6273	21.3694	21.6596	22.009	21.0724	P07099;B1AQP8;B1AQP9	P07099	Epoxide hydrolase 1	EPHX1
28.6549	28.5618	28.7546	28.5516	27.6738	27.6717	27.6696	27.548	27.9965	27.6976	27.5529	27.9701	P07195;A8MW50;C9J7H8;F5H793	P07195;A8MW50	L-lactate dehydrogenase B chain;L-lactate dehydrogenase	LDHB
23.6099	22.7793	23.3649	22.9464	22.0907	20.8164	20.3554	21.0268	22.1144	20.0489	20.0021	20.2022	P07199;Q96EI4	P07199	Major centromere autoantigen B	CENPB
23.704	23.9549	23.6528	24.061	23.727	23.2415	24.8512	23.472	23.8763	23.3899	24.0677	24.3635	P07203;E9PAS1	P07203	Glutathione peroxidase 1	GPX1
26.6248	26.4001	26.7967	26.6958	27.0022	26.184	26.2829	27.0111	26.0934	26.2922	26.4689	26.2173	P07237;E7EPA8;B4DUA5;F5H8J2;H0Y3Z3	P07237;E7EPA8;B4DUA5;F5H8J2;H0Y3Z3	Protein disulfide-isomerase	P4HB
26.0806	26.2947	26.2987	26.7666	25.6033	25.2974	25.5975	24.9893	25.2228	25.1532	25.5249	24.8744	P07339;C9JH19;F8WD96;F8W787	P07339;C9JH19;F8WD96	Cathepsin D;Cathepsin D light chain;Cathepsin D heavy chain	CTSD
28.0585	28.3687	28.5851	28.382	28.1107	27.9668	28.1274	28.0147	27.9255	28.0346	27.9606	28.1425	P07355;P07355-2;H0YN42;H0YMD0;H0YMU9;H0YM50;A6NMY6;B3KRQ1;H0YKS4;H0YN28;H0YL33;H0YMM1;H0YKZ7;H0YLV6;H0YMT9;H0YKX9;H0YKL9;H0YMW4;H0YNA0;H0YKV8;H0YN52;H0YMD9;H0YNB8;H0YKN4;H0YLE2;REV__C9JND6;REV__C9J363;REV__C9J6F3;REV__C9J5C3;REV__Q9BUL8	P07355;P07355-2;H0YN42;H0YMD0;H0YMU9;H0YM50;A6NMY6;B3KRQ1;H0YKS4	Annexin A2;Annexin;Putative annexin A2-like protein	ANXA2;ANXA2P2
22.5994	22.423	22.3057	21.2685	22.3916	21.597	22.4946	22.4376	22.0271	21.5366	20.9813	22.104	P07384;E9PL37;E9PRM1;E9PLX0;E9PJJ3;E9PLC9;E9PMC6;E9PJA6;E9PSA6;E9PLQ6;E9PQB3;E9PIA9	P07384	Calpain-1 catalytic subunit	CAPN1
23.6833	23.3776	22.6401	24.0309	22.6608	22.6906	23.009	23.4152	22.5852	22.2942	22.9278	23.0384	P07686;Q5URX0;H0YA83;H0Y9B6;D6REQ8;H0Y9M3	P07686;Q5URX0	Beta-hexosaminidase subunit beta;Beta-hexosaminidase subunit beta chain B;Beta-hexosaminidase subunit beta chain A	HEXB
21.869	21.7994	22.1483	22.0874	22.1487	22.2156	22.8279	23.6101	15.4814	21.5814	22.2376	16.1537	P07711;Q5T8F0	P07711;Q5T8F0	Cathepsin L1;Cathepsin L1 heavy chain;Cathepsin L1 light chain	CTSL1
28.9827	29.1783	29.2928	29.2295	28.9751	28.6701	28.7937	28.6285	28.4319	28.4892	28.7707	28.2671	P07737	P07737	Profilin-1	PFN1
24.5875	24.6556	24.3719	25.007	23.4133	23.275	23.7963	23.8621	25.2844	24.6537	24.9173	25.1715	P07741;G5E9J2	P07741;G5E9J2	Adenine phosphoribosyltransferase	APRT
24.2881	24.3954	24.5883	24.2684	22.7991	23.3864	23.3872	22.8131	23.1404	22.8277	22.9614	23.3198	P07814;F5H7I7;E7EMN0;REV__H0YGN0;REV__Q9HBE4-2;REV__Q9HBE4;REV__F5GWI9;REV__F5GXZ7;REV__F5GZ97;REV__Q9Y3C0;REV__F5GZZ9;REV__Q86VB7-3;REV__Q86VB7-4;REV__C9JHR8;REV__Q86VB7;REV__Q86VB7-2	P07814;F5H7I7;E7EMN0	Bifunctional glutamate/proline--tRNA ligase;Glutamate--tRNA ligase;Proline--tRNA ligase	EPRS
26.2576	26.1838	26.3556	26.8631	26.0144	26.1165	26.1421	26.2044	25.9996	26.1908	26.1443	26.2717	P07900;P07900-2;Q86U12;G3V2J8;Q14568;Q58FG1;Q9NQH7-3;Q9NQH7-5	P07900;P07900-2;Q86U12	Heat shock protein HSP 90-alpha	HSP90AA1
21.6067	21.7935	22.2465	22.0053	18.6494	21.3376	21.3131	21.2526	17.5517	18.6511	18.8871	17.5358	P07947;P12931;P12931-2	P07947	Tyrosine-protein kinase Yes	YES1
25.7327	25.7538	26.1419	25.9759	23.8766	24.1685	24.1769	23.9229	23.8726	23.3676	24.0273	23.8035	P07954-2;P07954	P07954-2;P07954	Fumarate hydratase, mitochondrial	FH
23.9084	23.6282	24.2116	23.6898	22.9781	22.9056	22.8844	22.7313	23.6046	24.1387	24.0875	24.0352	P08133;A6NN80;E9PGK1;B7Z582;E5RK69;E7EMC6;E5RFF0;E5RJF5;E5RK63;E5RJR0;E5RI05;E5RIU8;H0YC77	P08133;A6NN80;E9PGK1;B7Z582;E5RK69;E7EMC6	Annexin A6;Annexin	ANXA6
24.4738	23.6447	23.7708	24.2053	25.2936	24.7682	23.968	23.4512	22.2257	23.6168	22.4895	22.4219	P08237;P08237-2;F8VX13;F8VNX2;F8VZQ1;F8VP00;F8VSL1;F8W1J8;F8VSF7;F8VW30;F8VUB8;F8VTQ3;F8VYK8;F8VZI0;H0YHB8;F8VVE3	P08237;P08237-2	6-phosphofructokinase, muscle type	PFKM
27.5191	27.5159	27.6861	27.6053	27.0294	26.9345	27.0596	27.2859	27.2266	27.1265	27.1873	27.4307	P08238;Q58FF7;H0Y6E4;E9PHI1;H0Y5S7;E9PHI2;Q58FF8;H0Y598;E9PHH7;Q5T9W8	P08238	Heat shock protein HSP 90-beta	HSP90AB1
23.1153	22.9436	23.0373	23.0627	22.7897	22.6213	22.8077	22.3044	22.8722	22.3858	23.0188	22.9309	P08240;E9PJS4;A4FU01-4;A4FU01	P08240;E9PJS4	Signal recognition particle receptor subunit alpha	SRPR
23.6975	23.3846	23.9388	21.9134	22.6275	22.843	23.647	22.723	24.4241	23.6229	23.5685	23.2838	P08574	P08574	Cytochrome c1, heme protein, mitochondrial	CYC1
24.1149	22.962	23.7705	24.7432	24.6973	24.4274	24.5376	24.279	24.8599	23.0004	22.6675	23.8856	P08579	P08579	U2 small nuclear ribonucleoprotein B	SNRPB2
16.623	19.6351	19.0707	19.8574	18.6954	19.5481	18.8152	17.9516	16.8107	17.9186	16.4821	20.0154	P08603;P08603-2;F8WDX4;C9JYL1;Q5TFM2;F5H414;Q6NSD3;B4DPR0;B1AKG0;Q02985;Q03591	P08603;P08603-2;F8WDX4;C9JYL1	Complement factor H	CFH
26.1223	25.5111	25.5363	25.919	24.9448	24.4809	25.3426	25.5543	24.8508	24.7991	25.0494	25.1781	P08621;P08621-2;P08621-3;P08621-4	P08621;P08621-2;P08621-3	U1 small nuclear ribonucleoprotein 70 kDa	SNRNP70
22.3182	22.0835	22.4396	21.8195	23.7113	24.065	24.2423	23.6083	25.3659	23.3608	23.2857	22.5037	P08648;H0YIV7	P08648	Integrin alpha-5;Integrin alpha-5 heavy chain;Integrin alpha-5 light chain	ITGA5
20.5275	16.5529	22.5411	20.8203	19.4754	18.6203	17.532	18.2674	15.5857	21.2315	17.4675	18.1949	P08651-4;P08651-3;P08651-2;P08651-5;P08651;F8W9H9;Q14938-4;F5H5Z3;F8W8H9;Q14938-5;Q14938-3;Q14938-2;C9JWJ8;C9JSM5;Q14938	P08651-4;P08651-3;P08651-2;P08651-5;P08651;F8W9H9	Nuclear factor 1 C-type	NFIC
29.3649	29.8772	29.4636	29.0313	28.6433	28.9126	28.87	28.8057	29.0594	29.1593	29.0429	29.2486	P08670;B0YJC4;F5H288;B0YJC5;Q5JVS8;P17661;P41219;P41219-2;Q16352;E9PBF7;P07196;P12036-2;F8WC76;P12036	P08670;B0YJC4;F5H288	Vimentin	VIM
28.8533	28.5522	28.79	28.1075	27.8593	26.8717	27.6008	26.9657	28.0085	26.6479	26.7369	27.1824	P0CW22;P08708;H0YN88;H0YK46;H0YN73	P0CW22;P08708;H0YN88;H0YK46	40S ribosomal protein S17-like;40S ribosomal protein S17	RPS17L;RPS17
22.1395	22.5071	23.3619	22.2337	22.5965	21.9104	22.6381	22.2208	23.138	22.4963	23.0512	22.8661	P08754	P08754	Guanine nucleotide-binding protein G(k) subunit alpha	GNAI3
26.2085	26.3847	26.3002	26.4489	26.5757	26.7038	26.1804	26.0471	26.0986	26.0836	26.3257	25.7187	P08758;E7ENQ5;D6RBL5;E9PHT9;D6RBE9;D6RCN3;Q8NGA1	P08758;E7ENQ5;D6RBL5;E9PHT9;D6RBE9	Annexin A5;Annexin	ANXA5
24.7392	22.9742	23.5063	22.6798	22.3329	22.1033	20.8213	23.3507	23.3616	21.8881	23.1909	22.0236	P09012;B4DDC7	P09012;B4DDC7	U1 small nuclear ribonucleoprotein A	SNRPA
20.0181	17.7521	19.8299	20.0922	22.042	22.357	21.4773	22.2423	22.058	20.2079	21.1895	19.8648	P09038-2;P09038-3;P09038-1;P09038	P09038-2;P09038-3;P09038-1;P09038	Fibroblast growth factor 2	FGF2
20.7604	21.1876	21.5176	21.6366	18.2242	20.4128	17.9246	16.1544	18.4073	19.7758	16.9538	20.9912	P09104;B7Z2X9;F5H0C8;F5H1C3;F5H5U1;F5GWQ3;F5GZ30	P09104;B7Z2X9;F5H0C8	Gamma-enolase;Enolase	ENO2
21.7332	21.7265	22.6629	21.4743	21.1872	21.7478	21.7923	21.4019	20.8914	20.8757	19.7114	18.8273	P09110;F5GXL8;C9JDE9;G5E935;H0Y4D4;B4DVF4;B4E072;F2Z2Q6;F2Z3P7	P09110;F5GXL8;C9JDE9;G5E935	3-ketoacyl-CoA thiolase, peroxisomal	ACAA1
26.0524	25.4287	26.2056	25.7331	24.6998	24.8504	25.4463	25.2367	23.6569	25.3242	24.9638	23.3637	P09234;Q5TAL2	P09234;Q5TAL2	U1 small nuclear ribonucleoprotein C	SNRPC
26.2027	26.102	26.0952	26.6406	25.9282	25.7216	24.0592	26.2063	25.4936	24.8741	24.9901	26.0669	P09382;F8WEI7	P09382	Galectin-1	LGALS1
21.9268	22.1001	22.8635	22.323	21.2557	20.7647	20.5319	17.3519	21.0099	20.4759	20.2167	19.1192	P09417;B3KW71;H0Y8F7;B7Z415;D6RGG7	P09417;B3KW71	Dihydropteridine reductase	QDPR
24.9735	25.4704	25.1911	24.1112	24.7706	24.4841	23.5116	24.9501	24.376	24.5195	24.4762	24.6382	P09496-2;B4DIN1;P09496-3;P09496;F8WF69;F5H6N3;C9J8P9;D6RFZ2;Q0IIM8-2;B9A6K6;Q0IIM8	P09496-2;B4DIN1;P09496-3;P09496;F8WF69;F5H6N3	Clathrin light chain A	CLTA
23.1621	23.2457	23.9454	23.6332	22.3847	21.8749	16.5745	15.7164	16.735	16.8963	19.8077	24.7289	P09497-2;P09497;D6RJD1;H0Y9Q6	P09497-2;P09497	Clathrin light chain B	CLTB
21.9758	22.5703	23.4369	22.6209	22.2602	23.4203	23.6459	23.7656	22.4906	21.0909	22.3704	21.6254	P09525;Q6P452;B4DDF9	P09525;Q6P452;B4DDF9	Annexin A4;Annexin	ANXA4
23.8605	22.7329	22.9745	21.9814	24.3794	23.4895	24.9319	24.6808	24.1675	24.7277	24.4996	24.7522	P09543-2;P09543;F8W7I0	P09543-2;P09543;F8W7I0	2,3-cyclic-nucleotide 3-phosphodiesterase	CNP
19.7126	19.6232	19.4866	17.2026	21.0887	18.1117	17.3429	19.5296	21.2591	21.2782	21.6014	20.6287	P09601;B1AHA8	P09601;B1AHA8	Heme oxygenase 1	HMOX1
17.282	20.4881	21.2744	19.571	18.1848	17.2553	18.0026	20.7829	16.3326	20.8401	19.9727	20.1132	P09651;F8VXY0;F8VRQ1;F8W6I7;P09651-3;F8VZ49;Q32P51;F8VTQ5;F8VYN5;F8W646	P09651;F8VXY0;F8VRQ1;F8W6I7;P09651-3;F8VZ49;Q32P51;F8VTQ5	Heterogeneous nuclear ribonucleoprotein A1;Heterogeneous nuclear ribonucleoprotein A1-like 2	HNRNPA1;HNRNPA1L2
26.5761	25.8357	26.8029	25.9911	25.9873	25.903	25.8217	25.8419	26.1256	25.7667	25.8731	26.0606	P09661;H0YKK0;H0YMA0;H0YLR3;Q9UEN1;O95485	P09661;H0YKK0;H0YMA0	U2 small nuclear ribonucleoprotein A	SNRPA1
25.951	25.7715	25.9999	25.8219	25.0712	24.9034	24.9297	24.9586	25.158	24.8424	24.6683	24.9622	P09874;F8WC10;Q5VX84;Q5VX85	P09874	Poly [ADP-ribose] polymerase 1	PARP1
20.0823	18.97	19.1579	18.4752	28.939	28.9682	28.9417	28.8107	28.7881	28.7243	28.5427	29.0343	P09913	P09913	Interferon-induced protein with tetratricopeptide repeats 2	IFIT2
20.2433	19.5078	21.1826	19.3821	28.8371	28.5049	28.8908	28.92	29.0682	28.8418	28.8753	29.0851	P09914;D3DR31;Q5T764	P09914;D3DR31	Interferon-induced protein with tetratricopeptide repeats 1	IFIT1
24.7754	24.3822	24.6674	25.0285	23.2354	23.1589	23.0317	23.067	23.6371	23.2886	23.3017	23.7482	P09960;F8VV40;P09960-2;P09960-3;B4DEH5	P09960;F8VV40;P09960-2;P09960-3	Leukotriene A-4 hydrolase	LTA4H
25.0974	24.4651	24.4254	24.1603	24.2085	24.5439	23.5706	23.9158	23.0894	23.7582	23.2446	23.2455	P09972;B7Z1N6;B7Z3K7;A8MVZ9;C9J8F3	P09972;B7Z1N6;B7Z3K7;A8MVZ9	Fructose-bisphosphate aldolase C;Fructose-bisphosphate aldolase	ALDOC
29.1522	28.2975	28.4421	29.1029	28.1016	27.2401	27.2539	27.7224	28.1336	26.8943	27.0421	27.825	Q71UI9;P0C0S5;A6NKY0;A6NN01;C9J0D1;A6NFA8;C9J386	Q71UI9;P0C0S5;A6NKY0;A6NN01;C9J0D1;A6NFA8;C9J386	Histone H2A.V;Histone H2A.Z;Histone H2A	H2AFV;H2AFZ
22.6017	22.1774	22.1674	22.0524	21.9416	19.4668	22.1583	18.3396	22.3194	22.2614	22.8004	21.1291	Q9BTY7;P0CB43;E9PPP0;E9PSG3;E9PIX0	Q9BTY7;P0CB43	Protein FAM203A;Protein FAM203B	FAM203A;FAM203B
16.6503	19.0559	19.5955	19.413	17.3251	16.9294	17.457	17.6814	15.9435	17.0204	18.1492	21.1818	Q6ICJ4;P0CG30;B5MCL2;P0CG29;G5E9I8;G5E9P7;F8WCF3;Q4W251;E9PGP8;G5E9K8;A8MPT4	Q6ICJ4;P0CG30;B5MCL2;P0CG29	Glutathione S-transferase theta-2B;Glutathione S-transferase theta-2	Em:AP000351.3;GSTT2B;GSTT2
19.8093	20.0786	20.9632	19.0453	20.2497	20.0672	20.0366	18.024	18.9044	18.921	18.9869	15.9176	P10109	P10109	Adrenodoxin, mitochondrial	FDX1
21.2407	22.3902	21.9479	22.89	21.0305	21.4889	22.8201	22.2744	20.5126	21.6376	21.2003	21.4995	Q5LJ98;Q5LJA0;Q5LJ99;P10155;P10155-2;G5E9R9;H0Y9N5;D6RDN1;D6RE09	Q5LJ98;Q5LJA0;Q5LJ99;P10155	60 kDa SS-A/Ro ribonucleoprotein	TROVE2
20.4416	23.2449	23.2533	20.0058	17.2457	19.7312	19.9102	19.4415	23.3173	17.661	23.487	17.8015	P10253	P10253	Lysosomal alpha-glucosidase;76 kDa lysosomal alpha-glucosidase;70 kDa lysosomal alpha-glucosidase	GAA
15.4553	14.9174	21.6173	21.7289	21.7181	15.2409	20.9133	21.2281	16.1344	20.8954	17.8956	15.3363	P10412;P16402;Q02539;P22492	P10412;P16402	Histone H1.4;Histone H1.3	HIST1H1E;HIST1H1D
22.0037	22.2692	22.1985	22.3808	21.463	21.7785	21.4758	20.3763	19.0894	19.786	20.2049	20.2785	P10515;E9PEJ4;H0YDD4;F5H7M3;E7ESJ9;F5H0X9	P10515;E9PEJ4;H0YDD4;F5H7M3;E7ESJ9	Dihydrolipoyllysine-residue acetyltransferase component of pyruvate dehydrogenase complex, mitochondrial	DLAT
22.1334	21.162	21.4895	20.7402	19.8248	20.9329	20.6437	19.7808	20.7311	20.8318	20.9291	21.9791	P10586-2;P10586;H0Y6Z7;H0Y7Z9;F2Z3B8;H0Y4H1;H0Y380;A2A437	P10586-2;P10586;H0Y6Z7;H0Y7Z9;F2Z3B8;H0Y4H1	Receptor-type tyrosine-protein phosphatase F	PTPRF
28.9532	28.9025	28.9294	28.5747	28.3324	28.1312	28.3544	27.9971	27.7642	28.4009	28.6336	28.3376	P10599;B1ALW1	P10599;B1ALW1	Thioredoxin	TXN
24.5336	24.5506	25.0446	25.2648	24.46	24.6765	24.9117	24.3344	24.4495	24.3471	24.2004	24.5913	P10606	P10606	Cytochrome c oxidase subunit 5B, mitochondrial	COX5B
23.859	23.0406	22.8095	22.1733	21.3246	22.5171	21.746	22.4123	21.0279	22.0541	22.0416	23.2334	P10619;Q5JZH0;Q5JZG9	P10619;Q5JZH0	Lysosomal protective protein;Lysosomal protective protein 32 kDa chain;Lysosomal protective protein 20 kDa chain	CTSA
20.818	22.0863	22.0127	21.6929	21.4425	15.6055	16.3811	18.6648	16.9702	17.5769	20.8934	17.3561	P10636-2;F8WAB2;P10636-4;P10636-6;P10636-5;F8VWE3;H0Y435;P10636-3;P10636-7;P10636-8;P10636;C9JSN6;P10636-9;C9JDD6	P10636-2;F8WAB2;P10636-4;P10636-6;P10636-5;F8VWE3;H0Y435;P10636-3;P10636-7;P10636-8;P10636;C9JSN6;P10636-9;C9JDD6	Microtubule-associated protein tau	MAPT
23.5496	23.3001	24.0952	23.6372	23.0981	22.9791	23.5664	22.2055	22.9111	22.9078	22.9463	22.797	P10644	P10644	cAMP-dependent protein kinase type I-alpha regulatory subunit;cAMP-dependent protein kinase type I-alpha regulatory subunit, N-terminally processed	PRKAR1A
22.227	23.1005	23.0238	23.155	21.9003	20.4352	22.0091	23.6815	23.8697	23.4707	23.3577	22.7695	P10768	P10768	S-formylglutathione hydrolase	ESD
27.2442	27.336	27.5848	27.4895	26.5631	26.8542	26.5905	26.0471	26.4975	26.3528	26.9624	27.161	P10809;E7ESH4;E7EXB4;B7Z712;C9JL25;C9JL19;C9JCQ4;C9J0S9	P10809	60 kDa heat shock protein, mitochondrial	HSPD1
23.7985	23.5066	24.0893	23.6392	23.5408	22.6766	23.7595	23.0267	23.1951	22.1258	24.0777	23.0689	P10909-4;P10909;P10909-5;P10909-2;P10909-3;E7ETA7;H0YC35;H0YLK8;H0YAS8;E7ERK6;E5RGB0;E5RH61;E5RJZ5;E7ETB4;E5RG36	P10909-4;P10909;P10909-5;P10909-2;P10909-3;E7ETA7;H0YC35;H0YLK8	Clusterin;Clusterin beta chain;Clusterin alpha chain;Clusterin	CLU
16.3946	18.9791	17.2027	17.5182	20.321	21.3882	20.3883	21.0869	17.0953	17.2111	17.2435	19.9016	P10914;C9JD95;C9J9C5	P10914;C9JD95;C9J9C5	Interferon regulatory factor 1	IRF1
27.9414	28.2697	28.2707	27.7274	28.5337	28.426	28.5681	28.3486	28.2087	28.3125	28.2833	28.2701	P11021;B4DEF7;O95399;Q5H8X8;O95399-2;A8MXQ0	P11021	78 kDa glucose-regulated protein	HSPA5
18.9252	19.0536	19.7771	19.8208	20.2128	19.604	19.9654	19.9769	19.9859	19.6525	19.9011	20.0645	P11047	P11047	Laminin subunit gamma-1	LAMC1
23.8661	21.0309	22.5974	21.9341	23.0945	22.3287	24.0225	21.2423	20.8481	21.7177	21.3324	20.4645	P11117;E9PHY0;E9PQY3;F5H1S6;B7Z7D2;E9PP23;F5GWV7;E9PKW9;E9PQW9;E9PCI1;B7Z6U3;G5EA28	P11117;E9PHY0;E9PQY3;F5H1S6;B7Z7D2;E9PP23;F5GWV7	Lysosomal acid phosphatase	ACP2
26.5989	26.9829	26.9867	26.7787	26.771	26.9012	26.9121	26.2656	26.6705	26.5782	26.4957	26.2826	P11142;E9PKE3;P11142-2;E7ET08;E9PNE6;A8K7Q2;E9PLF4;E9PQQ4;E9PQK7;E9PK54;E9PPY6;E9PN25;E9PS65;E9PI65;E9PM13;E9PSH5	P11142;E9PKE3;P11142-2;E7ET08;E9PNE6;A8K7Q2	Heat shock cognate 71 kDa protein	HSPA8
24.5303	24.3177	24.7804	24.4476	24.0755	23.3187	24.5372	24.1132	23.4082	23.7832	24.1684	22.5434	P11166;F8WC15;C9JIM8;G8JLF4;A6NL68	P11166;F8WC15;C9JIM8;G8JLF4	Solute carrier family 2, facilitated glucose transporter member 1	SLC2A1
20.9964	18.6657	20.9037	21.9511	18.9443	19.3018	20.7445	21.2703	17.0889	17.4141	21.3271	17.6906	P11171-2;P11171;E9PEX0;P11171-5;P11171-4;P11171-3;P11171-6;E9PEW9;C9JTS2;P11171-7	P11171-2;P11171;E9PEX0;P11171-5;P11171-4;P11171-3;P11171-6;E9PEW9;C9JTS2;P11171-7	Protein 4.1	EPB41
23.7267	23.242	23.5681	23.6153	20.7426	21.068	21.8916	21.6037	22.7813	22.4586	22.9289	22.8862	P11172;B5LY68;P11172-2;E9PFD2;B5LY72;F2Z3P2;F2Z303;F8WDG4	P11172;B5LY68;P11172-2;E9PFD2;B5LY72	Uridine 5-monophosphate synthase;Orotate phosphoribosyltransferase;Orotidine 5-phosphate decarboxylase;Orotidine 5-phosphate decarboxylase	UMPS
24.6202	23.8688	25.1634	24.6058	24.3376	23.9868	24.1215	24.6668	23.6256	24.1643	24.0886	23.1424	P11177-2;P11177;B4DDD7;C9J634;F8WF02	P11177-2;P11177;B4DDD7;C9J634	Pyruvate dehydrogenase E1 component subunit beta, mitochondrial	PDHB
19.9133	20.8422	20.2085	21.8931	19.5884	19.1979	16.9263	20.5923	18.8528	17.2759	16.6743	17.5367	P11182;Q5VVL7;F5H1F9	P11182;Q5VVL7;F5H1F9	Lipoamide acyltransferase component of branched-chain alpha-keto acid dehydrogenase complex, mitochondrial	DBT
21.3303	20.1538	21.3781	21.1305	18.1453	18.9826	18.0026	18.1548	19.5288	21.0358	20.9707	20.9184	P11216;H0Y4Z6	P11216	Glycogen phosphorylase, brain form	PYGB
24.7017	24.0759	24.2588	24.3081	24.1956	24.2184	24.2381	24.3955	23.6843	24.4013	24.173	24.1235	P11279;B4DWL3	P11279;B4DWL3	Lysosome-associated membrane glycoprotein 1	LAMP1
22.4384	21.8954	23.1629	23.348	20.8768	21.2351	21.0902	21.7124	21.2839	20.5795	16.8693	18.3563	P11310;P11310-2;Q5T4U5;B7Z9I1;B4DJE7;E9PJM9;E9PRX4;H0YDT5	P11310;P11310-2;Q5T4U5;B7Z9I1;B4DJE7	Medium-chain specific acyl-CoA dehydrogenase, mitochondrial	ACADM
26.2227	25.707	26.2007	25.9822	26.0711	25.2883	24.8184	25.7264	25.8499	25.0647	25.4706	25.9515	P11387;E7ES89;Q969P6;E5RIC7;E7ESI1;E5RJ95;E5RFS0;E5RJ33;H0YBR3;H0YAR3;H0YC03;E5RGE7;E5RGR4;E5RFE3;E5RGR2	P11387	DNA topoisomerase 1	TOP1
25.5901	24.9307	25.5086	25.4814	25.2605	24.062	23.0768	23.9608	24.2591	23.3746	22.756	24.4335	P11388;P11388-2;P11388-3;P11388-4;C9J5P2;C9J4C3	P11388;P11388-2;P11388-3;P11388-4;C9J5P2;C9J4C3	DNA topoisomerase 2-alpha	TOP2A
25.5963	25.5768	25.7188	25.5091	24.9143	24.3637	24.5968	24.3786	24.7034	24.8714	24.9096	24.7461	P11413;P11413-2;P11413-3;E9PDV8;E7EUI8;E7EM57;E9PD92	P11413;P11413-2;P11413-3;E9PDV8;E7EUI8;E7EM57;E9PD92	Glucose-6-phosphate 1-dehydrogenase	G6PD
22.8644	23.076	22.9107	20.943	16.9979	17.4608	17.1224	22.7015	22.8278	17.7442	24.0423	17.016	P11441;Q5HY81;F8WB70	P11441;Q5HY81	Ubiquitin-like protein 4A	UBL4A
21.1283	20.5766	20.906	21.6497	17.9539	19.9773	20.9534	17.2959	18.3581	19.0356	19.8238	16.4811	P11474;P11474-2;H0YGT3;F5GWT5;F5H0E9;O95718-3;O95718-2;O95718;E7EWD9	P11474;P11474-2	Steroid hormone receptor ERR1	ESRRA
23.8081	23.9436	24.1068	24.1041	23.1867	23.4728	23.2992	23.1095	23.6454	23.3439	23.1111	23.3095	P11498;B4DN00;E9PRE7;E9PS68	P11498	Pyruvate carboxylase, mitochondrial	PC
25.4179	25.1804	25.3055	25.444	24.9367	24.9769	25.3179	24.6323	24.2683	24.4379	25.4649	24.5359	P11586;G3V2B8;F5H2F4;G3V3L6	P11586;G3V2B8;F5H2F4;G3V3L6	C-1-tetrahydrofolate synthase, cytoplasmic;Methylenetetrahydrofolate dehydrogenase;Methenyltetrahydrofolate cyclohydrolase;Formyltetrahydrofolate synthetase	MTHFD1
20.5204	19.5197	19.0655	18.9212	18.6328	18.7579	18.143	19.2109	19.0152	16.7764	18.9679	19.1947	P11717	P11717	Cation-independent mannose-6-phosphate receptor	IGF2R
24.0284	23.9322	24.1399	23.9873	23.9217	23.0499	24.0618	23.7495	23.4413	23.4689	23.3281	24.7257	P11766;H0YAG8;D6RFE4;D6RAY0;D6R9G2	P11766;H0YAG8	Alcohol dehydrogenase class-3	ADH5
23.2867	24.2227	23.9206	24.1451	23.4473	23.8252	23.3062	23.6466	23.6188	23.9233	23.2797	22.9862	P11802;B4DNF9;F8VZ51;F8VYH9;F8VTV8;F8VWX7;F8VZZ0;F8W1L8;F8VYY1;Q96BE9;F8VXD2;F8VZ13	P11802;B4DNF9;F8VZ51;F8VYH9;F8VTV8;F8VWX7	Cyclin-dependent kinase 4	CDK4
22.5001	22.4346	22.9631	20.0037	21.7546	20.7013	21.6201	19.4582	21.6711	21.3841	21.4769	20.6804	P11908;P11908-2;D3YTJ7;A6NMS2	P11908;P11908-2	Ribose-phosphate pyrophosphokinase 2	PRPS2
25.0527	24.9992	25.7687	25.1566	25.6265	25.6118	25.6935	25.0293	25.5037	25.6486	25.3929	25.1878	P11940;P11940-2;E7EQV3;E7ERJ7;Q9H361;H0YBQ4;H0YBN4;H0YAP2;E5RJB9;E5RGH3;E5RH24;H0YAS6;H0YB75;H0YAS7;E5RHG7;H0YC10;E5RGC4;E5RFD8;H0YAW6;E5RJM8;Q96DU9	P11940;P11940-2;E7EQV3;E7ERJ7;Q9H361;H0YBQ4	Polyadenylate-binding protein 1;Polyadenylate-binding protein 3	PABPC1;PABPC3
26.9966	26.8962	27.3756	27.1714	26.1935	26.3922	26.3642	26.3747	26.5818	25.6229	26.2746	26.1689	P12004	P12004	Proliferating cell nuclear antigen	PCNA
22.0613	17.6153	17.9239	21.535	22.1311	22.3418	22.1023	22.2096	19.011	21.9753	17.2314	16.8961	Q5T8I0;P12074	Q5T8I0;P12074	Cytochrome c oxidase subunit 6A1, mitochondrial	COX6A1P2;COX6A1
17.4784	18.8407	17.0559	20.3266	20.134	20.6076	17.3383	20.3606	21.4001	21.9572	17.2015	18.8244	P12235	P12235	ADP/ATP translocase 1	SLC25A4
22.9663	21.6059	23.6085	22.9964	23.0541	22.576	23.2456	22.6099	21.637	21.7344	20.7223	22.4019	P12236	P12236	ADP/ATP translocase 3	SLC25A6
25.8126	26.1066	26.0315	26.1846	25.1126	25.4147	25.5111	25.3369	25.6128	25.0573	25.2832	25.5263	P12268;H0Y4R1;F5H247;E7ETK5	P12268;H0Y4R1;F5H247	Inosine-5-monophosphate dehydrogenase 2	IMPDH2
24.7823	25.7857	24.7018	24.528	24.5343	24.4505	24.6087	25.0431	24.4201	24.4581	24.5877	24.1007	P12270;Q5SWX9	P12270	Nucleoprotein TPR	TPR
26.7339	26.4879	26.8655	26.4518	25.9525	25.6039	25.7133	25.5897	25.583	25.6019	25.6087	25.7409	P12277;E7EUJ8;H0YJG0;G3V4N7;G3V461;P06732;G3V2I1;H0YJK0	P12277;E7EUJ8;H0YJG0;G3V4N7	Creatine kinase B-type	CKB
25.1394	25.2114	25.5777	25.489	24.7986	24.5303	24.7172	24.5875	24.8594	24.5985	24.4215	24.8973	P12429;D6RA82;D6RFG5;D6RCA8;D6RAZ8;D6RFJ9	P12429;D6RA82	Annexin A3;Annexin	ANXA3
19.4285	21.3497	17.9073	20.1992	20.4388	20.2961	20.9012	20.4908	17.6562	18.5494	15.9137	19.0754	P12757-5;P12757;P12757-3;C9JQW3;REV__Q6ZSZ5-2;REV__Q6ZSZ5-3;REV__Q6ZSZ5	P12757-5;P12757;P12757-3;C9JQW3	Ski-like protein	SKIL
24.3346	23.8478	23.6676	23.318	24.374	24.5773	24.3134	24.3867	24.1886	24.1901	23.431	24.4192	P12814;Q1HE25;P12814-2;B7TY16;G3V2N5;H0YJW3;H0YJ11;G3V5M4;G3V380	P12814;Q1HE25;P12814-2;B7TY16	Alpha-actinin-1	ACTN1
22.9592	22.9665	23.5682	23.2724	22.3262	22.3643	22.7667	22.138	22.5272	22.9678	22.6993	23.1171	P12955;E9PCE8;A8MX47	P12955;E9PCE8;A8MX47	Xaa-Pro dipeptidase	PEPD
26.5084	26.2985	26.869	26.5632	25.8026	26.1762	25.8514	26.1412	25.9791	26.1001	26.3066	26.3949	P12956;B1AHC7;B1AHC8;B1AHC9;F5H1I8	P12956;B1AHC7;B1AHC8;B1AHC9;F5H1I8	X-ray repair cross-complementing protein 6	XRCC6
27.3824	27.3783	27.0512	27.0776	26.3666	26.1516	26.2138	26.305	26.8853	26.3955	26.6792	26.8136	P13010;C9JZ81	P13010	X-ray repair cross-complementing protein 5	XRCC5
23.1806	23.2324	22.916	22.2446	22.0438	22.2097	16.3448	21.6079	19.5132	21.9106	21.8246	22.5685	P13051;P13051-2;B4DRT6;Q68DM5;F5GYA2	P13051;P13051-2;B4DRT6;Q68DM5;F5GYA2	Uracil-DNA glycosylase	UNG;DKFZp781L1143
26.4617	26.3701	26.4122	27.1505	26.1022	26.3697	26.3513	26.5659	26.5849	25.9643	25.9571	26.9513	P13073	P13073	Cytochrome c oxidase subunit 4 isoform 1, mitochondrial	COX4I1
22.7185	21.9659	22.5632	22.9113	20.1476	20.5438	21.5877	21.0336	20.6228	20.4389	20.4165	21.3434	P13284	P13284	Gamma-interferon-inducible lysosomal thiol reductase	IFI30
23.185	23.0572	23.2164	23.6399	23.1257	22.8627	22.1999	22.3599	23.5639	23.2406	22.9753	23.073	P13489;H0YCR7;E9PIM9;E9PMJ3;E9PLZ3;E9PMA9;E9PMN0;E9PIK5;E9PR82;E9PMI1	P13489;H0YCR7	Ribonuclease inhibitor	RNH1
28.6289	28.5179	28.7417	28.6604	27.9	28.0406	28.2447	28.1148	27.9307	27.9029	27.9212	27.7844	P13639;F5H370;B4DPU3;F5GZG3;B4DMC6	P13639;F5H370;B4DPU3;F5GZG3	Elongation factor 2	EEF2
24.0711	24.4531	24.3605	24.1455	24.4314	24.7011	24.7726	24.4892	24.1705	24.3217	24.1966	24.3013	P13667;C9JMN9	P13667	Protein disulfide-isomerase A4	PDIA4
22.8628	23.803	23.6477	21.719	23.8327	22.107	20.8387	22.2171	23.3624	23.9907	23.8487	21.7068	P13674;P13674-2;C9JL12	P13674;P13674-2;C9JL12	Prolyl 4-hydroxylase subunit alpha-1	P4HA1
27.3298	27.6403	28.1706	27.7148	27.9121	26.9587	27.9061	27.0905	27.6783	27.4307	27.5384	28.1631	P13693;Q8TBK7;E9PJF7;H0YCX0;Q56UQ5;Q9HAU6	P13693;Q8TBK7;E9PJF7	Translationally-controlled tumor protein	TPT1
21.7013	16.6818	16.9536	18.1002	21.7832	21.8219	17.4046	22.1588	19.5893	18.4725	17.3164	21.655	P13726;P13726-2	P13726;P13726-2	Tissue factor	F3
25.2151	25.3955	25.3726	25.1151	24.5808	24.7063	25.3835	25.0639	25.2149	25.3128	24.6168	24.7845	P13797;B4DGB4;B7Z6M1;F8W8D8;B4DI60;P13796;Q5TBN3;F2Z2Z9	P13797;B4DGB4;B7Z6M1;F8W8D8	Plastin-3	PLS3
26.517	26.4465	26.5773	26.6663	25.6336	25.7299	25.8347	25.4786	26.1338	26.0721	25.867	25.6772	P13804;B4DT43;H0YLU7;H0YNX6;H0YK49;H0YL12;H0YKF0;H0YL83;H0YM12	P13804;B4DT43;H0YLU7;H0YNX6;H0YK49;H0YL12;H0YKF0	Electron transfer flavoprotein subunit alpha, mitochondrial	ETFA
22.8155	22.8249	23.5859	22.2421	22.3925	22.1241	22.2287	21.8579	19.4787	22.8684	21.1451	20.8816	Q9BTT9;P13807;B7Z806;F5H1N8;C9IYM4;F5H3S3;P54840	Q9BTT9;P13807;B7Z806	Glycogen [starch] synthase, muscle	GYS1
22.8849	23.0589	22.5864	22.8757	24.8346	22.243	22.8435	21.3855	22.5553	22.4922	22.1542	21.5049	Q9BUB1;P13861;C9J830;F5H1R5;P31323	Q9BUB1;P13861	cAMP-dependent protein kinase type II-alpha regulatory subunit	PRKAR2A
19.7641	19.1224	19.7046	18.905	15.6688	16.5031	18.6914	16.969	17.2875	15.8067	17.9853	18.0366	P13929;P13929-3;P13929-2;E5RJF2;E5RJH5	P13929;P13929-3;P13929-2	Beta-enolase	ENO3
22.1335	21.5037	21.999	21.4703	21.848	21.259	20.4347	19.9843	20.4019	20.2746	16.3773	21.7166	P13984	P13984	General transcription factor IIF subunit 2	GTF2F2
23.7457	23.757	23.9907	23.9184	22.4551	23.1725	21.8023	22.6116	23.1704	23.5684	22.7975	23.418	P13995;Q7Z650;B9A062;B4DY35;B8ZZU9	P13995;Q7Z650;B9A062;B4DY35	Bifunctional methylenetetrahydrofolate dehydrogenase/cyclohydrolase, mitochondrial;NAD-dependent methylenetetrahydrofolate dehydrogenase;Methenyltetrahydrofolate cyclohydrolase	MTHFD2
27.7795	27.4536	27.8438	27.5624	27.3172	26.9047	27.283	26.2881	27.1741	27.0098	27.2362	26.9269	P14174	P14174	Macrophage migration inhibitory factor	MIF
23.7548	24.169	23.9715	24.2043	23.938	23.8026	23.1277	20.18	23.8211	23.3174	23.6069	24.4781	P14209;P14209-2;A6NIW1;C9JUA7;A8MQT7	P14209;P14209-2;A6NIW1;C9JUA7;A8MQT7	CD99 antigen	CD99
19.0739	17.2672	18.5161	18.5272	21.4619	22.2351	21.5745	21.9274	17.8248	14.0773	15.6739	17.5612	P14316;D6RB34;D6R9N5;D6RB08;D6RCK5	P14316;D6RB34;D6R9N5;D6RB08;D6RCK5	Interferon regulatory factor 2	IRF2
24.8984	24.9462	25.6546	24.2626	23.2765	23.4193	23.6076	24.232	24.0288	24.4933	24.6991	24.4381	P14373;P14373-2;E7EMV4;B0V297;H0Y5J7;H0Y6T1;A2ABL9;H0Y551;H0Y754;E9PBZ8;Q9HCM9-2;F5H297;Q9HCM9;F5H899	P14373;P14373-2;E7EMV4	Zinc finger protein RFP	TRIM27
22.1946	22.4504	22.518	22.5485	21.7921	20.5508	20.84	22.4868	20.0201	23.178	18.8836	20.9568	P14384;F8W111;F8VVI6;H0YHN7;F8VR29;F8VU13	P14384;F8W111	Carboxypeptidase M	CPM
23.5244	23.3026	23.7555	23.5286	23.0995	23.0437	23.0294	23.1922	22.7474	22.6276	22.7279	22.7301	P14550;Q5T621;G3V1C1;Q96JD6-4;Q96JD6	P14550;Q5T621	Alcohol dehydrogenase [NADP(+)]	AKR1A1
25.2326	25.0674	25.3912	25.0274	24.8958	24.9866	24.6766	25.201	24.7631	25.143	24.0628	25.3597	P14618;E9PF79;B4DUU6;P30613-2;P30613;E7ESY9	P14618;E9PF79;B4DUU6	Pyruvate kinase isozymes M1/M2	PKM
20.1214	20.0916	20.057	20.0249	19.9725	19.6223	17.1952	15.6413	18.559	19.4218	19.4339	19.4744	P14618-2;E7EUQ8;E7EUJ4	P14618-2;E7EUQ8;E7EUJ4
26.697	26.5906	26.6974	26.5005	26.5805	26.341	26.4865	26.5769	27.0349	26.2955	26.1912	26.3438	P14625;E9PEX3;Q96GW1;H0YIV0;Q58FF3;F8W026	P14625;E9PEX3	Endoplasmin	HSP90B1
23.3022	22.7152	23.4705	23.3122	24.6886	24.5292	24.5866	24.5494	23.4685	23.4495	24.2379	23.5751	P14635;E9PC90;Q5TZP9;H0YA62	P14635;E9PC90;Q5TZP9	G2/mitotic-specific cyclin-B1	CCNB1
23.0933	22.9658	23.1334	23.4973	22.4069	21.0236	22.8585	22.0449	22.1139	21.4132	22.2872	22.3039	P14735;B7ZAU2;Q5T5N3	P14735;B7ZAU2	Insulin-degrading enzyme	IDE
24.5621	24.3697	24.5238	18.3375	17.5313	21.4916	16.4048	21.645	21.8609	22.1048	22.0132	21.7024	P14854	P14854	Cytochrome c oxidase subunit 6B1	COX6B1
28.4089	28.4765	28.7358	28.6062	27.9978	27.7342	27.9276	27.9198	28.1451	27.9522	28.1836	27.9643	P14866;A6NIT8;B4DPK8;B4DVF8	P14866;A6NIT8	Heterogeneous nuclear ribonucleoprotein L	HNRNPL
24.2637	24.6777	24.1671	24.5031	23.2872	23.7798	23.6227	23.4808	22.9322	23.4042	23.563	23.7958	P14868;Q68CR9;C9J7S3;C9JLC1;C9JQM9	P14868;Q68CR9	Aspartate--tRNA ligase, cytoplasmic	DARS;DKFZp781B11202
18.6968	18.409	18.5714	17.6745	21.254	21.9162	21.1837	21.839	21.107	20.9899	21.3127	20.7802	P14902;E5RIX2;E5RH36	P14902	Indoleamine 2,3-dioxygenase 1	IDO1
24.6734	24.9593	24.9458	23.904	24.1643	23.9083	24.1969	24.1728	23.7143	23.3199	23.6545	23.9254	P14923	P14923	Junction plakoglobin	JUP
23.7307	23.8575	23.0468	24.0271	22.2662	22.4518	17.9847	23.7275	23.3314	23.2224	22.4514	20.9809	P14927;E5RJU0;B7Z2R2;E5RHG9	P14927;E5RJU0;B7Z2R2	Cytochrome b-c1 complex subunit 7	UQCRB
24.6007	24.8799	25.8118	25.8564	24.6204	23.9282	24.962	24.6895	25.3828	24.8789	24.9923	25.7757	P15121;E9PCX2;E9PEF9	P15121;E9PCX2	Aldose reductase	AKR1B1
20.6319	22.2535	17.7258	20.7199	21.7904	20.3839	22.4991	20.2577	22.0304	22.4305	21.9081	22.2286	P15151-3;P15151-2;P15151-4;P15151	P15151-3;P15151-2;P15151-4;P15151	Poliovirus receptor	PVR
25.4611	25.4538	25.7185	25.1735	25.4479	24.7157	25.152	24.963	25.1476	25.6124	25.3006	24.5889	P15170-2;P15170;Q8IYD1;F5GWG9	P15170-2;P15170;Q8IYD1;F5GWG9	Eukaryotic peptide chain release factor GTP-binding subunit ERF3A;Eukaryotic peptide chain release factor GTP-binding subunit ERF3B	GSPT1;GSPT2
24.5448	23.9859	24.1562	23.9161	25.156	24.5168	24.615	24.4171	24.4142	24.6034	24.8346	23.6174	P15291-2;P15291;F5H0P7;B4DMM8;Q86XA6;O43286	P15291-2;P15291;F5H0P7	Beta-1,4-galactosyltransferase 1;Lactose synthase A protein;N-acetyllactosamine synthase;Beta-N-acetylglucosaminylglycopeptide beta-1,4-galactosyltransferase;Beta-N-acetylglucosaminyl-glycolipid beta-1,4-galactosyltransferase;Processed beta-1,4-galactosyltransferase 1	B4GALT1
25.2636	25.0892	25.1323	25.2462	24.8977	24.8883	24.9788	24.8641	24.8837	24.9218	25.0941	25.143	P15311;E7EQR4	P15311;E7EQR4	Ezrin	EZR
24.3482	24.3226	24.5163	24.5306	24.7948	20.5539	24.4308	22.8812	22.655	23.77	24.1812	24.4453	P15328	P15328	Folate receptor alpha	FOLR1
23.9139	24.1046	23.3142	23.9162	23.7648	23.8737	24.0484	24.4469	23.7916	23.7142	23.8371	24.7048	P15374;E9PBF1;Q5TBK7	P15374;E9PBF1;Q5TBK7	Ubiquitin carboxyl-terminal hydrolase isozyme L3	UCHL3
22.7987	22.077	24.2784	19.7391	23.252	24.3867	24.4136	24.2805	23.9691	24.6699	22.7055	23.5103	P15408;C9JCN8;P15408-3;P15408-2	P15408;C9JCN8;P15408-3;P15408-2	Fos-related antigen 2	FOSL2
23.2105	23.4998	23.2929	24.8591	23.3188	23.0151	23.4791	24.0701	22.8731	22.8697	22.6724	24.8858	P15531;P15531-2;E7ERL0;E5RHP0;C9K028	P15531;P15531-2;E7ERL0;E5RHP0	Nucleoside diphosphate kinase A	NME1
26.9171	27.1856	26.8755	27.5194	25.6746	25.8972	25.8802	25.7013	26.7473	26.577	26.7217	26.2484	P15880;H0YEN5;E9PMM9;E9PQD7;E9PPT0;E9PM36;D3DU83;H0YE27	P15880;H0YEN5;E9PMM9;E9PQD7;E9PPT0;E9PM36	40S ribosomal protein S2	RPS2
18.1956	16.8912	17.5029	18.1369	17.742	16.5975	15.7658	17.502	15.8719	16.8504	17.6089	17.0298	P15923-2;P15923;Q2TB39	P15923-2;P15923;Q2TB39	Transcription factor E2-alpha	TCF3
25.5243	25.1471	25.3924	25.1155	25.91	25.9017	25.9589	25.9435	26.0789	26.0817	25.9972	26.0233	P15924;P15924-2;D3YTG2	P15924;P15924-2	Desmoplakin	DSP
24.1779	24.9527	25.1064	25.2044	24.6427	25.0563	25.522	26.0366	24.9838	25.693	24.9515	26.0926	P15927;P15927-2;P15927-3;Q5TEJ7;Q5TEJ0	P15927;P15927-2;P15927-3;Q5TEJ7	Replication protein A 32 kDa subunit	RPA2
20.8321	20.1626	21.175	20.7093	19.4181	21.0686	20.3995	20.4494	19.9513	19.7143	19.7994	19.8977	P16066;H0Y5A4;B0ZBF1;A6NJF2	P16066;H0Y5A4	Atrial natriuretic peptide receptor 1	NPR1
22.5562	23.013	22.353	23.1132	20.2285	19.6997	23.0988	22.8682	23.8695	21.4949	20.8455	21.3389	P16083;Q5TD07;Q5TD05;Q59EN2;A2A2U4	P16083;Q5TD07	Ribosyldihydronicotinamide dehydrogenase [quinone]	NQO2
22.0189	22.3732	22.0703	22.2614	22.7038	21.6505	21.5254	22.0457	21.1573	21.5908	21.3672	22.6149	P16144-4;P16144-2;P16144-3;P16144;P16144-5;H0Y6G1	P16144-4;P16144-2;P16144-3;P16144	Integrin beta-4	ITGB4
21.7519	21.5321	23.0157	22.1976	23.2772	23.3297	23.1412	21.9808	22.4942	23.074	23.1062	23.4864	P16152;E9PQ63;A8MTM1	P16152;E9PQ63;A8MTM1	Carbonyl reductase [NADPH] 1	CBR1
20.4328	20.5048	20.1345	20.8877	16.57	17.2717	16.4807	16.5416	14.1287	14.7447	17.134	17.218	P16219;E9PE82	P16219;E9PE82	Short-chain specific acyl-CoA dehydrogenase, mitochondrial	ACADS
17.3169	22.1362	22.6797	22.3333	17.3415	17.9315	16.1457	23.8144	22.4845	22.5233	22.0739	22.7578	P16220-2;P16220;E7EWD7;C9JBT4;C9J896;C9J4L5;B7Z7P1;E7EWP8;F5H0V3	P16220-2;P16220;E7EWD7;C9JBT4;C9J896	Cyclic AMP-responsive element-binding protein 1	CREB1
23.4679	21.9034	22.8926	21.3918	21.0697	20.7677	21.1282	21.1493	20.2841	21.1436	19.909	21.6216	P16278-3;P16278;P16278-2;E7EQ29;C9J539;C9J4G9;F8WF40;C9JF15;C9JWX1	P16278-3;P16278;P16278-2;E7EQ29	Beta-galactosidase	GLB1
18.5545	18.4317	18.8837	16.7361	15.2619	17.3858	17.6549	17.3123	16.9057	15.4773	15.9317	16.9373	P16383;P16383-2;A4UHQ9;C9JII4	P16383;P16383-2;A4UHQ9	GC-rich sequence DNA-binding factor 2	GCFC2;C2orf3
25.706	23.5645	22.8873	25.229	18.0038	16.3097	16.053	17.974	22.4073	15.379	18.1492	16.0677	P16401	P16401	Histone H1.5	HIST1H1B
22.4626	23.0833	21.6173	22.0814	21.7066	20.9695	16.559	21.1992	15.2185	16.9209	16.7888	15.0516	P16403	P16403	Histone H1.2	HIST1H1C
26.0096	26.0047	25.4808	25.1703	25.0787	24.9244	24.7718	25.1733	25.4723	25.3706	25.2203	22.8388	P16435;H0Y4R2;E7EVY7;F5H468;E7EMD0;E7EPN3;E7EWU0;C9JU80	P16435;H0Y4R2;E7EVY7;F5H468;E7EMD0;E7EPN3	NADPH--cytochrome P450 reductase	POR
23.6784	23.0856	23.7152	24.1125	22.8298	22.1699	19.687	22.2828	23.0242	23.1169	22.68	21.8768	P16455	P16455	Methylated-DNA--protein-cysteine methyltransferase	MGMT
25.4933	25.5591	25.1804	25.5402	25.3883	23.3268	24.949	23.9627	25.6548	24.7216	24.97	24.9985	P16615-5;P16615-2;P16615-3;P16615;P16615-4;Q8N3X5;O14983-2;O14983;B3KY17;Q93084-4;F8WC06;Q93084-2;Q93084-3;Q93084-7;Q93084;Q93084-6;Q93084-5;F8VSH0	P16615-5;P16615-2;P16615-3;P16615;P16615-4	Sarcoplasmic/endoplasmic reticulum calcium ATPase 2	ATP2A2
26.0634	26.0706	25.9794	26.1225	25.4436	25.2899	19.2966	24.3169	24.8243	24.9078	24.5756	24.7945	P16949;P16949-2;A2A2D0;E5RGX5;B7Z4N6;Q93045;G3V110;B7Z2Z7;Q9H169;G5EA16;Q9H169-2;E5RIR6;E7EVN3	P16949;P16949-2;A2A2D0	Stathmin	STMN1
24.0009	23.2359	24.2028	23.7283	23.4979	23.8087	23.5216	22.845	22.8202	23.7223	23.4164	25.0441	P16989-3;P16989;P16989-2;H0YG22	P16989-3;P16989;P16989-2	Y-box-binding protein 3	YBX3
21.6396	19.0099	20.83	19.9471	20.6384	19.1652	20.3384	21.2102	17.9308	18.6751	18.8045	19.6646	P17028;P17028-2	P17028	Zinc finger protein 24	ZNF24
15.7767	17.0586	19.6162	17.446	17.4561	16.855	18.2062	17.4268	19.4202	18.8423	18.3406	17.7008	P17036	P17036	Zinc finger protein 3	ZNF3
22.738	21.013	20.1112	23.379	25.1086	21.3253	22.256	25.0175	24.4981	25.5136	24.3142	24.6955	P17096;P17096-3;E5RIT9	P17096;P17096-3	High mobility group protein HMG-I/HMG-Y	HMGA1
18.1608	20.3673	16.8854	22.9733	21.6692	20.904	21.9353	16.3475	21.3513	20.1824	19.8582	20.6273	P17096-2	P17096-2
22.6081	21.9353	21.3984	20.2755	22.1144	22.2652	22.5725	16.8944	21.4128	21.9814	21.4712	20.7426	P17152	P17152	Transmembrane protein 11, mitochondrial	TMEM11
23.5346	24.6816	24.0233	24.8896	24.199	23.0367	23.4225	23.9034	24.565	23.733	23.7122	24.8679	P17174;B7Z1I2;B7Z7E9	P17174;B7Z1I2;B7Z7E9	Aspartate aminotransferase, cytoplasmic;Aspartate aminotransferase	GOT1
18.7511	18.8992	19.0025	17.6805	16.3758	17.0511	17.3169	17.0911	16.9239	16.323	19.2559	17.3659	P17252;P05771;P05771-2	P17252;P05771;P05771-2	Protein kinase C alpha type;Protein kinase C beta type	PRKCA;PRKCB
26.4871	25.7803	25.3943	25.0479	26.3228	26.9091	26.2433	26.7326	25.8943	26.613	26.1761	26.1769	P17275	P17275	Transcription factor jun-B	JUNB
18.3285	18.9276	20.9395	19.3421	18.4645	17.2671	17.161	17.3077	21.3065	17.4545	21.5996	21.1293	P17301;D6RG08	P17301	Integrin alpha-2	ITGA2
21.4759	22.3853	21.4317	20.4857	21.5699	16.2734	20.6296	22.1032	22.0787	22.4046	21.1182	17.1598	P17535	P17535	Transcription factor jun-D	JUND
21.8802	22.4673	22.6372	22.4091	20.5893	22.0774	22.1992	20.9084	14.8014	22.154	19.317	21.1267	P17612-2;P17612;B7Z708;P22612	P17612-2;P17612	cAMP-dependent protein kinase catalytic subunit alpha	PRKACA
22.9334	23.2254	23.0725	23.4906	22.8224	22.145	22.371	21.9568	25.1269	25.2665	25.2773	25.1988	P17655;H0Y323;B7ZA96;C9JWY7	P17655;H0Y323;B7ZA96	Calpain-2 catalytic subunit	CAPN2
25.2169	23.3761	25.582	25.8437	25.5848	25.7595	24.0561	25.7108	25.7631	24.8515	25.5182	26.6595	P17676	P17676	CCAAT/enhancer-binding protein beta	CEBPB
18.4693	18.9624	23.3604	15.7656	23.6586	18.4947	18.6982	16.3112	23.1063	17.4857	22.4795	23.1056	P17706-2;P17706;Q96AU5;Q59F91	P17706-2;P17706;Q96AU5;Q59F91	Tyrosine-protein phosphatase non-receptor type 2	PTPN2
24.2367	24.4005	24.7335	24.6659	23.2216	23.9574	22.9488	23.3811	23.7111	23.2124	23.5469	23.3164	P17812;B4DR64;B7Z9C4	P17812;B4DR64	CTP synthase 1	CTPS1
22.8373	23.0906	22.4781	23.0299	22.7415	22.4603	22.4129	21.592	23.9243	22.5124	24.1525	22.8852	P17813-2;P17813;F5GX88;F5H5M0	P17813-2;P17813;F5GX88;F5H5M0	Endoglin	ENG
28.5585	27.8131	28.3687	28.334	28.0614	27.9726	27.9983	28.2496	27.739	27.5938	27.9974	28.0396	P17844;E7ETL9	P17844;E7ETL9	Probable ATP-dependent RNA helicase DDX5	DDX5
22.2565	22.2605	22.368	21.7178	22.0018	20.9533	20.1647	19.9577	22.4036	22.054	21.8493	20.0289	P17858;P17858-2;F5H3H2;E9PDI3	P17858;P17858-2;F5H3H2	6-phosphofructokinase, liver type	PFKL
27.8485	27.9751	28.3073	27.8735	27.7437	27.767	27.5853	27.9633	27.3357	27.368	27.7457	26.8717	P17931;G3V3R6	P17931;G3V3R6	Galectin-3	LGALS3
24.7961	25.2656	25.2352	25.3967	24.6958	24.4457	24.5922	24.4916	25.391	24.0261	24.446	24.9104	P17980;E9PM69;E9PKD5;E9PMD8;E9PN50;E9PS45;E9PLG2	P17980;E9PM69;E9PKD5;E9PMD8	26S protease regulatory subunit 6A	PSMC3
25.5346	26.2067	26.3991	26.1542	25.4983	25.2661	25.1327	25.7126	25.3981	25.5134	25.116	25.3177	P17987;E7EQR6;E7ERF2;F5H282;F5H136;F5GZ03;F5GZI8;F5H676;F5H726;F5GYL4;F5H7Y1	P17987;E7EQR6;E7ERF2;F5H282	T-complex protein 1 subunit alpha	TCP1
23.4182	22.6883	21.9779	23.6606	22.5349	22.4218	16.8052	22.5394	21.0542	22.5612	22.6345	22.1746	P18031;B4DSN5	P18031;B4DSN5	Tyrosine-protein phosphatase non-receptor type 1;Tyrosine-protein phosphatase non-receptor type	PTPN1
26.6258	27.2374	26.663	27.4023	26.7234	25.8551	25.6418	25.842	26.039	26.1678	26.4778	27.2248	P18077;C9K025;F8WBS5;F8WB72	P18077;C9K025;F8WBS5;F8WB72	60S ribosomal protein L35a	RPL35A
17.523	19.7377	19.5298	18.9141	18.1987	18.3942	18.08	19.891	19.2019	16.9781	16.2459	18.713	P18084;F5H6T4;P26010-2;P05107;P26010	P18084	Integrin beta-5	ITGB5
24.9785	24.9537	25.1601	25.049	25.6399	25.7743	25.3748	25.8629	23.8911	23.0337	23.5526	24.3608	P18085;C9JAK5;C9JPM4	P18085;C9JAK5;C9JPM4	ADP-ribosylation factor 4	ARF4
28.2975	28.0822	28.4135	28.1203	27.9376	27.3783	27.5117	27.927	27.6437	27.1372	27.7475	28.0053	P18124;A8MUD9;C9JIJ5;C9JZ88	P18124;A8MUD9	60S ribosomal protein L7	RPL7
25.6827	25.819	25.7981	25.883	24.6276	24.7053	24.5065	24.9945	25.5323	25.3816	25.3613	25.1236	P18206-2;P18206;F5H7T3;G8JLL3;Q5JQ13;F5H5H8;B4DTM7;P18206-3	P18206-2;P18206;F5H7T3;G8JLL3;Q5JQ13	Vinculin	VCL
21.5948	22.6166	22.5185	22.2871	21.2112	20.873	21.5183	21.7135	21.5343	21.5092	21.9917	21.9443	P18583-5;P18583-7;P18583;P18583-9;P18583-2;P18583-10;P18583-4;P18583-8	P18583-5;P18583-7;P18583;P18583-9;P18583-2;P18583-10;P18583-4	Protein SON	SON
22.3274	21.7633	22.25	23.1949	23.4638	24.632	24.7636	23.1537	22.6634	22.2362	21.6231	21.4988	P18615;E9PCL7;B4DYX9;A2ABK2;A2ABK1;B4DUN1;A2ABK3;E9PD43;A2ABK4;E7ENC7;E7EWR7	P18615;E9PCL7;B4DYX9;A2ABK2;A2ABK1;B4DUN1;A2ABK3;E9PD43	Negative elongation factor E	NELFE
27.6598	27.2239	27.3599	27.8986	27.0007	27.0021	26.5128	26.2061	26.4995	26.2417	26.3391	27.0915	P18621;B4E3C2	P18621;B4E3C2	60S ribosomal protein L17	RPL17
26.3239	26.8998	27.25	26.379	26.2509	26.3823	26.7894	26.2611	26.5871	25.9795	26.1587	26.9138	P18669;F2Z2J9;E7EMA8;P15259	P18669;F2Z2J9;E7EMA8	Phosphoglycerate mutase 1	PGAM1
20.616	22.0845	21.3089	21.5498	16.9232	17.3333	17.6631	17.3741	15.4408	18.1592	16.6671	19.4441	P18827;E9PHH3	P18827;E9PHH3	Syndecan-1	SDC1
18.9428	17.3819	16.6356	17.0247	22.4069	22.1056	17.4396	23.0342	23.2743	22.3562	17.8247	20.1596	Q5VTZ2;Q5VTZ4;P18847;Q7Z566;P18847-2;Q8WYM6	Q5VTZ2;Q5VTZ4;P18847;Q7Z566;P18847-2;Q8WYM6	Cyclic AMP-dependent transcription factor ATF-3	ATF3
19.3968	18.7122	20.7612	18.4346	17.1201	18.6203	16.9241	18.6649	16.9949	17.9086	17.3422	17.239	P18850	P18850	Cyclic AMP-dependent transcription factor ATF-6 alpha;Processed cyclic AMP-dependent transcription factor ATF-6 alpha	ATF6
21.8714	21.613	22.2268	22.1597	20.1049	20.0777	19.3118	19.8711	21.0811	21.9028	21.7251	21.803	P18858;F5GZ28;B4DTU4;H0YFI6;B4E135	P18858;F5GZ28;B4DTU4;H0YFI6	DNA ligase 1;DNA ligase	LIG1
26.1033	25.8956	25.8945	26.1734	25.4353	24.4469	25.5866	25.1402	24.7005	25.0801	24.7161	25.7982	P18859;A8MUH2	P18859;A8MUH2	ATP synthase-coupling factor 6, mitochondrial	ATP5J
18.0085	17.9779	20.1674	17.6999	19.3959	21.0218	17.9119	20.1697	22.0768	19.546	19.1989	18.389	P18887;F5H8D7;B4DEB2	P18887;F5H8D7;B4DEB2	DNA repair protein XRCC1	XRCC1
18.642	18.9505	20.0234	19.7467	18.3812	17.1239	19.346	17.2354	17.4189	17.6385	17.9858	18.8669	P19174-2;P19174	P19174-2;P19174	1-phosphatidylinositol 4,5-bisphosphate phosphodiesterase gamma-1	PLCG1
27.8418	27.5777	27.8636	27.7106	27.3529	27.1813	27.3977	27.5788	27.4202	27.4944	27.2775	27.3951	P19338;E7EX81;Q9BQ02;C9JYW2;C9JLB1;C9J1H7;C9JWL1;REV__Q9BQ02;REV__E7EX81;REV__P19338	P19338;E7EX81;Q9BQ02	Nucleolin	NCL
23.447	24.0285	24.1059	23.4445	23.4574	23.2217	22.966	22.9632	22.9653	23.3149	23.2361	23.3295	P19387	P19387	DNA-directed RNA polymerase II subunit RPB3	POLR2C
25.3303	26.4242	25.3304	25.7703	24.9881	22.4539	24.853	24.6527	24.8313	24.8524	24.7695	24.7188	P19388	P19388	DNA-directed RNA polymerases I, II, and III subunit RPABC1	POLR2E
23.656	23.2893	24.0518	24.1134	25.7419	25.577	26.1586	26.0352	25.4047	25.6779	25.8267	25.9094	P19525;E9PC80;Q05CP4;C9JZT2;F8WBH4	P19525;E9PC80;Q05CP4	Interferon-induced, double-stranded RNA-activated protein kinase	EIF2AK2
25.5021	25.4484	25.6794	25.1257	24.8058	24.047	24.2895	24.2923	24.6447	24.051	24.9883	25.1157	P19623	P19623	Spermidine synthase	SRM
24.6954	24.014	24.2346	23.8821	23.5072	24.8889	23.0467	23.9569	23.2859	22.7872	24.6861	23.8026	P19784	P19784	Casein kinase II subunit alpha	CSNK2A2
20.6919	19.9666	21.1479	21.2085	20.5731	20.5098	21.2795	19.8893	20.5888	21.0827	21.2574	20.8406	P19838;P19838-2;D6RF93;D6RH30;D6RC45	P19838;P19838-2	Nuclear factor NF-kappa-B p105 subunit;Nuclear factor NF-kappa-B p50 subunit	NFKB1
21.614	21.5121	21.9205	21.7984	20.9929	20.1828	21.7152	21.9249	18.7996	20.2489	17.7669	20.5891	P20020-6;P20020-3;P20020-4;P20020;P20020-5;P20020-2;E7ERY9;H0YHH6;E9PEG5;F8W1V5	P20020-6;P20020-3;P20020-4;P20020;P20020-5;P20020-2;E7ERY9	Plasma membrane calcium-transporting ATPase 1	ATP2B1
23.3752	23.7849	24.0632	23.8806	22.9949	23.3174	24.0171	22.5492	23.002	23.5964	23.2572	23.9059	P20042	P20042	Eukaryotic translation initiation factor 2 subunit 2	EIF2S2
27.7023	26.5324	26.9417	26.5296	25.8032	25.9234	26.8661	26.9622	26.5747	25.6151	27.1711	25.8551	P20290-2;P20290;D6RDG3;H0Y9Y1	P20290-2;P20290;D6RDG3;H0Y9Y1	Transcription factor BTF3	BTF3
24.3236	24.3475	24.5434	24.6076	23.9294	25.0785	24.3793	25.1652	23.2801	23.0177	24.2416	23.8798	P20340-2;P20340;F5H668;H0YGL6;F5GZB1;F5H3K7;Q1W5D8;Q9NRW1;C9JU14;F5GXN4;F5H440;F5GX61;C9J0I2;Q9H0N0	P20340-2;P20340;F5H668;H0YGL6;F5GZB1;F5H3K7;Q1W5D8;Q9NRW1	Ras-related protein Rab-6A;Ras-related protein Rab-6B	RAB6A;RAB6B
19.788	21.5158	19.9085	17.7988	26.2902	26.1027	26.2081	26.54	26.2659	25.4435	25.8413	25.929	P20592;B7Z5D3;C9JEL4;A8MXI7;C9JS04;C9JZQ9;C9JUL1;C9JN19;P20591;C9JN88;C9JZS6;F8W8T1	P20592	Interferon-induced GTP-binding protein Mx2	MX2
26.7238	26.6027	26.6226	26.8057	26.6558	25.5788	26.5581	26.1891	25.4177	26.3914	26.8007	26.058	P20618;H0Y3J2	P20618	Proteasome subunit beta type-1	PSMB1
23.8104	23.5872	23.5982	23.5176	23.3104	22.0895	22.9961	23.1452	22.8799	22.5859	23.1883	23.1553	P20645;H0YGE9;H0YGT2;F5GXE0;F5GXU0;F5H883;H0YF90	P20645;H0YGE9;H0YGT2	Cation-dependent mannose-6-phosphate receptor	M6PR
26.2089	26.4766	27.0219	26.3834	26.826	26.0392	26.3058	24.2864	26.0063	25.716	24.0858	26.7572	P20674	P20674	Cytochrome c oxidase subunit 5A, mitochondrial	COX5A
27.655	28.1826	27.5823	26.9526	25.9572	26.2677	26.1636	26.1473	26.4329	26.3054	26.5146	26.7521	P20700;E9PBF6	P20700;E9PBF6	Lamin-B1	LMNB1
26.1398	26.2545	26.3057	26.4295	26.1018	25.4933	26.3698	25.6592	16.3924	25.7079	26.4287	26.2	P20962;A2VCM6;F5H7R9;F5GXR3	P20962;A2VCM6	Parathymosin	PTMS
17.6835	19.0091	16.4216	16.5332	15.3379	17.8616	16.0936	15.6669	17.1033	16.3294	17.9883	19.4695	P21127-8;P21127-2;P21127-3;P21127;P21127-6;P21127-9;P21127-10;P21127-12;P21127-4;P21127-5	P21127-8;P21127-2;P21127-3;P21127;P21127-6;P21127-9;P21127-10;P21127-12;P21127-4;P21127-5	Cyclin-dependent kinase 11B	CDK11B
25.2907	24.7404	25.3821	24.298	23.1283	23.4432	24.1642	23.7411	23.8574	23.4197	23.8145	23.5979	P21266;P46439;Q5T8R1;E9PLF1;B9ZVX7;Q4JNT8;E9PHN7;P09488-2;E9PEM9;E9PHN6;Q03013-2;Q5T8Q9;P28161;Q03013;P09488;F6XZQ7;A6NGW8;E7EWW9	P21266	Glutathione S-transferase Mu 3	GSTM3
23.1155	23.7203	23.6503	22.8965	22.3173	22.8127	22.4502	23.2508	22.0055	22.961	22.6246	22.4733	P21281;B4DFM5;B4DQI9;H0YC04;E5RGH6;H0YC45;H0YAT8;C9JZ02	P21281;B4DFM5;B4DQI9	V-type proton ATPase subunit B, brain isoform	ATP6V1B2
22.1971	21.5442	22.6805	21.1796	19.255	21.4501	20.4315	20.9466	21.6337	20.9709	16.8028	21.4953	P21283;A8MQ60;E7EV59;Q8NEY4-2;Q8NEY4	P21283;A8MQ60;E7EV59	V-type proton ATPase subunit C 1	ATP6V1C1
23.4057	23.5667	23.6468	22.9879	23.3831	23.7193	23.1949	23.6576	23.0544	22.5562	23.2053	23.8789	P21291;E9PS42;E9PP21;B3KVC9;E9PND2	P21291;E9PS42;E9PP21;B3KVC9;E9PND2	Cysteine and glycine-rich protein 1	CSRP1
26.2433	26.1776	26.4153	26.3273	25.7734	25.7445	25.6572	25.6658	25.9621	25.7316	25.6251	25.8209	P21333-2;P21333;Q5HY54;A6NDY9;E9PHF0;E7EWU2;F8WE98;H0Y5C6;H0Y5F3	P21333-2;P21333;Q5HY54;A6NDY9	Filamin-A	FLNA
13.3595	14.2046	14.0786	16.5229	17.3369	16.3334	14.818	14.7775	17.5328	17.2644	16.9938	18.1716	P21359-2;P21359;H0Y465;P21359-4;P21359-3;Q14931;B4DXH1	P21359-2;P21359;H0Y465;P21359-4	Neurofibromin;Neurofibromin truncated	NF1
22.2702	21.4973	23.0528	22.2247	18.3244	17.9518	18.124	18.4886	19.6128	17.5084	19.8568	20.9011	P21399;Q9HBB2;Q59FI0;Q5VZA6	P21399;Q9HBB2;Q59FI0;Q5VZA6	Cytoplasmic aconitate hydratase	ACO1;IRP1
25.1185	26.1208	25.7914	24.932	24.8049	24.7823	24.3033	25.0411	25.8033	24.2017	24.5142	25.3656	P21796;E7ER14;C9JI87	P21796;E7ER14;C9JI87	Voltage-dependent anion-selective channel protein 1	VDAC1
22.9205	23.2699	23.2204	24.1517	22.8515	23.5144	23.4815	22.4844	24.4614	23.9972	23.6483	23.9353	P21912	P21912	Succinate dehydrogenase [ubiquinone] iron-sulfur subunit, mitochondrial	SDHB
22.5766	22.3173	24.0707	22.7023	25.4447	24.8187	25.2858	25.2229	25.0639	25.0597	25.2028	25.5472	P21980;B4DIT7;F5H6P0;P21980-2;A2A299;P21980-3;A2A2A0	P21980;B4DIT7;F5H6P0;P21980-2	Protein-glutamine gamma-glutamyltransferase 2	TGM2
20.8074	20.2749	21.1658	19.3126	20.3002	19.225	19.8662	20.6284	18.8061	19.0672	16.709	20.1239	P22033;Q59HB4	P22033	Methylmalonyl-CoA mutase, mitochondrial	MUT
21.6791	21.3061	21.3726	21.713	21.6284	19.7922	19.9158	19.3605	19.6074	20.5487	19.8696	20.907	P22059;B7WNL4;H0YCV6;C9JS84	P22059	Oxysterol-binding protein 1	OSBP
24.5571	24.5193	24.9589	24.52	24.2481	24.676	24.1493	24.7051	24.0092	24.0575	23.9035	23.7667	P22061;P22061-2;B7Z972;F8WDT3;F8WAV5;F8WAX2;C9J0F2	P22061;P22061-2;B7Z972	Protein-L-isoaspartate(D-aspartate) O-methyltransferase;Protein-L-isoaspartate O-methyltransferase	PCMT1
27.0423	27.2457	27.0949	26.7264	26.3558	26.0141	25.5563	26.0698	26.254	26.315	26.1832	26.9905	P22087;A6NHQ2	P22087	rRNA 2-O-methyltransferase fibrillarin	FBL
25.2268	24.6759	25.1062	24.7488	24.4861	24.5117	24.6342	24.3402	24.3008	24.3612	24.1784	24.1914	P22102;P22102-2;B4DJ93;F8WD69;C9JBJ1;C9JTV6;C9JZG2;C9JKQ7	P22102;P22102-2	Trifunctional purine biosynthetic protein adenosine-3;Phosphoribosylamine--glycine ligase;Phosphoribosylformylglycinamidine cyclo-ligase;Phosphoribosylglycinamide formyltransferase	GART
26.1959	26.4184	26.2685	26.3424	24.9796	24.1376	24.4345	24.0532	24.9818	24.8426	25.1423	25.2742	P22234;P22234-2;E9PBS1;D6RF62	P22234;P22234-2;E9PBS1;D6RF62	Multifunctional protein ADE2;Phosphoribosylaminoimidazole-succinocarboxamide synthase;Phosphoribosylaminoimidazole carboxylase	PAICS
26.1456	26.2431	26.3221	26.2825	25.8999	25.4878	25.8098	25.5482	25.6828	25.8191	25.7355	25.7324	P22314;B4DDE4;E7ERL1;Q5JRR6;Q5JRR9;Q5JRS0;Q5JRS2;Q5JRS1;Q5JRS3	P22314;B4DDE4;E7ERL1	Ubiquitin-like modifier-activating enzyme 1	UBA1
17.9605	20.9606	17.6949	17.8986	16.3393	22.9507	23.6213	23.602	23.3559	16.8946	23.6272	17.4446	P22352;E5RJS2;Q6NXQ3;E5RHK5;E5RG32	P22352;E5RJS2;Q6NXQ3;E5RHK5;E5RG32	Glutathione peroxidase 3;Glutathione peroxidase	GPX3
25.4593	25.0992	24.6634	25.0939	23.9318	24.0085	24.028	23.7902	24.7625	24.1317	24.7672	23.8796	P22392-2;Q32Q12;P22392;O60361	P22392-2;Q32Q12;P22392	Nucleoside diphosphate kinase;Nucleoside diphosphate kinase B	NME1-NME2;NME2
16.9393	21.7706	21.8108	23.1584	17.4034	21.8876	17.2605	17.1641	22.5306	21.3293	15.8263	21.354	P22466	P22466	Galanin peptides;Galanin;Galanin message-associated peptide	GAL
29.4558	29.6195	29.6492	29.0315	28.9899	29.0107	29.0089	29.0686	29.16	29.1928	29.0384	29.4748	P22626;P22626-2;REV__Q96MU7-2;REV__Q96MU7	P22626;P22626-2	Heterogeneous nuclear ribonucleoproteins A2/B1	HNRNPA2B1
18.5798	18.2209	18.8857	20.6386	19.0417	18.1984	19.7397	19.9336	19.1801	18.5258	20.7864	16.5714	P22670;F5H336;P48378-2;P48380-2;P48378;P48380;F6USP3;P48380-3	P22670	MHC class II regulatory factor RFX1	RFX1
24.0165	24.7096	24.1185	24.3231	24.2241	23.9078	24.8339	23.556	24.082	22.8525	23.6968	22.6642	P22695	P22695	Cytochrome b-c1 complex subunit 2, mitochondrial	UQCRC2
21.3166	21.2556	21.6271	21.7599	19.7499	19.4899	18.1069	20.7191	20.1944	21.0789	21.4497	21.5709	P22830;P22830-2	P22830;P22830-2	Ferrochelatase, mitochondrial	FECH
21.8022	22.5305	23.3784	22.5469	23.9849	22.7137	22.0562	23.0784	22.7731	22.4233	22.4353	22.4348	P23193;P23193-2;E5RIS7;E5RJ93;B7Z4S1;E5RK46;E5RFI1;Q5JRI7;Q15560	P23193;P23193-2;E5RIS7	Transcription elongation factor A protein 1	TCEA1
28.1626	27.8494	27.7926	27.907	27.7502	27.4245	27.6568	27.636	27.3731	27.5487	27.6602	27.6221	P23246;P23246-2;H0Y9K7;H0Y9U2	P23246;P23246-2	Splicing factor, proline- and glutamine-rich	SFPQ
23.8608	24.0815	24.4879	23.9344	22.9397	23.0505	23.29	23.2518	22.683	22.5185	22.2432	22.1355	P23258;Q9NRH3	P23258;Q9NRH3	Tubulin gamma-1 chain;Tubulin gamma-2 chain	TUBG1;TUBG2
28.3146	28.105	28.4605	28.3515	28.3694	28.0584	28.4521	28.368	27.7806	27.9267	27.9378	27.8822	P23284	P23284	Peptidyl-prolyl cis-trans isomerase B	PPIB
20.576	19.5878	19.1989	21.839	19.3768	20.0298	22.8112	23.2605	21.6972	19.4283	20.3804	21.4505	P23368;Q9BWL6	P23368;Q9BWL6	NAD-dependent malic enzyme, mitochondrial	ME2
25.353	24.987	25.4078	24.9136	29.934	29.7569	30.111	29.867	29.3038	29.3669	29.4792	29.2399	P23381;P23381-2;G3V3H8;G3V3Y5;G3V277;G3V423;G3V5U1;G3V456;G3V3P2;G3V227;G3V2Y7;H0YJP3;G3V3X0;G3V2F2;G3V3R3;G3V4S4;G3V313;G3V339;G3V2C0;G3V4C7;G3V4N8;G3V5W1;G3V3S7;G3V5H5;P78534;G3V4A3;G3V4Q0;G3V4N0	P23381;P23381-2;G3V3H8;G3V3Y5	Tryptophan--tRNA ligase, cytoplasmic;T1-TrpRS;T2-TrpRS	WARS
26.5934	26.106	26.484	26.8434	25.519	25.5961	25.1678	25.4337	25.1292	25.1821	25.8233	25.7442	P23396;E9PL09;E9PPU1;E9PL45;H0YEU2;F2Z2S8;H0YCJ7;H0YF32;E9PQ96;E9PJH4;E9PSF4;E9PQX2;H0YES8	P23396;E9PL09;E9PPU1;E9PL45;H0YEU2;F2Z2S8;H0YCJ7	40S ribosomal protein S3	RPS3
21.9501	23.0457	22.1397	23.712	22.2815	22.1435	22.5436	21.7276	17.5643	17.2524	17.4839	22.0766	P23434	P23434	Glycine cleavage system H protein, mitochondrial	GCSH
16.2915	19.6913	20.045	16.5075	19.9395	19.8895	19.885	19.4505	20.4514	16.3583	19.9454	20.0734	P23458;F5H7K8;E9PM19	P23458	Tyrosine-protein kinase JAK1	JAK1
24.6155	23.864	23.7101	24.2708	24.1756	17.9135	16.7779	24.4767	17.0527	23.1734	23.5971	23.3483	P23511-2;P23511	P23511-2;P23511	Nuclear transcription factor Y subunit alpha	NFYA
26.564	26.5756	26.8301	27.1777	26.3753	25.9594	26.0722	26.3717	26.0828	26.0715	26.1125	26.2405	P23526;F5H737	P23526;F5H737	Adenosylhomocysteinase	AHCY
29.0487	28.9397	29.1592	29.0255	28.7297	28.9242	28.9068	28.5839	28.312	28.0974	28.127	27.8309	P23528;G3V1A4;E9PK25;E9PP50;E9PQB7;E9PLJ3;E9PS23	P23528;G3V1A4;E9PK25;E9PP50;E9PQB7;E9PLJ3;E9PS23	Cofilin-1	CFL1
17.8583	18.8452	20.5683	20.1326	18.6954	16.4093	16.8794	22.7469	19.3347	22.1427	18.8046	19.7347	P23610	P23610	Factor VIII intron 22 protein	F8A1
19.7388	20.6181	20.3542	21.2036	20.2982	20.3225	20.6806	20.164	20.2381	20.5721	20.2811	21.0737	P23634-7;P23634-6;P23634-8;P23634;P23634-5;P23634-4;P23634-3;P23634-2;Q01814-4;Q01814-7;Q01814-3;Q01814-2;E7EME2;H0YDG5	P23634-7;P23634-6;P23634-8;P23634;P23634-5;P23634-4;P23634-3;P23634-2	Plasma membrane calcium-transporting ATPase 4	ATP2B4
16.6061	17.5419	17.537	18.5282	23.1236	22.6654	22.8661	16.3713	18.2431	21.9195	22.0638	17.2293	P23769-2;P23769;C9J965	P23769-2;P23769;C9J965	Endothelial transcription factor GATA-2	GATA2
22.5123	22.8195	22.8752	21.9835	22.1061	21.7559	21.2588	21.6845	20.9929	20.0389	21.9019	21.1882	P23786	P23786	Carnitine O-palmitoyltransferase 2, mitochondrial	CPT2
24.3215	23.7524	23.6783	23.4371	22.6844	22.8346	22.7665	23.079	22.8553	23.2781	22.8578	22.5514	P23919;G5E9E9	P23919	Thymidylate kinase	DTYMK
25.0592	25.356	25.3493	25.2256	24.5045	24.8972	24.7161	24.2349	25.016	25.4352	26.2228	25.683	P23921;E9PD78;H0YFI0;E9PL69;F5H861;H0YCY7;E9PP77	P23921;E9PD78;H0YFI0;E9PL69;F5H861	Ribonucleoside-diphosphate reductase large subunit;Ribonucleoside-diphosphate reductase	RRM1
27.1639	27.0297	27.0933	27.2805	26.6029	26.8348	26.9885	26.6115	26.3545	25.8625	26.6691	26.351	P24534;C9JZW3;F2Z2G2;F8WF65	P24534	Elongation factor 1-beta	EEF1B2
25.6282	25.4705	25.559	25.654	23.9618	24.5588	24.966	24.6168	24.7667	24.555	24.1786	24.3263	P24539;Q5QNZ2	P24539;Q5QNZ2	ATP synthase subunit b, mitochondrial	ATP5F1
23.6259	23.554	23.6337	23.9917	23.041	23.7401	24.0388	24.265	23.1399	23.1762	23.5388	23.7326	P24666;G5E9R5;B5MCC7;F2Z2Q9;C9JNS5	P24666;G5E9R5;B5MCC7	Low molecular weight phosphotyrosine protein phosphatase	ACP1
24.9513	25.0682	25.1964	25.2065	24.0346	24.1041	24.4844	24.5476	24.4803	23.9629	24.1743	23.9588	P24752;H0YEL7;G3XAB4;E9PRQ6;E9PKF3	P24752	Acetyl-CoA acetyltransferase, mitochondrial	ACAT1
24.8746	24.6059	25.16	24.4533	24.3768	24.4124	24.5012	24.4588	24.5811	24.6999	24.5857	24.9055	P24928;F5H841;REV__D6RBW0	P24928	DNA-directed RNA polymerase II subunit RPB1	POLR2A
19.7605	19.9838	19.9882	20.0239	17.1931	19.2105	16.4912	19.1921	19.5553	18.7684	19.0156	17.4059	P25098;P35626;E9PRV7;Q8N433	P25098	Beta-adrenergic receptor kinase 1	ADRBK1
25.1069	24.9234	25.1414	25.198	24.0692	23.947	24.2381	24.1948	23.9052	23.7206	23.403	24.0847	P25205;Q7Z6P5;E9PF11	P25205	DNA replication licensing factor MCM3	MCM3
21.2586	17.3079	20.9205	19.2325	19.5968	21.4314	21.8182	17.956	21.9844	21.66	22.1021	21.9432	P25325;E7ENL2;E7ERL2;B1AH49	P25325;E7ENL2;E7ERL2;B1AH49	3-mercaptopyruvate sulfurtransferase	MPST
27.9958	28.4149	28.3361	28.3244	26.6442	26.6505	26.7996	26.395	27.7043	27.7977	28.0074	27.9017	P25398	P25398	40S ribosomal protein S12	RPS12
20.9593	19.1065	21.2116	20.8589	16.7435	21.0084	20.4856	20.3101	19.6415	20.34	14.981	21.428	P25490;H0YJV7;H0YJU4;Q96MM3;O15391	P25490;H0YJV7	Transcriptional repressor protein YY1	YY1
24.0148	24.5861	24.4861	23.7695	24.3647	24.204	24.1334	24.1541	23.6799	24.3339	24.3629	22.1789	P25685;B4DX52	P25685;B4DX52	DnaJ homolog subfamily B member 1	DNAJB1
26.8718	27.1915	26.9859	27.0112	26.5087	26.2599	26.0958	26.877	26.2095	26.5709	26.5591	26.6202	P25705;A8K092	P25705;A8K092	ATP synthase subunit alpha, mitochondrial	ATP5A1
25.9154	25.8029	25.9984	26.0855	27.8693	28.033	25.8014	26.0873	27.9842	28.0654	26.1857	26.3528	P25786;P25786-2;F5GX11;B4DEV8;F5H112	P25786;P25786-2;F5GX11;B4DEV8	Proteasome subunit alpha type-1;Proteasome subunit alpha type	PSMA1
25.7587	25.4357	25.7597	24.8282	24.8082	25.2173	25.4823	25.0295	25.3382	24.6685	25.3515	25.2026	P25787;C9JCK5;Q6MZI6	P25787;C9JCK5	Proteasome subunit alpha type-2	PSMA2
25.552	26.1511	26.1874	26.3676	23.4212	23.7888	24.1532	24.4651	24.6187	22.9193	23.992	24.9546	P25788-2;P25788;G3V4X5;G3V3W4;G3V5N4;H0YJ03	P25788-2;P25788	Proteasome subunit alpha type-3	PSMA3
26.5018	26.412	26.0804	26.3671	25.5293	26.1951	26.42	26.0907	25.9182	25.958	25.4414	26.2592	P25789;H0YMZ1;H0YL69;H0YMA1;H0YN18;H0YKT8;H0YMI6;Q567Q5;H0YLC2;H0YKS0;H0YMV3;H0YLS6	P25789;H0YMZ1;H0YL69;H0YMA1;H0YN18;H0YKT8;H0YMI6;Q567Q5;H0YLC2;H0YKS0	Proteasome subunit alpha type-4;Proteasome subunit alpha type;Proteasome subunit beta type	PSMA4
26.6183	26.8916	26.7762	26.7201	26.7364	26.8521	26.456	26.5815	26.7042	26.3505	26.578	26.5002	P25815	P25815	Protein S100-P	S100P
25.2864	25.2748	25.6917	25.4949	25.2012	25.2465	25.8526	26.0985	25.5165	25.2291	25.2405	26.1723	P26038;E9PNP4	P26038	Moesin	MSN
24.3354	23.9832	24.523	23.9499	23.3126	23.057	22.9271	22.6276	23.8562	24.1628	24.0278	23.886	P26196;Q8IV96	P26196	Probable ATP-dependent RNA helicase DDX6	DDX6
21.5107	21.8362	22.1395	21.9203	21.7806	21.9916	21.9676	21.3393	20.1423	21.5177	21.579	21.5944	P26232-2;P26232-5;P26232;P26232-3;P26232-4;P26232-6;C9IZ88;C9J144	P26232-2;P26232-5;P26232;P26232-3;P26232-4;P26232-6	Catenin alpha-2	CTNNA2
23.2963	23.2062	23.2707	22.9267	22.5313	22.3477	21.609	21.2563	21.9027	21.7538	22.5383	22.136	P26358-2;P26358;F5GX68;H0YFC7;P26358-3	P26358-2;P26358;F5GX68;H0YFC7;P26358-3	DNA (cytosine-5)-methyltransferase 1;Cytosine-specific methyltransferase	DNMT1
27.0601	26.6308	26.9486	26.209	25.9875	26.0263	26.5805	26.1661	24.8475	26.3089	26.1137	26.1722	P26368-2;P26368	P26368-2;P26368	Splicing factor U2AF 65 kDa subunit	U2AF2
28.3632	28.3313	28.8681	27.8244	28.0067	28.0687	27.4332	28.0003	28.2143	27.3198	27.0512	27.3199	P26373;F5H1S2	P26373;F5H1S2	60S ribosomal protein L13	RPL13
20.1052	20.0171	19.4751	20.1019	16.3995	16.0742	19.9035	16.4474	17.9906	19.3611	17.144	17.2068	P26374	P26374	Rab proteins geranylgeranyltransferase component A 2	CHML
21.9731	22.2127	22.9795	22.7666	23.3588	21.1981	22.4295	21.3092	19.7992	21.2041	20.9259	21.8399	P26440;B3KVI7;H0YLC3;C9JUI0;H0YN10;H0YKV0	P26440;B3KVI7	Isovaleryl-CoA dehydrogenase, mitochondrial	IVD
28.9936	29.2308	29.0805	29.1759	28.4789	28.4045	28.8275	27.8045	28.5983	28.4052	28.5522	28.3608	P26447;F5H3J5	P26447;F5H3J5	Protein S100-A4	S100A4
18.2752	17.5481	16.0316	16.4714	20.488	18.7566	19.5992	20.7436	17.3412	21.0378	21.0725	18.5976	P26572;E7EPF6;D6RF69;D6RA48;D6RBS3;D6RAK2;D6R9U2;D6RD15;D6RB69;D6RHZ8	P26572;E7EPF6	Alpha-1,3-mannosyl-glycoprotein 2-beta-N-acetylglucosaminyltransferase	MGAT1
25.1164	25.5268	25.4632	24.7871	23.6359	24.1759	24.7811	24.0977	24.9265	24.248	22.1914	24.2113	P26583;D6R9A6	P26583;D6R9A6	High mobility group protein B2	HMGB2
28.8327	28.3532	28.8459	28.4199	27.8717	27.5299	27.2478	27.5109	27.8964	27.7892	27.8753	27.7341	P26599;P26599-2;Q9BUQ0;A6NLN1	P26599;P26599-2;Q9BUQ0;A6NLN1	Polypyrimidine tract-binding protein 1	PTBP1
25.4026	25.2094	25.3205	24.9584	23.7801	23.4139	24.0591	23.6721	24.0611	24.4002	24.1554	23.5035	P26639;B4DEG8;G3XAN9;E7ERI3;D6R9F8;D6RCA5;D6RBR8;H0YKB9;D6RJ97;D6RHV7;D6RCS6	P26639;B4DEG8;G3XAN9;E7ERI3	Threonine--tRNA ligase, cytoplasmic	TARS
27.4655	27.5149	27.3625	27.7799	27.0154	26.5687	26.7384	26.5932	26.9644	26.7295	26.8571	27.102	P26641;B4DTG2;B4DUP0;E7EMT2	P26641;B4DTG2;B4DUP0	Elongation factor 1-gamma	EEF1G
22.8834	23.1651	23.1838	22.0292	22.4722	22.4667	22.3614	24.0795	21.7502	17.5178	23.3691	23.6636	P26885;F5H0N4	P26885;F5H0N4	Peptidyl-prolyl cis-trans isomerase FKBP2;Peptidyl-prolyl cis-trans isomerase	FKBP2
26.5243	26.2756	27.0225	26.4038	26.5049	26.5539	26.6992	26.5335	25.8426	26.0421	26.1508	26.0494	P27105;B4E2V5;E7EQ93;B1AM77	P27105;B4E2V5;E7EQ93	Erythrocyte band 7 integral membrane protein	STOM
21.9169	21.9124	22.178	17.8422	21.1913	21.6434	21.7358	22.2279	22.2474	22.8472	16.9348	20.1033	P27144;D3DQ64	P27144;D3DQ64	GTP:AMP phosphotransferase AK4, mitochondrial	AK4
25.9723	25.8119	25.9616	26.5893	25.9799	24.9582	25.9583	25.6006	25.2591	24.9844	25.1404	25.2518	P27348;E9PG15;B4DMT8	P27348;E9PG15;B4DMT8	14-3-3 protein theta	YWHAQ
17.8071	15.5868	18.3618	19.469	18.3251	20.7011	20.768	16.1114	16.9685	17.2229	19.2532	20.7513	P27361;E9PQW4;P27361-3;P27361-2;H0YDL8;E9PBK7;E9PJF0;B3KR49;H0YD87;H0YDH9;H0YEX6;E9PRH7;D6RGW9;Q96KX1;D6RFF2;Q8TD08-2;Q8TD08-3;P17948-7;B2BF48;P17948-6;H0YD75;Q9UBE8;Q8TD08;P17948-5;P31152;Q99759;Q99759-2;P10721-2;P10721;P16234;P17948;P35968	P27361;E9PQW4;P27361-3;P27361-2;H0YDL8;E9PBK7;E9PJF0;B3KR49;H0YD87	Mitogen-activated protein kinase 3	MAPK3
24.5811	16.8764	19.2808	24.2055	31.9128	17.5837	23.1884	17.6252	24.845	21.9617	24.4687	24.2647	P27449	P27449	V-type proton ATPase 16 kDa proteolipid subunit	ATP6V0C
23.5254	23.294	23.8621	23.6269	24.3912	23.9629	23.5714	23.9571	23.3966	23.3756	23.8487	23.9611	P27694	P27694	Replication protein A 70 kDa DNA-binding subunit	RPA1
22.171	21.2938	20.9875	22.4922	22.8373	22.5679	20.0278	21.5628	20.6584	20.9241	20.2172	21.8492	P27695;G3V3M6;G3V3C7;G3V5M0;G3V359;G3V5D9;G3V574;G3V3Y6	P27695;G3V3M6	DNA-(apurinic or apyrimidinic site) lyase;DNA-(apurinic or apyrimidinic site) lyase, mitochondrial	APEX1
26.4291	25.8703	26.1648	25.8164	26.1297	25.3813	26.2233	26.3992	26.0061	26.2542	25.3435	25.9299	P27797;B4E2Y9	P27797;B4E2Y9	Calreticulin	CALR
26.8259	26.3682	26.7858	26.9063	26.2861	26.2006	26.6283	26.3977	26.2203	26.3724	26.2001	26.4102	P27824;B4E2T8;F5H856;D6RGY2;E7ETH2;H0Y9Q7;D6RDP7;D6RFL1;D6RB85;H0Y9H1;D6RAU8;D6RAQ8;D6RHJ3;D6RD16	P27824;B4E2T8	Calnexin	CANX
25.7723	25.9192	25.9628	25.7177	23.6196	25.8272	25.3569	25.8166	25.5253	25.0123	25.0326	25.8083	P28062-2;P28062;Q5JNW7;B0UZC1	P28062-2;P28062;Q5JNW7;B0UZC1	Proteasome subunit beta type-8	PSMB8
27.3081	27.2326	27.6041	27.5363	27.6118	27.3787	27.3527	27.2385	27.4581	27.3888	27.1187	27.523	P28066;B4E2V4	P28066;B4E2V4	Proteasome subunit alpha type-5	PSMA5
25.542	25.5043	25.7561	25.6531	25.1696	25.2387	25.6267	24.3003	25.4818	24.9512	25.4118	25.7805	P28070	P28070	Proteasome subunit beta type-4	PSMB4
25.7097	26.0769	25.7937	25.9381	24.6906	24.6126	24.7852	24.902	25.1928	24.9653	24.704	25.0455	P28072	P28072	Proteasome subunit beta type-6	PSMB6
25.9882	26.295	25.8173	24.2017	27.3944	26.9114	27.7776	25.5296	22.0411	26.5542	25.9257	23.7652	P28074;E9PAV2;H0YJM8;G8JLC2;G3V3K3	P28074;E9PAV2	Proteasome subunit beta type-5	PSMB5
21.6456	22.2147	21.6525	21.2803	20.383	18.8868	18.8044	16.0185	20.678	20.7022	19.9794	19.5445	P28289;Q5T7W3;B7Z6N9;Q9NZQ9	P28289;Q5T7W3	Tropomodulin-1	TMOD1
21.4927	19.9955	21.0682	20.3557	20.69	21.7441	20.9892	20.2435	17.7758	19.1234	19.5499	17.8169	P28482;B4DHN0;A8CZ64	P28482;B4DHN0;A8CZ64	Mitogen-activated protein kinase 1	MAPK1
24.3587	23.8496	24.8609	22.5141	25.6938	25.3001	26.0633	25.25	25.5049	25.7981	25.1979	25.5139	P28838-2;P28838;H0Y9Q1;H0Y983	P28838-2;P28838	Cytosol aminopeptidase	LAP3
18.7056	16.1048	17.9849	16.1873	14.7821	16.968	16.4174	16.3314	15.9576	16.0095	14.3365	17.4714	P29083;C9IYL4;E9PER7;C9J329	P29083;C9IYL4	General transcription factor IIE subunit 1	GTF2E1
21.4288	21.1935	22.0885	21.5888	21.3413	21.8282	22.2253	21.1817	19.7996	21.8173	22.3559	21.8986	P29084;E5RH41;E5RIW4	P29084;E5RH41	Transcription initiation factor IIE subunit beta	GTF2E2
21.8185	21.778	21.8284	22.6624	22.5041	20.7575	23.0588	20.3762	21.7471	21.0269	21.5887	20.5992	P29144;Q5VZU9	P29144;Q5VZU9	Tripeptidyl-peptidase 2	TPP2
21.1666	21.6164	21.4796	21.8051	21.9117	20.7028	21.7286	22.3262	21.1038	21.3008	22.3446	20.4507	P29218;H0YBL1;E5RIP7;E5RHE9;E5RG13;P29218-2;E5RGY4;E5RG94;E5RI82;E5RIF4	P29218;H0YBL1;E5RIP7;E5RHE9;E5RG13;P29218-2;E5RGY4;E5RG94;E5RI82	Inositol monophosphatase 1	IMPA1
24.3508	24.2383	24.3124	24.2463	24.5464	24.1096	24.1634	24.5726	24.449	24.0336	24.1781	24.5424	P29317;Q9UF33-2;D6RAL5;B3KTB2;C9JCC7;A6NJM0;B1AKC9;P54762;P29323-2;P29323-3;Q15375-2;Q15375-4;Q15375;Q9UF33;P29323;Q5JY90;Q06187;F8W9W0;P54756-3;F8VP57;P29322;P54756-2;P54756	P29317	Ephrin type-A receptor 2	EPHA2
20.5711	18.3205	19.3853	21.0053	17.9858	18.182	18.8038	18.6387	17.2229	18.206	18.9875	18.8477	P29374-3;P29374-2;P29374;C9J1W3	P29374-3;P29374-2;P29374;C9J1W3	AT-rich interactive domain-containing protein 4A	ARID4A
22.7794	23.5975	25.8261	22.3692	24.61	24.3792	25.2739	25.0706	24.9653	24.3798	24.055	24.7919	P29466-2;P29466;G3V169;P29466-3;P29466-4;B4DVD8;H0YEC7;P29466-5;Q5FBZ0;E9PQW1	P29466-2;P29466;G3V169;P29466-3;P29466-4;B4DVD8;H0YEC7	Caspase-1;Caspase-1 subunit p20;Caspase-1 subunit p10;Caspase	CASP1
19.0359	17.6692	19.1261	16.9052	24.1427	25.2823	24.6464	24.3374	22.2201	23.7316	23.6018	22.8913	P29728-2;P29728;F8W1C5;Q6PJ33;F8VPI5;C9JSE3	P29728-2;P29728	2-5-oligoadenylate synthase 2	OAS2
20.718	16.3625	18.166	22.1177	22.5055	21.0158	23.3321	18.5381	20.9285	19.5403	17.0152	17.9219	P29992;O95837;G3V1P7	P29992	Guanine nucleotide-binding protein subunit alpha-11	GNA11
26.2814	25.8357	26.0704	26.1434	25.5798	25.6387	25.8706	26.0749	25.8427	25.94	25.8156	25.3204	P30040;F8VY02;C9J183;F8W1G0	P30040;F8VY02	Endoplasmic reticulum resident protein 29	ERP29
28.5926	28.2738	28.4876	28.239	27.7115	27.753	27.8886	27.6984	27.6221	27.623	27.6146	27.6621	P30041	P30041	Peroxiredoxin-6	PRDX6
23.4129	23.7153	24.0496	23.4918	22.2996	21.782	21.895	22.0624	22.468	22.4106	22.8188	22.4252	P30042;P30042-2;F2Z2Q0	P30042;P30042-2	ES1 protein homolog, mitochondrial	C21orf33
26.3191	26.3704	26.4274	26.1433	25.8177	25.6867	25.5815	25.3792	25.2908	25.4755	25.6052	25.2026	P30043	P30043	Flavin reductase (NADPH)	BLVRB
27.8806	27.2074	28.2069	27.6715	27.343	27.2544	27.1484	26.9241	28.1051	26.844	27.0983	27.1406	P30044-2;P30044;A6NG06;A6NC19	P30044-2;P30044;A6NG06;A6NC19	Peroxiredoxin-5, mitochondrial	PRDX5
27.1586	27.2044	26.6682	25.9443	26.6602	25.8174	26.4549	26.1071	26.1931	26.0433	26.0766	26.4289	P30046;B7Z522;A6NHG4;B5MC82	P30046;B7Z522;A6NHG4;B5MC82	D-dopachrome decarboxylase;D-dopachrome decarboxylase-like protein	DDT;DDTL
23.9813	24.6921	24.2585	25.436	24.2255	24.4404	24.341	23.9101	23.1912	21.4108	23.5103	23.6698	P30047;B7ZLM8;H0YNM1;H0YNX7	P30047;B7ZLM8;H0YNM1;H0YNX7	GTP cyclohydrolase 1 feedback regulatory protein	GCHFR
25.3365	25.6627	25.1198	26.9281	24.384	24.4476	25.8854	26.0345	26.2426	24.0094	25.3931	26.1322	P30049	P30049	ATP synthase subunit delta, mitochondrial	ATP5D
29.0447	28.6557	29.1778	28.8315	28.3313	27.9675	28.1874	28.2069	28.2616	28.1162	28.4766	28.5447	P30050;P30050-2	P30050;P30050-2	60S ribosomal protein L12	RPL12
25.8001	25.1573	26.0548	25.1813	24.1889	25.538	24.5688	23.9137	24.9015	24.4923	25.7101	24.4587	P30084	P30084	Enoyl-CoA hydratase, mitochondrial	ECHS1
25.1403	24.9112	26.5482	25.1146	24.8032	24.3171	25.3853	22.6975	24.8286	24.1625	23.9633	25.1668	P30085;E7EVE6;Q5T0D2;E9PGI8;E9PJD2	P30085;E7EVE6;Q5T0D2;E9PGI8	UMP-CMP kinase	CMPK1
26.7711	26.9727	27.5403	26.2081	25.774	25.6432	25.8133	25.466	26.2174	26.3354	26.3388	26.4023	P30086;B4DRT4	P30086;B4DRT4	Phosphatidylethanolamine-binding protein 1;Hippocampal cholinergic neurostimulating peptide	PEBP1
[truncated: 2,927 more rows]

## Sheet: iBAQ_ratio
mock_1	mock_2	mock_3	mock_4	THOV dML_1	THOV dML_2	THOV dML_3	THOV dML_4	THOV wt_1	THOV wt_2	THOV wt_3	THOV wt_4	Protein IDs	Majority protein IDs	Protein names	Gene names
[truncated: 2,715 more rows]

[truncated: 1 more sheets: iBAQ_complete]
