# Supplementary material for: Viral targeting of TFIIB impairs de novo polymerase II recruitment and affects antiviral immunity
Source: PLoS Pathog. 2018 Apr 30;14(4):e1006980. doi: 10.1371/journal.ppat.1006980 (PMC5927403; doi:10.1371/journal.ppat.1006980)
Supplement: S3 Table — Presented are FPKM values and contrasts (fold change and q values). (XLSX) [file ppat.1006980.s010.xlsx]

## Sheet: Summary
S3 Table
Transcriptome analysis of HeLa cells infected with THOV wt, dML or SW
Presented are FPKM values and contrasts (fold change and q values)

## Sheet: THOV transcriptome
ID	symbol	wt FPKM	SW FPKM	dML FPKM	mock FPKM	SW vs. dML qvalue	dML vs. wt qvalue	SW vs. wt qvalue	dML vs. mock qvalue	wt vs. mock qvalue	SW vs. mock qvalue	wt vs. mock stabilized logfc	dML vs. mock stabilized logfc	SW vs. mock stabilized logfc	dML vs. wt stabilized logfc	SW vs. wt stabilized logfc
5075733	PB1	1954.17	4528.56	1855.75	5.56612	0.000635179	0.799756	0.000635179	0.000635179	0.000635179	0.000635179	8.01426	7.93979	9.22592	-0.0744754	1.21166
5075734	PA	1314.47	4263.9	1654.89	4.53466	0.000635179	0.0110246	0.000635179	0.000635179	0.000635179	0.000635179	7.65435	7.98615	9.35052	0.331803	1.69618
5075735	M	2179.2	4599	2171.32	7.51102	0.000635179	0.990863	0.000635179	0.000635179	0.000635179	0.000635179	7.84131	7.83608	8.91813	-0.00522145	1.07683
5075736	ML	964.21	1362.96	658.802	1.91368	0.000635179	0.0267328	0.0806867	0.000635179	0.000635179	0.000635179	7.94767	7.39955	8.44612	-0.548119	0.49845
5075737	GP	2696.19	4488.13	2172.88	6.90609	0.000635179	0.0180643	0.000635179	0.000635179	0.000635179	0.000635179	8.24298	7.93193	8.97775	-0.311056	0.734765
5075738	NP	10346.2	18759.4	8454.38	24.7731	0.000635179	0.045999	0.000635179	0.000635179	0.000635179	0.000635179	8.59438	8.30311	9.45277	-0.291268	0.858388
5075739	PB2	1324.11	3635.6	803.705	4.11352	0.000635179	0.000635179	0.000635179	0.000635179	0.000635179	0.000635179	7.76098	7.0421	9.21677	-0.718877	1.45579
ENSG00000000003	TSPAN6	22.5562	17.4662	22.4856	22.8483	0.0117557	0.991522	0.0121289	0.965881	0.972116	0.00834629	-0.0170598	-0.0212136	-0.352176	-0.00415378	-0.335116
ENSG00000000419	DPM1	72.176	62.1241	68.3838	72.8363	0.7961	0.910998	0.589326	0.883352	0.98553	0.551755	-0.0127858	-0.0884948	-0.222872	-0.0757091	-0.210086
ENSG00000000457	SCYL3	3.85922	6.41676	5.77091	3.87463	0.796493	0.0361718	0.00367842	0.0397934	0.993664	0.00223579	-0.00378937	0.403586	0.518767	0.407375	0.522556
ENSG00000000460	C1orf112	11.4218	16.9024	14.5133	11.1652	0.627596	0.314511	0.0279174	0.2259	0.971632	0.0124782	0.0278487	0.326899	0.52184	0.29905	0.493991
ENSG00000000971	CFH	59.655	86.0384	118.098	54.1763	0.000635179	0.000635179	0.000635179	0.000635179	0.540506	0.000635179	0.134256	1.09618	0.648171	0.961922	0.513915
ENSG00000001036	FUCA2	79.4347	79.3844	86.8313	83.003	0.655127	0.636405	0.997859	0.874713	0.871195	0.879536	-0.0618701	0.0635543	-0.0627615	0.125424	-0.000891389
ENSG00000001084	GCLC	42.9813	65.7053	52.3633	40.1648	0.226734	0.359694	0.00989814	0.104881	0.871697	0.000635179	0.0932862	0.366594	0.68323	0.273308	0.589943
ENSG00000001167	NFYA	14.0411	17.5911	12.9645	14.096	0.0270359	0.785106	0.131239	0.777649	0.992457	0.155111	-0.00492913	-0.105158	0.283496	-0.100229	0.288425
ENSG00000001460	STPG1	4.67251	2.6306	3.92804	4.64202	0.518607	0.854196	0.237515	0.838735	0.994101	0.20024	0.0066075	-0.164067	-0.520423	-0.170674	-0.52703
ENSG00000001461	NIPAL3	14.9671	9.91234	12.067	16.0515	0.36574	0.1762	0.00834629	0.0467777	0.79316	0.00119929	-0.0893787	-0.359804	-0.599662	-0.270425	-0.510283
ENSG00000001497	LAS1L	83.4042	70.0963	81.5342	88.9353	0.200106	0.944324	0.127871	0.563442	0.730037	0.0187358	-0.0905334	-0.122473	-0.334915	-0.03194	-0.244382
ENSG00000001617	SEMA3F	25.6864	21.0747	26.5713	27.1816	0.524459	0.963635	0.568958	0.975895	0.923229	0.403576	-0.0758815	-0.0304923	-0.338747	0.0453892	-0.262866
ENSG00000001629	ANKIB1	23.0572	49.5325	44.1183	20.6923	0.783684	0.00119929	0.000635179	0.000635179	0.789131	0.000635179	0.143022	1.02314	1.18328	0.880114	1.04026
ENSG00000001630	CYP51A1	65.9175	57.3182	65.884	64.3005	0.433052	0.998469	0.324167	0.956609	0.947779	0.469688	0.0347636	0.0340518	-0.160545	-0.000711778	-0.195309
ENSG00000001631	KRIT1	21.5895	22.0051	26.8451	25.8448	0.363377	0.335123	0.974249	0.955774	0.519738	0.55354	-0.239263	0.0509183	-0.214067	0.290181	0.0251961
ENSG00000002016	RAD52	10.8563	12.6942	9.28869	11.1365	0.717786	0.927521	0.908062	0.909379	0.987797	0.930783	-0.0311054	-0.218703	0.161666	-0.187597	0.192771
ENSG00000002079	MYH16	1.38014	0.741068	0.599012	1.10924	0.863549	0.128414	0.221093	0.382169	0.838519	0.603083	0.120521	-0.258599	-0.181824	-0.37912	-0.302345
ENSG00000002330	BAD	31.3136	33.5402	35.2987	31.1341	0.960101	0.848601	0.940924	0.835497	0.993867	0.935721	0.00779453	0.170809	0.101135	0.163014	0.0933405
ENSG00000002549	LAP3	38.4074	170.547	131.245	24.804	0.048311	0.000635179	0.000635179	0.000635179	0.000635179	0.000635179	0.592171	2.31356	2.68647	1.72139	2.0943
ENSG00000002586	CD99	157.064	165.595	185.75	158.749	0.566535	0.20115	0.868864	0.239505	0.977713	0.904224	-0.0152024	0.224003	0.0601693	0.239206	0.0753718
ENSG00000002587	HS3ST1	0.189339	0.420708	0.655428	0.207167	0.810615	0.342143	1	0.431709	1	1	-0.0117004	0.266749	0.133233	0.278449	0.144934
ENSG00000002746	HECW1	5.24847	2.55089	3.34523	6.63395	0.552905	0.0678147	0.0238872	0.00173313	0.378881	0.000635179	-0.252344	-0.691769	-0.923872	-0.439424	-0.671528
ENSG00000002822	MAD1L1	19.3597	24.7239	19.3454	14.6851	0.288723	0.998469	0.435701	0.0717654	0.240325	0.00320878	0.356331	0.355365	0.67957	-0.000966186	0.323239
ENSG00000002834	LASP1	72.7256	61.4997	69.0019	72.5608	0.480612	0.799756	0.203966	0.820338	0.992348	0.21024	0.00318524	-0.0705597	-0.231668	-0.0737449	-0.234853
ENSG00000002919	SNX11	11.7977	26.8075	16.0156	10.9818	0.000635179	0.00755015	0.000635179	0.000635179	0.786985	0.000635179	0.0879374	0.472756	1.14995	0.384819	1.06202
ENSG00000003056	M6PR	193.538	226.043	190.436	184.22	0.404572	0.973042	0.481832	0.945129	0.906604	0.322354	0.070441	0.0473707	0.292298	-0.0230703	0.221857
ENSG00000003096	KLHL13	18.1452	12.5946	19.3023	15.311	0.0193952	0.903444	0.0744523	0.182972	0.444813	0.0782606	0.218747	0.29932	-0.246254	0.0805731	-0.465001
ENSG00000003137	CYP26B1	4.24087	3.45796	3.37933	3.30946	0.977825	0.515542	0.604247	0.978808	0.458778	0.958266	0.233182	0.0188614	0.0397967	-0.214321	-0.193385
ENSG00000003147	ICA1	4.72645	1.60748	2.8677	4.26622	0.104296	0.360125	0.010648	0.430856	0.940441	0.000635179	0.10225	-0.364355	-0.796604	-0.466605	-0.898854
ENSG00000003249	DBNDD1	5.20829	3.78852	4.9117	5.49022	0.421652	0.933494	0.285401	0.815035	0.941161	0.162707	-0.055351	-0.115967	-0.371814	-0.0606165	-0.316463
ENSG00000003393	ALS2	6.18947	7.40009	6.11923	6.17053	0.602483	0.984832	0.565693	0.990029	0.9949	0.655975	0.00334042	-0.00908675	0.202245	-0.0124272	0.198904
ENSG00000003400	CASP10	2.99577	8.11753	9.98111	2.71502	0.271518	0.000635179	0.000635179	0.000635179	0.800962	0.000635179	0.0834432	1.34543	1.10152	1.26198	1.01808
ENSG00000003402	CFLAR	12.9654	31.312	24.9664	11.6137	0.180311	0.000635179	0.000635179	0.000635179	0.640854	0.000635179	0.136572	0.986104	1.29098	0.849532	1.15441
ENSG00000003436	TFPI	30.4647	30.7632	37.0578	30.0951	0.182972	0.134513	0.980636	0.104682	0.977054	0.959157	0.0165188	0.283258	0.0297232	0.266739	0.0132044
ENSG00000003509	NDUFAF7	20.2542	18.9162	19.7049	20.4915	0.979221	0.983273	0.963461	0.979278	0.99159	0.959962	-0.0153022	-0.0513591	-0.104759	-0.0360569	-0.0894569
ENSG00000003756	RBM5	54.5866	86.8158	59.2961	48.6483	0.280915	0.925531	0.133255	0.71535	0.875412	0.0409041	0.159947	0.275281	0.810303	0.115335	0.650356
ENSG00000003987	MTMR7	1.94739	2.25606	3.33351	2.02884	0.662182	0.380765	0.926342	0.44351	0.979665	0.953349	-0.0294654	0.404721	0.079154	0.434186	0.108619
ENSG00000003989	SLC7A2	81.9414	51.9319	84.0787	74.84	0.000635179	0.944324	0.000635179	0.454746	0.573095	0.000635179	0.127525	0.163799	-0.510719	0.0362738	-0.638244
ENSG00000004059	ARF5	119.276	110.633	120.861	116.217	0.730895	0.977054	0.791748	0.920937	0.952721	0.891407	0.0368566	0.0555895	-0.0698079	0.018733	-0.106664
ENSG00000004139	SARM1	2.39384	2.93094	3.27743	2.86472	0.963789	0.837082	0.917692	0.95217	0.925998	0.990021	-0.146874	0.117479	0.0195059	0.264353	0.16638
ENSG00000004142	POLDIP2	129.517	123.085	134.518	131.78	0.647892	0.901219	0.84695	0.958774	0.964279	0.759005	-0.0246132	0.0292287	-0.0969537	0.0538419	-0.0723405
ENSG00000004399	PLXND1	41.4158	31.362	38.3351	44.7156	0.473251	0.881689	0.199368	0.653553	0.874076	0.0641869	-0.105684	-0.211869	-0.485699	-0.106184	-0.380014
ENSG00000004455	AK2	236	308.28	280.899	233.999	0.619975	0.173239	0.0163542	0.148444	0.981659	0.0156608	0.0121808	0.261506	0.39479	0.249326	0.382609
ENSG00000004468	CD38	0	1.69357	0.528628	0.00656011	0.034748	0.000635179	0.000635179	0.577401	1	0.577401	-0.00472438	0.33363	0.880292	0.338355	0.885016
ENSG00000004478	FKBP4	163.145	133.878	143.239	161.287	0.826064	0.485845	0.189016	0.551918	0.979278	0.239915	0.0163234	-0.168981	-0.265098	-0.185304	-0.281421
ENSG00000004487	KDM1A	102.549	66.2928	96.1511	117.037	0.00834629	0.8443	0.00223579	0.202174	0.532074	0.000635179	-0.187231	-0.278334	-0.801605	-0.0911029	-0.614374
ENSG00000004534	RBM6	25.6293	33.4573	31.9252	28.7764	0.958386	0.51152	0.295135	0.848707	0.738426	0.693456	-0.155625	0.140533	0.204258	0.296158	0.359884
ENSG00000004660	CAMKK1	11.4282	6.24734	7.45007	12.6036	0.116725	0.000635179	0.000635179	0.000635179	0.486618	0.000635179	-0.121058	-0.627927	-0.824323	-0.506869	-0.703265
ENSG00000004700	RECQL	26.9465	24.6901	28.7962	27.0349	0.394159	0.815983	0.698492	0.840877	0.991891	0.694115	-0.00439915	0.0849643	-0.121483	0.0893634	-0.117084
ENSG00000004766	CCDC132	13.7346	20.1235	15.4621	13.0065	0.639395	0.831004	0.316136	0.73191	0.939864	0.241758	0.068353	0.21864	0.559992	0.150287	0.491639
ENSG00000004776	HSPB6	0.635116	0.216668	0.402037	0.586196	1	0.197768	0.00951783	0.349451	0.921371	0.0153145	0.0270349	-0.106573	-0.222439	-0.133608	-0.249474
ENSG00000004777	ARHGAP33	2.08639	1.29407	3.05697	2.683	0.0607926	0.677719	0.45648	0.944342	0.869585	0.265515	-0.196606	0.11084	-0.507562	0.307446	-0.310956
ENSG00000004779	NDUFAB1	205.802	155.34	193.363	213.92	0.014264	0.723779	0.000635179	0.43927	0.873606	0.000635179	-0.0552873	-0.14434	-0.456611	-0.0890523	-0.401324
ENSG00000004799	PDK4	23.4232	16.6455	26.0996	23.9567	0.000635179	0.403476	0.000635179	0.560921	0.943036	0.000635179	-0.0299613	0.114443	-0.477279	0.144404	-0.447318
ENSG00000004838	ZMYND10	1.55593	0.96862	0.900152	1.1033	0.947882	0.10852	0.207299	0.744976	0.416848	0.875283	0.196424	-0.0976747	-0.0640107	-0.294098	-0.260434
ENSG00000004864	SLC25A13	25.5133	15.8101	22.4199	26.4515	0.0216859	0.486236	0.00223579	0.239048	0.906906	0.000635179	-0.0483755	-0.220447	-0.675809	-0.172072	-0.627434
ENSG00000004866	ST7	20.6848	20.6351	23.2019	20.4903	0.659553	0.571338	0.994845	0.495113	0.981552	0.987333	0.012423	0.16423	0.00925877	0.151807	-0.00316426
ENSG00000004897	CDC27	69.742	92.9258	87.8998	66.9458	0.921944	0.332507	0.20024	0.229485	0.952158	0.136162	0.0573553	0.382855	0.461338	0.3255	0.403982
ENSG00000004961	HCCS	76.7597	88.3831	76.2686	74.2708	0.193599	0.983177	0.222231	0.932339	0.907538	0.100581	0.0463268	0.0373028	0.244922	-0.00902398	0.198595
ENSG00000004975	DVL2	32.6623	39.8641	33.0632	30.525	0.435701	0.983369	0.283556	0.84144	0.853988	0.0444314	0.0918183	0.108409	0.364165	0.0165903	0.272346
ENSG00000005007	UPF1	35.3305	51.0244	40.3614	35.5285	0.221548	0.51166	0.00874065	0.578545	0.985892	0.010648	-0.0076318	0.174764	0.49867	0.182395	0.506302
ENSG00000005020	SKAP2	9.58744	6.36618	10.0035	10.7438	0.00587761	0.932938	0.00457033	0.854001	0.633252	0.000635179	-0.137234	-0.0863404	-0.607155	0.0508933	-0.469921
ENSG00000005022	SLC25A5	857.063	771.314	886.554	910.263	0.494756	0.929716	0.649839	0.949172	0.823718	0.366765	-0.0866859	-0.0379903	-0.238395	0.0486955	-0.15171
ENSG00000005059	CCDC109B	13.7257	16.862	20.6466	14.8105	0.577126	0.048311	0.563097	0.13779	0.888402	0.793829	-0.0962384	0.429932	0.16612	0.52617	0.262358
ENSG00000005073	HOXA11	4.10729	3.97924	2.57197	4.06405	0.00119929	0.000635179	0.944269	0.000635179	0.980828	0.965292	0.0102507	-0.407466	-0.0203195	-0.417716	-0.0305702
ENSG00000005075	POLR2J	34.608	32.7869	33.2182	36.7875	0.978128	0.919344	0.875939	0.646763	0.854858	0.578776	-0.0834328	-0.139271	-0.157048	-0.0558378	-0.0736148
ENSG00000005100	DHX33	17.247	17.7882	15.5685	17.0148	0.867606	0.910537	0.976951	0.925388	0.986984	0.966315	0.0175108	-0.114132	0.0575176	-0.131643	0.0400068
ENSG00000005102	MEOX1	4.45533	1.32718	2.79109	7.81127	0.000635179	0.000635179	0.000635179	0.000635179	0.000635179	0.000635179	-0.603949	-1.03409	-1.56014	-0.430137	-0.956191
ENSG00000005156	LIG3	37.1993	39.5208	38.7139	34.1852	0.987333	0.978244	0.968872	0.903245	0.943107	0.890651	0.115428	0.170122	0.198434	0.0546935	0.0830063
ENSG00000005175	RPAP3	36.263	40.9687	39.9721	37.1927	0.967752	0.763007	0.67968	0.854196	0.965423	0.780534	-0.034635	0.0988457	0.132701	0.133481	0.167336
ENSG00000005189	AC004381.6	8.91226	5.62767	6.45402	8.59506	0.859689	0.423337	0.168204	0.499573	0.969796	0.220884	0.0425582	-0.325682	-0.474077	-0.36824	-0.516636
ENSG00000005194	CIAPIN1	133.036	153.257	154.103	134.249	0.994031	0.833443	0.839466	0.851263	0.991522	0.857511	-0.0129016	0.196253	0.188413	0.209154	0.201314
ENSG00000005206	SPPL2B	31.447	24.095	26.467	31.8072	0.778282	0.436419	0.134692	0.374039	0.981756	0.103279	-0.0154537	-0.24804	-0.373557	-0.232586	-0.358103
ENSG00000005238	FAM214B	3.51968	1.87877	2.36279	3.44687	0.274766	0.0361718	0.000635179	0.0375842	0.974735	0.000635179	0.0191572	-0.320176	-0.489828	-0.339334	-0.508985
ENSG00000005243	COPZ2	4.44425	2.19552	2.20095	4.48843	0.997007	0.0267328	0.0389676	0.00587761	0.991222	0.0197172	-0.00985697	-0.627154	-0.62902	-0.617297	-0.619163
ENSG00000005302	MSL3	31.2874	38.3186	38.9541	29.3977	0.977843	0.297563	0.339783	0.0888072	0.882772	0.0991661	0.0843173	0.383349	0.360787	0.299032	0.276469
ENSG00000005339	CREBBP	18.3917	53.8117	26.338	17.5164	0.031511	0.284122	0.000635179	0.183758	0.949846	0.000635179	0.0632951	0.538051	1.51588	0.474756	1.45259
ENSG00000005421	PON1	1.3153	0.362802	1.15077	1.06882	0.0682888	0.917236	0.0397934	0.957804	0.795031	0.0900943	0.111455	0.0380204	-0.377185	-0.073435	-0.488641
ENSG00000005436	GCFC2	15.5728	14.7513	12.999	16.7316	0.847529	0.74023	0.957477	0.542161	0.940447	0.853427	-0.0921301	-0.320608	-0.161201	-0.228478	-0.069071
ENSG00000005448	WDR54	39.362	30.5178	37.1387	41.6628	0.076705	0.794057	0.0113949	0.400655	0.791793	0.00173313	-0.0780987	-0.157809	-0.425175	-0.0797101	-0.347076
ENSG00000005469	CROT	2.21609	1.97115	2.156	2.80992	0.87567	0.966813	0.811244	0.220433	0.299645	0.190917	-0.190107	-0.210817	-0.276456	-0.02071	-0.0863488
ENSG00000005483	MLL5	16.2139	29.7313	17.7993	14.7156	0.0200559	0.841257	0.00223579	0.541564	0.820688	0.000635179	0.123845	0.244254	0.924711	0.12041	0.800867
ENSG00000005486	RHBDD2	46.5061	53.9108	51.7744	51.9563	0.918981	0.611188	0.367808	0.99235	0.584945	0.927836	-0.153625	-0.0048719	0.0513356	0.148753	0.204961
ENSG00000005700	IBTK	20.3643	24.5732	24.5297	21.5833	0.994524	0.0694532	0.0632521	0.298305	0.770742	0.279078	-0.076568	0.169843	0.172206	0.246411	0.248774
ENSG00000005801	ZNF195	18.6848	24.7498	15.2056	15.5986	0.00367842	0.341683	0.186205	0.965148	0.400017	0.00794517	0.23311	-0.0325825	0.604067	-0.265693	0.370957
ENSG00000005810	MYCBP2	31.3449	98.9252	72.6739	31.9886	0.284887	0.000635179	0.000635179	0.000635179	0.978064	0.000635179	-0.0275848	1.13555	1.57016	1.16314	1.59775
ENSG00000005812	FBXL3	24.0647	31.0129	26.7637	21.2235	0.476152	0.740422	0.188576	0.160554	0.656872	0.00544737	0.166512	0.308664	0.507444	0.142152	0.340933
ENSG00000005882	PDK2	31.3158	18.0229	23.9496	36.2491	0.0361718	0.0498544	0.000635179	0.000635179	0.436228	0.000635179	-0.199219	-0.559714	-0.933775	-0.360494	-0.734556
ENSG00000005884	ITGA3	108.281	116.003	122.185	112.976	0.944799	0.789764	0.913957	0.902781	0.956496	0.973185	-0.0601485	0.111158	0.0374908	0.171307	0.0976393
ENSG00000005889	ZFX	20.1801	36.2445	21.5126	18.947	0.00119929	0.897256	0.000635179	0.669567	0.882869	0.000635179	0.0825222	0.16669	0.868509	0.0841682	0.785986
ENSG00000005893	LAMP2	41.7267	43.9126	56.1302	41.3049	0.0397934	0.010648	0.836334	0.00587761	0.978754	0.778329	0.0139842	0.424758	0.0843599	0.410773	0.0703757
ENSG00000005955	GGNBP2	31.3684	31.3567	34.8413	31.1962	0.662044	0.668366	0.998975	0.60325	0.98889	0.989297	0.00746441	0.150306	0.00695846	0.142841	-0.000505943
ENSG00000006007	GDE1	54.8228	48.7794	51.6873	57.0017	0.846336	0.833285	0.52594	0.633404	0.9124	0.32343	-0.0542866	-0.136176	-0.216513	-0.0818891	-0.162227
ENSG00000006015	C19orf60	35.7068	23.2472	31.2717	37.7336	0.805435	0.92896	0.641441	0.880248	0.973087	0.582669	-0.0755348	-0.256064	-0.654236	-0.180529	-0.578701
ENSG00000006016	CRLF1	6.97429	6.95657	6.59112	7.56351	0.983177	0.981009	0.998822	0.958153	0.974877	0.976603	-0.0917424	-0.154694	-0.0945939	-0.0629516	-0.00285146
ENSG00000006025	OSBPL7	9.11287	7.80467	5.66161	7.52138	0.293449	0.0163542	0.721876	0.263962	0.508363	0.964592	0.222989	-0.313523	0.0422984	-0.536512	-0.18069
ENSG00000006062	MAP3K14	5.52903	29.3373	16.387	5.13142	0.000635179	0.000635179	0.000635179	0.000635179	0.889365	0.000635179	0.0782746	1.36642	2.13562	1.28815	2.05734
ENSG00000006071	ABCC8	0.255059	3.1172	1.21334	0.199027	0.00587761	0.000635179	0.000635179	0.232419	1	0.17759	0.0362999	0.547208	1.21849	0.510908	1.18219
ENSG00000006075	CCL3	0.0795737	2.97637	0.134206	0	0.00119929	1	0.455575	1	1	0.000635179	0.0562878	0.0936994	1.31509	0.0374116	1.25881
ENSG00000006114	SYNRG	12.4009	17.4861	14.5173	9.86356	0.484318	0.565894	0.0546458	0.0282168	0.252894	0.000635179	0.279622	0.477441	0.715908	0.197819	0.436286
ENSG00000006118	TMEM132A	24.1146	28.4232	26.0211	21.7211	0.927427	0.934423	0.790371	0.746924	0.87816	0.540048	0.138686	0.240343	0.359001	0.101657	0.220315
ENSG00000006125	AP2B1	72.4122	77.9767	78.3653	67.8805	0.991365	0.820288	0.858842	0.533881	0.868374	0.611334	0.0906492	0.201683	0.19469	0.111034	0.104041
ENSG00000006194	ZNF263	19.3048	31.4345	19.6351	16.1626	0.00119929	0.972116	0.00119929	0.284636	0.344853	0.000635179	0.230208	0.252403	0.880367	0.0221953	0.650159
ENSG00000006210	CX3CL1	0.0648809	1.1603	0.267314	0.0477535	0.000635179	1	0.0187358	1	1	0.161106	0.0120165	0.146942	0.626019	0.134926	0.614003
ENSG00000006282	SPATA20	9.05377	8.76875	9.63237	10.2336	0.692922	0.820687	0.941762	0.827506	0.492632	0.386405	-0.146311	-0.0727039	-0.183998	0.0736066	-0.0376877
ENSG00000006327	TNFRSF12A	97.802	112.448	77.1379	92.4859	0.000635179	0.031511	0.355693	0.16251	0.828667	0.139247	0.0789697	-0.25573	0.276521	-0.3347	0.197552
ENSG00000006432	MAP3K9	2.62462	3.51253	2.04914	2.38213	0.000635179	0.0541414	0.0163542	0.412981	0.669181	0.00223579	0.0777025	-0.114017	0.331082	-0.191719	0.25338
ENSG00000006451	RALA	43.067	45.964	45.4401	44.3309	0.978572	0.867701	0.824286	0.957377	0.949172	0.928182	-0.0399033	0.0341323	0.0499773	0.0740356	0.0898806
ENSG00000006453	BAIAP2L1	11.9473	11.8414	13.9511	11.6581	0.661981	0.655071	0.98728	0.555808	0.969435	0.980541	0.0302291	0.223899	0.0192331	0.19367	-0.010996
ENSG00000006459	JHDM1D	2.39493	16.0688	5.91227	1.73638	0.000635179	0.000635179	0.000635179	0.000635179	0.326698	0.000635179	0.234199	1.08245	2.27379	0.848251	2.03959
ENSG00000006530	AGK	12.5883	13.7383	11.8115	12.1675	0.590845	0.896758	0.845298	0.966158	0.963038	0.774846	0.0422266	-0.0367152	0.151695	-0.0789418	0.109468
ENSG00000006534	ALDH3B1	41.2143	22.1596	30.6156	44.3595	0.00951783	0.0135366	0.000635179	0.00173313	0.756	0.000635179	-0.101356	-0.507303	-0.940268	-0.405947	-0.838912
ENSG00000006576	PHTF2	9.76793	8.41895	6.16344	8.68209	0.397049	0.163525	0.838426	0.263962	0.877478	0.976462	0.139667	-0.387945	-0.0359841	-0.527611	-0.175651
ENSG00000006606	CCL26	9.37034	16.3036	14.1396	10.0595	0.453112	0.00320878	0.000635179	0.0197172	0.83448	0.000635179	-0.0848947	0.420435	0.601957	0.505329	0.686852
ENSG00000006607	FARP2	16.0011	15.5767	13.024	16.7515	0.79601	0.731459	0.980321	0.610623	0.965423	0.941931	-0.0589209	-0.319737	-0.0933418	-0.260816	-0.0344208
ENSG00000006611	USH1C	10.7736	4.86693	10.4638	11.6688	0.045999	0.982898	0.0338753	0.929647	0.953829	0.00834629	-0.0977214	-0.133143	-0.993149	-0.0354212	-0.895428
ENSG00000006625	GGCT	82.0654	81.9618	81.68	83.1428	0.993867	0.99136	0.997201	0.975059	0.980931	0.979517	-0.0183724	-0.0250017	-0.0201514	-0.00662928	-0.00177904
ENSG00000006634	DBF4	28.2578	28.5284	23.9269	23.9467	0.472865	0.527561	0.98564	0.998319	0.545063	0.493825	0.221756	-0.00110134	0.234601	-0.222857	0.0128449
ENSG00000006638	TBXA2R	3.32705	2.30917	2.53351	3.06353	0.793524	0.117143	0.0203946	0.402331	0.819637	0.119852	0.0731933	-0.159515	-0.232733	-0.232708	-0.305927
ENSG00000006652	IFRD1	28.8434	44.965	28.8725	22.5722	0.00672613	0.997146	0.00630596	0.0320961	0.0478036	0.000635179	0.327935	0.329295	0.934559	0.00136051	0.606624
ENSG00000006695	COX10	12.2743	16.7187	13.8742	11.3743	0.318358	0.577549	0.0190726	0.229889	0.764306	0.0027285	0.0939566	0.247221	0.485017	0.153264	0.39106
ENSG00000006704	GTF2IRD1	32.0172	23.9843	28.0198	29.4182	0.608617	0.714112	0.217	0.934899	0.862987	0.42691	0.114664	-0.0656862	-0.27396	-0.18035	-0.388624
ENSG00000006712	PAF1	52.7492	62.2449	52.4865	53.0834	0.171354	0.987285	0.219601	0.976566	0.984902	0.20807	-0.00877973	-0.0157188	0.221964	-0.00693906	0.230744
ENSG00000006715	VPS41	26.22	26.0779	24.376	23.0067	0.909767	0.918544	0.992163	0.938725	0.801013	0.764517	0.174403	0.0769111	0.16712	-0.0974922	-0.00728295
ENSG00000006744	ELAC2	78.4209	101.206	98.7256	84.449	0.974349	0.394673	0.283845	0.59257	0.843702	0.480393	-0.104279	0.220509	0.255606	0.324788	0.359884
ENSG00000006747	SCIN	0.383762	0.51307	0.990631	0.823006	0.0375842	0.0184012	0.665811	0.804922	0.119078	0.373945	-0.243992	0.0832177	-0.167781	0.32721	0.0762107
ENSG00000006756	ARSD	4.94256	4.34365	4.22431	4.3733	0.97808	0.774583	0.847363	0.968909	0.824171	0.992551	0.123427	-0.0341267	-0.0067274	-0.157554	-0.130155
ENSG00000006757	PNPLA4	32.0067	21.9312	29.8262	33.7015	0.0367202	0.822578	0.000635179	0.567197	0.874545	0.000635179	-0.0701657	-0.16577	-0.577092	-0.0956041	-0.506926
ENSG00000006831	ADIPOR2	42.3392	40.3871	42.2889	39.3582	0.879253	0.996196	0.817454	0.764801	0.6312	0.92879	0.100409	0.0987718	0.0354519	-0.00163757	-0.0649575
ENSG00000006837	CDKL3	0.807383	0.340354	0.626165	0.884983	0.580627	0.889418	0.270789	0.824187	0.967519	0.222515	-0.0393369	-0.135605	-0.301836	-0.0962683	-0.262499
ENSG00000007038	PRSS21	255.27	217.481	252.381	266.87	0.25691	0.976625	0.169519	0.814866	0.859689	0.045999	-0.0636256	-0.0799179	-0.292813	-0.0162923	-0.229187
ENSG00000007047	MARK4	5.24466	7.1617	4.79936	6.05634	0.445342	0.951426	0.66003	0.759261	0.899857	0.851705	-0.153207	-0.244726	0.185491	-0.091519	0.338697
ENSG00000007080	CCDC124	168.244	161.591	165.236	176.029	0.948395	0.959082	0.876185	0.755444	0.851907	0.596368	-0.0645083	-0.0902268	-0.122019	-0.0257185	-0.0575106
ENSG00000007168	PAFAH1B1	81.1229	95.1102	87.9954	84.0068	0.763007	0.749667	0.340576	0.901787	0.937018	0.526916	-0.0492047	0.0654005	0.175172	0.114605	0.224377
ENSG00000007171	NOS2	0.120554	20.5281	6.67787	0.0202542	0.000635179	0.000635179	0.000635179	0.0551604	1	0.0551604	0.0699044	2.1028	3.47912	2.0329	3.40921
ENSG00000007202	KIAA0100	110	115.867	103.646	126.701	0.902721	0.948668	0.966273	0.679784	0.840302	0.936109	-0.200525	-0.284785	-0.126863	-0.0842606	0.0736611
ENSG00000007237	GAS7	5.548	2.5865	2.93836	5.3867	0.80072	0.0027285	0.000635179	0.00544737	0.96725	0.000635179	0.0311644	-0.580898	-0.687536	-0.612062	-0.718701
ENSG00000007255	TRAPPC6A	4.24593	3.0305	3.6409	4.48539	0.935502	0.931529	0.800045	0.888182	0.975132	0.747309	-0.0542769	-0.201268	-0.366492	-0.146991	-0.312215
ENSG00000007264	MATK	36.2907	26.6913	29.7663	37.5687	0.529496	0.101341	0.00119929	0.0409041	0.911206	0.000635179	-0.0473656	-0.316863	-0.463746	-0.269497	-0.416381
ENSG00000007341	ST7L	30.7838	38.4624	40.7727	33.8685	0.966813	0.756565	0.8238	0.837858	0.948549	0.905291	-0.129734	0.253973	0.173864	0.383707	0.303599
ENSG00000007372	PAX6	9.23134	24.6728	32.0017	8.2859	0.765283	0.00223579	0.0226423	0.00173313	0.945001	0.0139061	0.126862	1.72494	1.3747	1.59808	1.24784
ENSG00000007376	RPUSD1	17.3726	20.0857	17.7036	19.1205	0.68221	0.976157	0.578063	0.860772	0.788295	0.923908	-0.124626	-0.100185	0.0644686	0.0244417	0.189095
ENSG00000007384	RHBDF1	6.2248	4.25821	4.97131	8.11725	0.661762	0.307102	0.0907459	0.000635179	0.161813	0.00119929	-0.298765	-0.537316	-0.692995	-0.238551	-0.394231
ENSG00000007392	LUC7L	36.4109	50.6794	39.1718	33.5663	0.0381096	0.767071	0.000635179	0.30559	0.681451	0.000635179	0.111005	0.211146	0.566728	0.100141	0.455723
ENSG00000007516	BAIAP3	0.660031	0.541326	0.565794	0.374282	0.981476	0.93336	0.891641	0.693356	0.464103	0.720782	0.163952	0.111914	0.0980902	-0.0520377	-0.0658616
ENSG00000007520	TSR3	59.138	54.9802	51.7454	59.8447	0.794757	0.384424	0.73502	0.272976	0.974616	0.622495	-0.0165806	-0.202509	-0.118189	-0.185928	-0.101609
ENSG00000007541	PIGQ	30.9794	19.2207	26.9048	36.5079	0.022946	0.507734	0.000635179	0.0610347	0.441166	0.000635179	-0.223589	-0.413845	-0.859682	-0.190256	-0.636093
ENSG00000007545	CRAMP1L	11.0253	20.9723	11.0118	12.6587	0.264855	0.998631	0.206276	0.924605	0.912246	0.472715	-0.170441	-0.171937	0.648138	-0.00149605	0.818579
ENSG00000007866	TEAD3	6.87144	7.13785	7.30391	7.25599	0.956202	0.806524	0.895676	0.986802	0.840598	0.969456	-0.061219	0.00744984	-0.0185325	0.0686688	0.0426865
ENSG00000007923	DNAJC11	66.1824	52.2852	56.5119	60.3666	0.871799	0.620826	0.344853	0.911167	0.853272	0.690674	0.128626	-0.0920435	-0.200215	-0.220669	-0.32884
ENSG00000007944	MYLIP	6.64671	5.33773	5.33134	5.04436	0.996402	0.048311	0.0558607	0.838613	0.0102757	0.835854	0.295683	0.0576083	0.0588652	-0.238074	-0.236817
ENSG00000007952	NOX1	0.902665	0.305409	0.385158	0.577814	1	0.117737	0.0235839	0.6355	0.433052	0.305316	0.17123	-0.112063	-0.161125	-0.283293	-0.332355
ENSG00000007968	E2F2	9.55041	6.20342	5.50522	10.6313	0.525044	0.000635179	0.00794517	0.000635179	0.748486	0.000635179	-0.129059	-0.751037	-0.622706	-0.621978	-0.493647
ENSG00000008018	PSMB1	160.441	145.089	166.781	160.339	0.190491	0.863492	0.429378	0.865188	0.997363	0.447649	0.000906182	0.0561429	-0.14232	0.0552367	-0.143226
ENSG00000008083	JARID2	5.53536	7.9838	6.3474	5.4356	0.0400674	0.314147	0.000635179	0.212639	0.962616	0.000635179	0.0192273	0.166878	0.42514	0.14765	0.405913
ENSG00000008086	CDKL5	1.84969	4.87448	3.75474	1.83652	0.0841957	0.000635179	0.000635179	0.000635179	0.988915	0.000635179	0.004944	0.584952	0.841452	0.580008	0.836508
ENSG00000008118	CAMK1G	0.190752	0.446969	0.423933	0.00461204	0.966179	0.146639	0.0826697	0.56669	1	0.56669	0.128103	0.274027	0.287673	0.145924	0.15957
ENSG00000008128	CDK11A	21.2166	32.0978	22.2078	19.129	0.0672878	0.931468	0.0395365	0.562377	0.763712	0.00672613	0.135932	0.196247	0.690454	0.0603153	0.554522
ENSG00000008130	NADK	71.6498	119.949	100.74	69.3209	0.699458	0.256339	0.0203946	0.225031	0.967827	0.0223324	0.0463567	0.526601	0.773881	0.480244	0.727524
ENSG00000008256	CYTH3	9.04538	11.6773	8.39922	9.1716	0.158057	0.884919	0.317619	0.879921	0.98368	0.45593	-0.0163928	-0.103361	0.291948	-0.0869677	0.30834
ENSG00000008277	ADAM22	1.52008	0.948359	1.33109	1.53385	0.461775	0.847457	0.143346	0.863472	0.990983	0.195698	-0.00563259	-0.0852465	-0.261329	-0.0796139	-0.255696
ENSG00000008282	SYPL1	45.8625	44.814	53.4475	41.6462	0.431593	0.533967	0.952965	0.226868	0.571839	0.701055	0.13304	0.345266	0.101084	0.212227	-0.0319557
ENSG00000008283	CYB561	18.6569	17.2544	17.3964	18.7325	0.983525	0.806544	0.75399	0.791847	0.990863	0.737113	-0.00527033	-0.0961052	-0.106706	-0.0908349	-0.101436
ENSG00000008294	SPAG9	35.0363	94.0074	48.056	28.9769	0.00412116	0.440186	0.00173313	0.160944	0.794323	0.000635179	0.257747	0.69235	1.63195	0.434603	1.37421
ENSG00000008300	CELSR3	4.27903	3.64781	3.64225	4.02753	0.997132	0.689046	0.689519	0.867296	0.939789	0.868773	0.0589748	-0.0952963	-0.0938754	-0.154271	-0.15285
ENSG00000008323	PLEKHG6	2.17064	3.24061	2.07579	0.910103	0.535577	0.982028	0.626502	0.127689	0.167154	0.000635179	0.519199	0.48601	0.848665	-0.0331891	0.329466
ENSG00000008324	SS18L2	20.0088	20.7435	19.6702	19.2925	0.963855	0.985741	0.975426	0.984968	0.974382	0.948956	0.0477351	0.0253671	0.0951089	-0.022368	0.0473738
ENSG00000008382	MPND	8.11946	8.37166	8.1677	9.44939	0.973471	0.99303	0.974684	0.697111	0.791134	0.802542	-0.178138	-0.171277	-0.142624	0.00686106	0.0355145
ENSG00000008394	MGST1	424.118	352.468	481.885	449.493	0.177754	0.740502	0.546472	0.896331	0.92135	0.339361	-0.0834506	0.0999606	-0.349048	0.183411	-0.265598
ENSG00000008405	CRY1	11.2538	10.8799	9.58189	9.34984	0.647746	0.513632	0.950715	0.966813	0.389773	0.53998	0.223734	0.0291987	0.182449	-0.194535	-0.0412847
ENSG00000008441	NFIX	2.10723	3.89935	5.06963	2.54002	0.671874	0.0370107	0.0911397	0.136324	0.834914	0.31859	-0.144533	0.638936	0.377857	0.783469	0.52239
ENSG00000008513	ST3GAL1	8.23879	7.78627	7.07245	6.48362	0.889172	0.767419	0.947541	0.898324	0.49803	0.671273	0.271293	0.0968122	0.206079	-0.174481	-0.0652142
ENSG00000008516	MMP25	0.637747	0.236229	0.506768	0.687626	0.491407	0.868125	0.317746	0.79627	0.968936	0.270463	-0.0270262	-0.100504	-0.265264	-0.0734777	-0.238238
ENSG00000008517	IL32	15.0403	54.7261	24.3608	13.3928	0.000635179	0.000635179	0.000635179	0.000635179	0.522943	0.000635179	0.146695	0.776138	1.88176	0.629443	1.73506
ENSG00000008710	PKD1	26.6631	24.1266	24.0421	24.9663	0.995987	0.90464	0.914892	0.973448	0.956106	0.976895	0.0880371	-0.0503118	-0.0456382	-0.138349	-0.133675
ENSG00000008838	MED24	47.7212	65.6232	63.7068	53.7922	0.968673	0.348283	0.292947	0.677851	0.848768	0.602427	-0.166202	0.235979	0.277455	0.402182	0.443657
ENSG00000008853	RHOBTB2	22.0714	15.5555	16.053	22.3465	0.979221	0.391204	0.391832	0.33421	0.986389	0.344098	-0.0163943	-0.431476	-0.471791	-0.415081	-0.455397
ENSG00000008869	HEATR5B	4.74283	5.36428	5.88392	4.99459	0.760019	0.110094	0.579372	0.269204	0.840287	0.816584	-0.0528853	0.172674	0.074305	0.225559	0.12719
ENSG00000008952	SEC62	153.288	167.955	145.874	139.644	0.448777	0.89679	0.708393	0.914322	0.705942	0.243492	0.132677	0.0620989	0.262883	-0.0705779	0.130206
ENSG00000008988	RPS20	1237.71	1146.32	1261.44	1279.66	0.53493	0.957685	0.655071	0.967952	0.904664	0.428276	-0.0480109	-0.0206564	-0.158489	0.0273545	-0.110478
ENSG00000009307	CSDE1	413.384	399.218	448.115	421.933	0.656577	0.808652	0.943346	0.880314	0.969819	0.889914	-0.0293906	0.0864574	-0.0794499	0.115848	-0.0500593
ENSG00000009335	UBE3C	38.8426	35.6459	34.6477	35.9391	0.959226	0.669756	0.792357	0.947693	0.838559	0.986659	0.106389	-0.0499628	-0.0111927	-0.156352	-0.117582
ENSG00000009413	REV3L	11.8499	19.3755	14.7414	9.98156	0.44225	0.597094	0.0353117	0.222613	0.680193	0.00457033	0.20906	0.482604	0.835142	0.273545	0.626083
ENSG00000009780	FAM76A	5.88726	9.9806	9.1962	5.41665	0.826603	0.00501512	0.000635179	0.000635179	0.838441	0.000635179	0.0887565	0.59417	0.691861	0.505413	0.603104
ENSG00000009790	TRAF3IP3	1.93484	1.02512	1.01157	1.55325	0.990324	0.154774	0.130295	0.412213	0.789069	0.384599	0.147166	-0.238623	-0.232147	-0.385789	-0.379313
ENSG00000009830	POMT2	33.62	38.5285	33.9904	33.0352	0.726232	0.984744	0.673181	0.96903	0.979545	0.625367	0.0238824	0.038807	0.210132	0.0149246	0.186249
ENSG00000009844	VTA1	31.8882	28.9058	34.2848	29.6839	0.206276	0.745174	0.56104	0.32144	0.736217	0.940348	0.0970331	0.195615	-0.0358723	0.0985823	-0.132905
ENSG00000009950	MLXIPL	3.59581	2.28638	2.20773	4.079	0.965686	0.00672613	0.0430959	0.00457033	0.78354	0.0146181	-0.119487	-0.530792	-0.504074	-0.411305	-0.384587
ENSG00000009954	BAZ1B	40.4693	53.2924	43.531	38.5012	0.0238872	0.619336	0.000635179	0.264199	0.798651	0.000635179	0.0684557	0.168884	0.449117	0.100429	0.380661
ENSG00000010017	RANBP9	36.1864	29.1413	31.8155	38.2739	0.857327	0.721321	0.405608	0.498261	0.91081	0.218877	-0.0767863	-0.25216	-0.371016	-0.175374	-0.29423
ENSG00000010072	SPRTN	9.31681	10.28	9.57448	11.1076	0.943159	0.975994	0.858991	0.808276	0.604686	0.911992	-0.211936	-0.179456	-0.094093	0.03248	0.117843
ENSG00000010165	METTL13	39.8201	29.8082	31.3201	38.0748	0.908396	0.166066	0.0257979	0.278938	0.897618	0.0617992	0.0615012	-0.266303	-0.333297	-0.327804	-0.394798
ENSG00000010219	DYRK4	17.326	13.8723	18.4692	18.9204	0.770515	0.966339	0.827755	0.985688	0.952709	0.714593	-0.114367	-0.0314557	-0.398399	0.0829117	-0.284032
ENSG00000010244	ZNF207	88.264	127.75	101.601	82.6121	0.047295	0.303054	0.000635179	0.0691998	0.750641	0.000635179	0.0932867	0.292102	0.616799	0.198815	0.523512
ENSG00000010256	UQCRC1	405.942	378.538	392.99	422.219	0.914815	0.92765	0.762083	0.752018	0.897256	0.531403	-0.0564452	-0.102993	-0.156769	-0.0465479	-0.100324
ENSG00000010270	STARD3NL	7.33492	6.80949	8.26682	7.09529	0.187014	0.524981	0.740564	0.344631	0.923134	0.895587	0.037518	0.174798	-0.0460611	0.13728	-0.0835792
ENSG00000010278	CD9	123.498	131.906	153.802	123.463	0.154231	0.0156608	0.711621	0.0160033	0.998615	0.704752	0.000402408	0.312452	0.0939586	0.312049	0.0935562
ENSG00000010292	NCAPD2	157.015	137.471	150.672	168.513	0.945001	0.976675	0.893249	0.929764	0.957242	0.800326	-0.100719	-0.159446	-0.289917	-0.0587274	-0.189198
ENSG00000010318	PHF7	2.51165	0.9114	1.83	3.14423	0.578916	0.877478	0.216871	0.711621	0.905101	0.099963	-0.1893	-0.425611	-0.821242	-0.236311	-0.631942
ENSG00000010319	SEMA3G	1.39304	1.06457	1.0293	1.01955	0.969529	0.350296	0.305205	0.989016	0.171494	0.95301	0.168245	0.0046509	0.0213511	-0.163594	-0.146894
ENSG00000010322	NISCH	16.9901	17.1585	14.0605	14.946	0.508455	0.495824	0.985314	0.913774	0.644713	0.636556	0.164303	-0.077428	0.17704	-0.241731	0.0127371
ENSG00000010327	STAB1	0.313437	0.198614	0.29744	0.790096	1	1	1	0.298799	0.378096	0.117914	-0.270277	-0.280288	-0.34372	-0.0100106	-0.0734435
ENSG00000010361	FUZ	8.17414	7.11922	8.12146	8.93408	0.938558	0.995684	0.935741	0.959949	0.963016	0.863031	-0.103925	-0.111414	-0.26185	-0.00748944	-0.157925
ENSG00000010404	IDS	6.94529	6.6413	6.05908	6.86768	0.866238	0.794594	0.958378	0.776178	0.987916	0.965471	0.0125715	-0.137942	-0.0373083	-0.150513	-0.0498799
ENSG00000010539	ZNF200	10.975	33.5593	18.0558	8.99346	0.000635179	0.000635179	0.000635179	0.000635179	0.119282	0.000635179	0.239089	0.867374	1.69358	0.628285	1.45449
ENSG00000010626	LRRC23	7.07747	3.58613	4.12741	7.0488	0.942613	0.563837	0.383565	0.551779	0.997594	0.368001	0.00456377	-0.562449	-0.695877	-0.567013	-0.700441
ENSG00000010671	BTK	0.044965	0.980525	0.223347	0.0513286	0.0113949	1	0.551991	1	1	0.57098	-0.00448246	0.116175	0.539008	0.120657	0.54349
ENSG00000010704	HFE	15.7803	16.5159	21.6349	15.8224	0.0529049	0.0216859	0.906062	0.0294315	0.99463	0.920996	-0.00341196	0.407227	0.055073	0.410639	0.058485
ENSG00000010803	SCMH1	9.30549	18.8263	11.6672	9.48725	0.0102757	0.511726	0.000635179	0.416044	0.978754	0.000635179	-0.0230099	0.250684	0.858373	0.273694	0.881383
ENSG00000010810	FYN	65.8836	102.544	85.579	55.5982	0.203503	0.0373018	0.000635179	0.000635179	0.255014	0.000635179	0.237039	0.604561	0.860015	0.367522	0.622975
ENSG00000010818	HIVEP2	2.22791	2.75818	1.68788	1.19596	0.154424	0.767016	0.827506	0.534105	0.517448	0.0796074	0.403695	0.206542	0.57416	-0.197153	0.170465
ENSG00000011007	TCEB3	29.9515	26.276	25.7609	28.256	0.977014	0.68184	0.769483	0.839343	0.932721	0.900532	0.0786624	-0.124167	-0.0976432	-0.202829	-0.176306
ENSG00000011009	LYPLA2	81.3713	76.9412	74.1094	84.4513	0.944113	0.741983	0.874599	0.573306	0.923959	0.725762	-0.0523368	-0.183813	-0.131109	-0.131476	-0.0787724
ENSG00000011021	CLCN6	4.74783	7.36351	4.67878	4.66053	0.0610347	0.984718	0.101341	0.9949	0.981756	0.072901	0.0187866	0.00394761	0.491412	-0.014839	0.472626
ENSG00000011028	MRC2	9.36243	6.52072	6.84773	9.52366	0.934629	0.110699	0.0682888	0.0862508	0.974925	0.0558607	-0.0203276	-0.38122	-0.435552	-0.360892	-0.415224
ENSG00000011052	NME2	1155.83	1198.22	1245.41	1177.87	0.91189	0.747309	0.920098	0.84109	0.964496	0.967519	-0.0272045	0.0803078	0.024671	0.107512	0.0518754
ENSG00000011105	TSPAN9	2.61282	3.39098	2.80407	2.62291	0.573334	0.918692	0.389773	0.935721	0.995097	0.475308	-0.00315228	0.0554559	0.221746	0.0586082	0.224899
ENSG00000011114	BTBD7	11.0655	8.44911	7.43032	8.44832	0.891301	0.47553	0.673181	0.882289	0.650396	0.999858	0.322491	-0.147892	0.000109078	-0.470384	-0.322382
ENSG00000011132	APBA3	12.1991	17.3637	11.4213	11.3917	0.000635179	0.847419	0.00544737	0.994121	0.829457	0.000635179	0.0844604	0.0031853	0.532016	-0.0812751	0.447555
ENSG00000011143	MKS1	17.2398	16.6189	16.3136	17.5	0.972771	0.887496	0.943248	0.834725	0.976295	0.907968	-0.0193803	-0.0905587	-0.0667063	-0.0711784	-0.047326
ENSG00000011198	ABHD5	21.2505	12.3641	13.4445	19.189	0.89825	0.0478036	0.00755015	0.193733	0.826399	0.0491002	0.133946	-0.456222	-0.560848	-0.590169	-0.694794
ENSG00000011243	AKAP8L	60.5291	93.2326	76.9558	52.5685	0.39053	0.241758	0.00412116	0.0300245	0.626408	0.000635179	0.196459	0.532977	0.803387	0.336517	0.606928
ENSG00000011258	MBTD1	4.39849	4.85522	3.75691	4.903	0.207164	0.399364	0.722167	0.0871372	0.560666	0.983509	-0.109492	-0.261929	-0.0100205	-0.152437	0.0994715
ENSG00000011260	UTP18	44.2185	40.43	41.2695	43.4141	0.972946	0.813584	0.779399	0.887113	0.964596	0.847556	0.0253301	-0.0697898	-0.0980556	-0.09512	-0.123386
ENSG00000011275	RNF216	13.7618	15.932	14.1114	13.4456	0.46823	0.961338	0.43773	0.90568	0.968579	0.304334	0.0292364	0.0608859	0.21534	0.0316496	0.186104
ENSG00000011295	TTC19	20.7339	18.8792	17.7648	18.9402	0.947551	0.750243	0.894276	0.93427	0.874761	0.995892	0.11857	-0.0833419	-0.00420879	-0.201912	-0.122779
ENSG00000011304	PTBP1	421.354	493.679	535.35	463.707	0.890072	0.409757	0.64021	0.744324	0.847363	0.924928	-0.137558	0.20644	0.0899836	0.343998	0.227542
ENSG00000011332	DPF1	2.76668	2.69149	1.84471	2.83302	0.235395	0.0798174	0.975957	0.114427	0.978244	0.96012	-0.0199402	-0.33005	-0.0428788	-0.31011	-0.0229386
ENSG00000011347	SYT7	1.58031	0.913415	1.21626	1.57763	0.319638	0.309766	0.0117557	0.247136	0.997132	0.0117557	0.00108032	-0.15362	-0.296293	-0.1547	-0.297373
ENSG00000011376	LARS2	23.8176	31.4656	25.6308	22.1438	0.25305	0.821386	0.0987436	0.422065	0.812476	0.0170476	0.0967021	0.194625	0.471026	0.0979224	0.374324
ENSG00000011405	PIK3C2A	18.1076	20.5288	23.8973	15.6998	0.861047	0.663117	0.899649	0.37364	0.878754	0.649123	0.184008	0.549069	0.348037	0.365061	0.16403
ENSG00000011422	PLAUR	45.0828	277.033	166.671	29.3251	0.000635179	0.000635179	0.000635179	0.000635179	0.000635179	0.000635179	0.587881	2.42882	3.15504	1.84094	2.56716
ENSG00000011426	ANLN	97.4109	77.3943	108.733	100.821	0.0964261	0.791736	0.359066	0.875528	0.957858	0.223789	-0.048659	0.10695	-0.373028	0.155609	-0.324369
ENSG00000011451	WIZ	31.779	36.7888	35.1025	28.0724	0.952907	0.858099	0.652719	0.488515	0.71379	0.196002	0.167687	0.303076	0.3672	0.13539	0.199514
ENSG00000011454	RABGAP1	26.0467	35.7728	33.5605	27.1545	0.893103	0.154962	0.0701211	0.312988	0.935523	0.148444	-0.0558875	0.286557	0.373629	0.342445	0.429517
ENSG00000011478	QPCTL	12.9308	12.4991	13.0659	13.7605	0.972732	0.99111	0.977435	0.963844	0.952251	0.924054	-0.0780218	-0.0650264	-0.12035	0.0129954	-0.0423281
ENSG00000011485	PPP5C	66.3112	54.8885	54.0319	64.4848	0.981137	0.491407	0.457682	0.54137	0.962316	0.516351	0.0390976	-0.246776	-0.224888	-0.285874	-0.263985
ENSG00000011523	CEP68	2.01079	1.57116	1.2515	2.10803	0.859004	0.497296	0.806719	0.417955	0.973821	0.73101	-0.0345603	-0.337341	-0.202054	-0.302781	-0.167494
ENSG00000011566	MAP4K3	33.497	39.255	29.8455	21.9333	0.834969	0.948364	0.923383	0.813056	0.657451	0.501645	0.568678	0.41207	0.78555	-0.156608	0.216872
ENSG00000011590	ZBTB32	0.414373	5.9673	1.64846	0.578235	0.000635179	0.00457033	0.000635179	0.195561	0.827812	0.00173313	-0.0947352	0.500904	1.62771	0.595639	1.72244
ENSG00000011638	TMEM159	7.19955	11.7184	8.28405	7.03515	0.027635	0.649678	0.000635179	0.533666	0.971328	0.000635179	0.0260147	0.186788	0.602492	0.160773	0.576477
ENSG00000012048	BRCA1	27.3478	22.5079	27.2522	32.886	0.442587	0.994487	0.477818	0.403817	0.464341	0.0373018	-0.249396	-0.254103	-0.509401	-0.00470723	-0.260005
ENSG00000012061	ERCC1	31.8041	26.4005	28.3612	28.4216	0.929764	0.810995	0.639628	0.996151	0.763244	0.904471	0.152102	-0.00286722	-0.0991797	-0.154969	-0.251282
ENSG00000012171	SEMA3B	107.461	85.7018	98.3533	109.31	0.356336	0.632863	0.0400674	0.552774	0.966705	0.0358906	-0.0241663	-0.149495	-0.343905	-0.125329	-0.319739
ENSG00000012174	MBTPS2	22.7157	15.8714	19.511	23.5135	0.0749369	0.248081	0.000635179	0.114427	0.914025	0.000635179	-0.0458331	-0.246186	-0.513608	-0.200353	-0.467775
ENSG00000012211	PRICKLE3	58.0835	54.0367	62.0427	57.7144	0.660587	0.890579	0.858094	0.874885	0.988836	0.877048	0.00888998	0.100955	-0.0917069	0.0920653	-0.100597
ENSG00000012232	EXTL3	11.0092	8.60255	8.5878	11.3162	0.997431	0.400519	0.497121	0.288977	0.972475	0.396078	-0.0336502	-0.33078	-0.328771	-0.297129	-0.295121
ENSG00000012660	ELOVL5	46.4569	36.1482	43.3352	46.8806	0.190365	0.773499	0.0333079	0.711159	0.981137	0.0216859	-0.0125599	-0.10863	-0.357647	-0.0960705	-0.345087
ENSG00000012779	ALOX5	0.523905	0.491105	0.482791	0.478662	0.989388	0.96838	0.973443	0.995065	0.971117	0.987041	0.0260961	0.00240127	0.00722428	-0.0236948	-0.0188718
ENSG00000012822	CALCOCO1	17.3211	22.6454	20.5056	17.9067	0.730285	0.32144	0.154962	0.437942	0.939232	0.213086	-0.0430768	0.17703	0.308064	0.220107	0.351141
ENSG00000012963	UBR7	26.483	26.5791	28.0855	27.5444	0.927637	0.91071	0.994039	0.977057	0.950077	0.95895	-0.0527836	0.0261836	-0.0479242	0.0789672	0.00485938
ENSG00000012983	MAP4K5	15.9992	19.4183	15.5425	17.7402	0.606367	0.972926	0.628951	0.842023	0.873976	0.913272	-0.133204	-0.170282	0.117707	-0.0370784	0.250911
ENSG00000013275	PSMC4	98.0788	109.12	100.731	101.758	0.656927	0.934497	0.460189	0.976849	0.885458	0.707647	-0.0520862	-0.014351	0.0988959	0.0377352	0.150982
ENSG00000013288	MAN2B2	7.23234	7.84289	6.6207	6.69669	0.357156	0.707205	0.7798	0.980541	0.780397	0.431593	0.0862299	-0.0126614	0.178616	-0.0988913	0.0923856
ENSG00000013297	CLDN11	0.464171	0.649604	0.355628	0.331361	0.149163	0.678164	0.424389	1	0.53635	0.0755927	0.07993	0.0149393	0.184604	-0.0649906	0.104674
ENSG00000013306	SLC25A39	188.944	178.567	192.041	200.005	0.675893	0.962128	0.790742	0.873437	0.790065	0.415612	-0.0812414	-0.0580295	-0.161857	0.0232119	-0.0806153
ENSG00000013364	MVP	64.3047	127.971	136.881	53.5502	0.971632	0.344631	0.415239	0.163685	0.916831	0.203645	0.255319	1.32199	1.22633	1.06667	0.971007
ENSG00000013374	NUB1	50.576	197.698	157.126	45.4265	0.1019	0.000635179	0.000635179	0.000635179	0.591085	0.000635179	0.148711	1.7464	2.07405	1.59769	1.92534
ENSG00000013375	PGM3	35.815	34.1205	38.5963	36.7128	0.853427	0.946132	0.965475	0.957037	0.980541	0.925073	-0.033852	0.0685376	-0.0999928	0.10239	-0.0661408
ENSG00000013392	RWDD2A	4.43904	4.37956	4.10641	4.93181	0.960885	0.952847	0.98954	0.839199	0.930691	0.916018	-0.106386	-0.182908	-0.119775	-0.0765212	-0.0133887
ENSG00000013441	CLK1	28.6218	25.9383	28.6798	26.4954	0.71535	0.995153	0.609518	0.821519	0.756904	0.963952	0.10383	0.10656	-0.0284848	0.00272999	-0.132315
ENSG00000013503	POLR3B	13.5839	8.43873	11.781	13.7409	0.234848	0.754157	0.0658486	0.649984	0.985733	0.0367202	-0.0144617	-0.191837	-0.592572	-0.177376	-0.57811
ENSG00000013523	ANGEL1	9.52749	8.36438	6.87606	10.1636	0.451119	0.192513	0.783401	0.0285186	0.92228	0.493879	-0.0774919	-0.454579	-0.230936	-0.377087	-0.153445
ENSG00000013561	RNF14	18.0481	10.7589	16.8573	18.2662	0.0355994	0.876196	0.0124782	0.823149	0.982479	0.00874065	-0.0156101	-0.103952	-0.667572	-0.0883424	-0.651962
ENSG00000013563	DNASE1L1	21.4536	15.8724	19.9923	21.8449	0.812707	0.961932	0.723676	0.953573	0.98927	0.711535	-0.0238713	-0.116682	-0.415947	-0.0928109	-0.392076
ENSG00000013573	DDX11	52.4596	62.4371	47.6326	45.7265	0.146807	0.806181	0.501509	0.945603	0.668657	0.0898795	0.190396	0.0564975	0.433101	-0.133898	0.242705
ENSG00000013583	HEBP1	31.2545	26.4234	29.3849	32.4275	0.485239	0.761976	0.145971	0.513175	0.897253	0.0605364	-0.0500118	-0.133491	-0.276482	-0.083479	-0.22647
ENSG00000013588	GPRC5A	212.953	213.253	213.218	166.816	0.999523	0.997194	0.996402	0.14559	0.143684	0.129558	0.34857	0.350347	0.350582	0.0017775	0.0020121
ENSG00000013619	MAMLD1	5.53236	4.72267	5.48321	6.75122	0.509148	0.984616	0.356785	0.256339	0.183758	0.00367842	-0.216382	-0.225827	-0.38045	-0.00944469	-0.164068
ENSG00000013810	TACC3	43.3539	46.2803	43.8081	50.0024	0.88577	0.981879	0.823833	0.551133	0.429877	0.775213	-0.197352	-0.182975	-0.107144	0.0143761	0.090208
ENSG00000014123	UFL1	10.972	5.86761	8.51586	11.1577	0.000635179	0.0124782	0.000635179	0.00367842	0.96351	0.000635179	-0.0205064	-0.32334	-0.74191	-0.302834	-0.721404
ENSG00000014138	POLA2	58.1767	59.8789	66.5163	62.0874	0.644096	0.45552	0.949005	0.805461	0.8143	0.930352	-0.0908357	0.0964065	-0.0505932	0.187242	0.0402426
ENSG00000014164	ZC3H3	10.2229	16.4497	11.9826	9.969	0.000635179	0.157209	0.000635179	0.0791671	0.940005	0.000635179	0.030284	0.22433	0.624295	0.194046	0.594011
ENSG00000014216	CAPN1	71.4999	64.7673	75.4501	73.6765	0.396561	0.877745	0.679854	0.962107	0.951135	0.527097	-0.0421031	0.0334217	-0.180704	0.0755248	-0.138601
ENSG00000014257	ACPP	1.96055	2.59479	2.86379	1.41415	0.892747	0.150054	0.441874	0.00173313	0.268665	0.0285186	0.214174	0.510554	0.428472	0.29638	0.214298
ENSG00000014641	MDH1	182.799	146.091	174.421	191.612	0.0928575	0.836713	0.0197172	0.515769	0.838519	0.00119929	-0.0672114	-0.134146	-0.386684	-0.0669346	-0.319473
ENSG00000014824	SLC30A9	21.3903	12.1315	19.7051	23.6958	0.000635179	0.764598	0.000635179	0.229214	0.636121	0.000635179	-0.135622	-0.243498	-0.862618	-0.107876	-0.726996
ENSG00000014914	MTMR11	3.75433	12.9415	12.1354	3.35677	0.855427	0.000635179	0.000635179	0.000635179	0.771932	0.000635179	0.103285	1.39988	1.47989	1.29659	1.37661
ENSG00000014919	COX15	30.646	31.0627	30.2962	33.3229	0.95891	0.979156	0.978128	0.676078	0.73587	0.831289	-0.113698	-0.129239	-0.0953992	-0.0155418	0.0182983
ENSG00000015133	CCDC88C	8.40635	8.86762	9.67171	7.37174	0.912881	0.811381	0.951699	0.448631	0.799127	0.660414	0.151075	0.316627	0.213647	0.165552	0.0625719
ENSG00000015153	YAF2	34.3232	46.5146	35.5835	28.7103	0.399691	0.962871	0.234718	0.583288	0.632964	0.0422444	0.242169	0.291377	0.659696	0.0492081	0.417528
ENSG00000015171	ZMYND11	12.9199	6.81891	8.18923	11.7498	0.748886	0.0216859	0.0733337	0.0627528	0.763965	0.141362	0.117827	-0.432366	-0.640738	-0.550193	-0.758566
ENSG00000015285	WAS	0.588155	0.312767	0.350952	0.386053	1	0.541413	0.366765	1	0.665291	1	0.117298	-0.021381	-0.0450062	-0.138679	-0.162304
ENSG00000015475	BID	25.0164	25.2335	24.2014	24.0139	0.921371	0.944954	0.984403	0.985381	0.929737	0.900273	0.0545527	0.0103612	0.0660997	-0.0441915	0.011547
ENSG00000015479	MATR3	267.264	302.524	291.699	262.138	0.953573	0.828772	0.664627	0.76381	0.973552	0.587017	0.0277295	0.153046	0.205264	0.125317	0.177535
ENSG00000015532	XYLT2	9.66753	8.37235	8.67802	9.47047	0.95481	0.577013	0.779054	0.858853	0.976366	0.942754	0.0245747	-0.10328	-0.145182	-0.127855	-0.169756
ENSG00000015676	NUDCD3	38.408	42.2927	35.7315	37.128	0.53402	0.878062	0.727218	0.951553	0.946368	0.555525	0.0464396	-0.0524319	0.178868	-0.0988715	0.132428
ENSG00000016391	CHDH	3.05064	2.02481	1.94299	3.17115	0.932461	0.00223579	0.0139061	0.000635179	0.936404	0.00501512	-0.0340189	-0.391195	-0.361564	-0.357176	-0.327546
ENSG00000016402	IL20RA	1.16252	0.512112	1.03338	1.04258	0.0193952	0.873834	0.00223579	0.99008	0.861849	0.00951783	0.0557794	-0.00436896	-0.276394	-0.0601484	-0.332174
ENSG00000016864	GLT8D1	42.4824	27.1127	37.6873	44.7084	0.613337	0.915988	0.355693	0.850002	0.967904	0.269388	-0.0704474	-0.235005	-0.682033	-0.164557	-0.611586
ENSG00000017260	ATP2C1	67.8874	81.062	73.5623	69.1071	0.827675	0.867554	0.450286	0.914831	0.976427	0.527913	-0.0249612	0.087673	0.224195	0.112634	0.249156
ENSG00000017373	SRCIN1	3.66685	4.20331	2.78751	3.26523	0.125968	0.448011	0.808957	0.744281	0.852213	0.472865	0.10605	-0.137221	0.236542	-0.243272	0.130491
ENSG00000017483	SLC38A5	349.012	417.146	435.055	347.978	0.875386	0.0375842	0.113463	0.0378498	0.991367	0.105483	0.00425612	0.320551	0.260189	0.316294	0.255933
ENSG00000017621	MAGIX	2.64359	1.44264	2.15732	3.05864	0.150355	0.554069	0.010648	0.192363	0.743204	0.00119929	-0.123509	-0.283096	-0.555234	-0.159587	-0.431725
ENSG00000017797	RALBP1	22.8812	20.9147	21.3996	22.4818	0.959781	0.794165	0.704115	0.87604	0.969242	0.795008	0.0233464	-0.0652258	-0.0954362	-0.0885722	-0.118783
ENSG00000018189	RUFY3	6.19377	12.5139	8.68881	4.4716	0.152986	0.155111	0.000635179	0.000635179	0.130295	0.000635179	0.340405	0.723907	1.16524	0.383502	0.824836
ENSG00000018408	WWTR1	29.5492	48.5057	45.3487	29.6056	0.891231	0.0216859	0.00173313	0.026421	0.99645	0.00320878	-0.00257678	0.583145	0.676266	0.585721	0.678843
ENSG00000018510	AGPS	19.8381	19.9322	20.278	19.3432	0.984022	0.980425	0.994406	0.959383	0.978244	0.97445	0.0330708	0.0618432	0.039274	0.0287724	0.00620319
ENSG00000018610	CXorf56	26.9783	17.291	25.3607	25.9271	0.00367842	0.835324	0.000635179	0.961425	0.919122	0.0027285	0.0533072	-0.0295606	-0.533738	-0.0828678	-0.587045
ENSG00000018699	TTC27	14.0185	14.2919	17.6241	14.7082	0.28186	0.183288	0.969979	0.421652	0.915467	0.960885	-0.0608173	0.23207	-0.0364015	0.292887	0.0244158
ENSG00000019144	PHLDB1	6.55059	5.36154	6.0547	9.76718	0.867463	0.922169	0.570613	0.16128	0.0791671	0.00223579	-0.460673	-0.546866	-0.676689	-0.0861931	-0.216016
ENSG00000019169	MARCO	0.582098	0.217652	0.480092	0.574954	0.471421	0.870148	0.351903	0.915467	0.993251	0.391204	0.0039971	-0.054153	-0.215514	-0.0581501	-0.219511
ENSG00000019485	PRDM11	9.77913	10.6401	9.336	8.87458	0.678468	0.92952	0.794323	0.926815	0.748265	0.404087	0.115273	0.059952	0.217048	-0.0553213	0.101775
ENSG00000019505	SYT13	0.636219	0.34661	0.334649	0.885774	1	0.00544737	0.0911397	0.000635179	0.186205	0.00412116	-0.130488	-0.305753	-0.29838	-0.175265	-0.167892
ENSG00000019549	SNAI2	6.59023	16.1177	9.91883	4.74429	0.000635179	0.000635179	0.000635179	0.000635179	0.000635179	0.000635179	0.34903	0.821504	1.42566	0.472474	1.07663
ENSG00000019582	CD74	0.234054	1.49316	0.603468	0.279828	0.00587761	0.0149652	0.000635179	0.102715	1	0.000635179	-0.0292609	0.19151	0.615608	0.220771	0.644869
ENSG00000019995	ZRANB1	9.2521	11.0629	8.93955	8.9897	0.514869	0.958677	0.595118	0.991602	0.965881	0.527913	0.0340423	-0.00659861	0.249323	-0.0406409	0.215281
ENSG00000020129	NCDN	13.4093	12.5785	12.4137	13.7467	0.984744	0.891989	0.917782	0.813056	0.970304	0.848939	-0.0312482	-0.127609	-0.111207	-0.0963606	-0.079959
ENSG00000020181	GPR124	1.63867	0.723559	1.33491	1.8722	0.300925	0.831785	0.0835437	0.587017	0.884074	0.0395365	-0.0897423	-0.215506	-0.50766	-0.125763	-0.417918
ENSG00000020256	ZFP64	9.80755	12.4053	11.1339	11.271	0.722958	0.658026	0.113091	0.9827	0.512211	0.713399	-0.168567	-0.0149817	0.118323	0.153586	0.28689
ENSG00000020426	MNAT1	32.9555	49.5529	37.5612	31.4286	0.197657	0.705658	0.0417197	0.491312	0.940534	0.00951783	0.0644365	0.243003	0.624971	0.178567	0.560534
ENSG00000020577	SAMD4A	1.27262	6.95157	3.12352	1.31514	0.000635179	0.000635179	0.000635179	0.000635179	0.972632	0.000635179	-0.0186237	0.628066	1.43307	0.646689	1.45169
ENSG00000020922	MRE11A	21.3697	22.1709	22.2871	21.0576	0.98927	0.91067	0.929464	0.855124	0.97282	0.878778	0.0193969	0.0749479	0.0680288	0.055551	0.048632
ENSG00000021355	SERPINB1	79.0068	135.799	164.89	68.1144	0.150181	0.000635179	0.000635179	0.000635179	0.390017	0.000635179	0.208332	1.25111	0.974783	1.04278	0.76645
ENSG00000021574	SPAST	5.10545	4.29825	4.36297	5.06923	0.967176	0.175716	0.114022	0.212791	0.983087	0.140673	0.00737294	-0.151853	-0.166602	-0.159226	-0.173975
ENSG00000021762	OSBPL5	29.3529	22.6277	26.472	28.3594	0.433052	0.730383	0.140847	0.831824	0.947915	0.168057	0.0464556	-0.0925994	-0.301861	-0.139055	-0.348317
ENSG00000021776	AQR	16.5916	18.6065	19.6453	16.223	0.919477	0.469779	0.752624	0.324472	0.968023	0.629847	0.0288904	0.248293	0.177339	0.219403	0.148449
ENSG00000021826	CPS1	409.934	360.583	421.023	431.547	0.543382	0.964197	0.658361	0.967203	0.921886	0.462952	-0.0737752	-0.0354523	-0.257877	0.0383229	-0.184102
ENSG00000022267	FHL1	43.1529	16.7333	27.3973	54.5946	0.000635179	0.00119929	0.000635179	0.000635179	0.109127	0.000635179	-0.325846	-0.944981	-1.59506	-0.619135	-1.26921
ENSG00000022277	RTFDC1	91.3236	103.581	101.267	89.3318	0.951776	0.481752	0.351766	0.33225	0.948063	0.22632	0.0311247	0.17719	0.209161	0.146065	0.178036
ENSG00000022567	SLC45A4	3.1736	2.71823	2.7299	2.96473	0.994153	0.686316	0.633226	0.891092	0.909573	0.868374	0.0594533	-0.0699056	-0.0734695	-0.129359	-0.132923
ENSG00000022840	RNF10	243.716	258.447	230.205	236.981	0.729713	0.915716	0.905134	0.963335	0.964782	0.813638	0.0400959	-0.0414969	0.124094	-0.0815928	0.083998
ENSG00000022976	ZNF839	9.75027	9.00442	8.17539	11.3355	0.876021	0.649123	0.896538	0.260845	0.716276	0.499718	-0.182578	-0.390188	-0.277189	-0.20761	-0.0946108
ENSG00000023041	ZDHHC6	45.4328	37.7412	42.5475	52.5848	0.756115	0.917236	0.514869	0.475308	0.699695	0.109127	-0.202614	-0.293155	-0.457864	-0.0905406	-0.25525
ENSG00000023171	GRAMD1B	23.4668	49.7506	32.7151	20.0727	0.000635179	0.0091334	0.000635179	0.000635179	0.39047	0.000635179	0.206355	0.6533	1.22931	0.446946	1.02296
ENSG00000023191	RNH1	70.1157	66.6665	72.7744	75.4731	0.604877	0.89825	0.832636	0.903454	0.705894	0.368076	-0.103382	-0.051151	-0.174089	0.0522311	-0.0707069
ENSG00000023228	NDUFS1	53.9495	40.2088	48.8321	57.6085	0.507235	0.81349	0.215439	0.59764	0.906182	0.10252	-0.0913928	-0.229778	-0.497974	-0.138385	-0.406581
ENSG00000023287	RB1CC1	24.4271	18.6002	22.7637	24.6737	0.433006	0.896038	0.224098	0.867749	0.986789	0.195404	-0.0133998	-0.107191	-0.37276	-0.0937912	-0.35936
ENSG00000023318	ERP44	10.4463	14.974	13.0302	9.93194	0.204716	0.0146181	0.000635179	0.000635179	0.808878	0.000635179	0.0608883	0.333036	0.508498	0.272147	0.44761
ENSG00000023330	ALAS1	37.9403	40.3175	32.5044	36.0613	0.0457415	0.218023	0.781674	0.504436	0.838666	0.444724	0.0695203	-0.141544	0.15293	-0.211065	0.0834092
ENSG00000023445	BIRC3	8.82182	32.0271	13.9607	8.08364	0.000635179	0.010648	0.000635179	0.00367842	0.803037	0.000635179	0.101927	0.662507	1.75467	0.560581	1.65274
ENSG00000023516	AKAP11	4.02996	2.85565	3.22108	4.20076	0.34662	0.0149652	0.000635179	0.00320878	0.861011	0.000635179	-0.0402966	-0.248097	-0.352781	-0.2078	-0.312484
ENSG00000023572	GLRX2	55.8028	45.2046	47.3023	54.5261	0.852961	0.131591	0.0344498	0.230892	0.944025	0.071076	0.0322222	-0.197262	-0.25999	-0.229484	-0.292212
ENSG00000023608	SNAPC1	6.4088	4.54626	4.25415	4.99776	0.973471	0.608617	0.690463	0.912713	0.781679	0.957266	0.265007	-0.162079	-0.0962223	-0.427086	-0.361229
ENSG00000023697	DERA	44.5376	24.0873	36.0124	49.2482	0.000635179	0.167154	0.000635179	0.0184012	0.587502	0.000635179	-0.139105	-0.431031	-0.974154	-0.291927	-0.835049
ENSG00000023734	STRAP	161.916	106.146	151.937	159.427	0.000635179	0.760437	0.000635179	0.844527	0.965417	0.000635179	0.0220748	-0.0685419	-0.577902	-0.0906166	-0.599976
ENSG00000023839	ABCC2	42.3672	31.4639	40.6493	48.8303	0.00834629	0.86314	0.0027285	0.0724536	0.207755	0.000635179	-0.196195	-0.253167	-0.603083	-0.0569714	-0.406888
ENSG00000023892	DEF6	0.226887	0.275497	0.299398	0.433656	1	1	1	0.576884	0.232851	0.46841	-0.128097	-0.0818691	-0.0969436	0.0462278	0.0311533
ENSG00000023902	PLEKHO1	0.65545	0.553313	0.459444	0.442796	0.806977	0.546688	0.846336	0.978334	0.520618	0.768536	0.120423	0.00979882	0.063837	-0.110624	-0.056586
ENSG00000023909	GCLM	24.1616	20.0702	28.5719	28.4757	0.0791671	0.558006	0.464904	0.994406	0.530662	0.0563589	-0.220209	0.00454686	-0.46556	0.224755	-0.245351
ENSG00000024048	UBR2	9.80702	14.4196	14.681	9.50621	0.960756	0.000635179	0.000635179	0.000635179	0.916996	0.000635179	0.0372322	0.535793	0.513006	0.498561	0.475774
ENSG00000024422	EHD2	21.1427	22.057	19.8391	22.3547	0.69423	0.860277	0.935052	0.574924	0.888662	0.979319	-0.073643	-0.157287	-0.0177435	-0.0836438	0.0558996
ENSG00000024526	DEPDC1	22.1899	17.7949	19.6691	23.1073	0.812388	0.722441	0.341571	0.561928	0.944681	0.210844	-0.0537021	-0.212468	-0.342978	-0.158766	-0.289276
ENSG00000024862	CCDC28A	5.80998	6.76703	6.59188	5.40165	0.941793	0.388812	0.252357	0.0907459	0.734457	0.0454942	0.0774719	0.215127	0.244241	0.137655	0.166769
ENSG00000025156	HSF2	3.24617	5.91737	3.10012	2.61758	0.000635179	0.935741	0.000635179	0.519073	0.285776	0.000635179	0.184128	0.143394	0.777884	-0.0407334	0.593757
ENSG00000025293	PHF20	29.6308	19.832	21.3741	24.7304	0.905912	0.136505	0.0911397	0.71119	0.583635	0.522411	0.242849	-0.193571	-0.292037	-0.436419	-0.534886
ENSG00000025423	HSD17B6	1.7154	1.45071	1.19489	1.85142	0.944203	0.856302	0.954559	0.836263	0.980399	0.934497	-0.0518729	-0.269624	-0.158497	-0.217751	-0.106624
ENSG00000025434	NR1H3	52.2191	35.9314	47.0596	56.2665	0.433052	0.82714	0.168998	0.601339	0.885433	0.0846288	-0.103865	-0.248131	-0.619274	-0.144266	-0.515409
ENSG00000025708	TYMP	2.33342	12.565	8.80552	1.77824	0.260845	0.000635179	0.000635179	0.00320878	0.810348	0.000635179	0.197792	1.51598	1.94672	1.31819	1.74893
ENSG00000025770	NCAPH2	35.9645	43.4792	36.625	33.9573	0.388461	0.97095	0.325693	0.803751	0.874713	0.146128	0.0783663	0.10325	0.338922	0.0248839	0.260556
ENSG00000025772	TOMM34	74.2144	69.3414	69.8725	76.6063	0.980876	0.741965	0.692814	0.503486	0.906675	0.455377	-0.0445813	-0.129205	-0.139905	-0.0846237	-0.0953241
ENSG00000025796	SEC63	83.6258	81.9498	88.8384	75.6507	0.819261	0.886077	0.971117	0.484166	0.745303	0.821129	0.141047	0.226303	0.112528	0.0852567	-0.0285187
ENSG00000025800	KPNA6	25.8209	33.1109	29.952	26.5918	0.629531	0.372796	0.0446911	0.523334	0.940162	0.0907459	-0.0394324	0.160305	0.296318	0.199737	0.33575
ENSG00000026025	VIM	260.451	240.671	276.784	273.659	0.197657	0.739602	0.599046	0.972315	0.808397	0.253424	-0.0708366	0.0162631	-0.183883	0.0870997	-0.113046
ENSG00000026036	RTEL1-TNFRSF6B	2.65995	3.18726	2.74453	2.76536	0.890476	0.981009	0.838666	0.994041	0.976774	0.889068	-0.0322707	-0.00632003	0.122387	0.0259507	0.154658
ENSG00000026103	FAS	16.1323	115.146	55.9297	12.8485	0.000635179	0.000635179	0.000635179	0.000635179	0.360795	0.000635179	0.288245	1.96399	2.97992	1.67574	2.69167
ENSG00000026297	RNASET2	17.1617	17.1583	19.6807	20.234	0.461604	0.440797	0.999158	0.948539	0.185139	0.201457	-0.214542	-0.0363562	-0.214798	0.178186	-0.000256011
ENSG00000026508	CD44	231.438	335.292	253.76	229.916	0.0344498	0.712681	0.00173313	0.688743	0.986857	0.0027285	0.00943707	0.141188	0.540396	0.131751	0.530959
ENSG00000026652	AGPAT4	1.79466	1.77802	1.56749	1.64344	0.780397	0.766935	0.98872	0.955162	0.89571	0.908474	0.0586694	-0.0303918	0.0523291	-0.0890612	-0.00634029
ENSG00000026950	BTN3A1	11.499	49.3787	44.5636	11.0794	0.573334	0.000635179	0.000635179	0.000635179	0.922997	0.000635179	0.0455562	1.83191	1.97387	1.78635	1.92832
ENSG00000027001	MIPEP	11.7339	8.94405	11.2416	12.955	0.320537	0.940038	0.151791	0.634912	0.770344	0.0303184	-0.122887	-0.17555	-0.450481	-0.0526639	-0.327595
ENSG00000027075	PRKCH	4.82719	3.44526	6.35608	3.13111	0.119078	0.557933	0.539244	0.0139061	0.242394	0.930141	0.412021	0.703555	0.08573	0.291534	-0.326291
ENSG00000027697	IFNGR1	18.781	24.705	31.2304	16.5112	0.0607926	0.000635179	0.0226423	0.000635179	0.425234	0.000635179	0.166867	0.844105	0.528711	0.677239	0.361845
ENSG00000027847	B4GALT7	14.7063	12.4969	13.9753	15.7408	0.590016	0.895964	0.339453	0.597363	0.83594	0.108328	-0.0866788	-0.151228	-0.291327	-0.0645492	-0.204648
ENSG00000027869	SH2D2A	6.97175	2.63054	4.08583	9.12226	0.0279174	0.000635179	0.000635179	0.000635179	0.0470358	0.000635179	-0.309989	-0.869924	-1.2642	-0.559935	-0.954209
ENSG00000028116	VRK2	7.15747	7.85498	8.27671	7.28943	0.951469	0.761804	0.871296	0.805855	0.980352	0.909627	-0.020641	0.145716	0.0852629	0.166357	0.105904
ENSG00000028203	VEZT	31.967	48.4828	42.1525	29.8424	0.613541	0.183608	0.00223579	0.0747079	0.863176	0.000635179	0.0931847	0.471546	0.664843	0.378361	0.571658
ENSG00000028310	BRD9	31.3118	44.2271	28.7202	28.3344	0.0395365	0.884175	0.128595	0.985381	0.871728	0.0778187	0.135079	0.0182328	0.607784	-0.116846	0.472706
ENSG00000028528	SNX1	103.78	99.3677	97.2701	108.077	0.974274	0.892959	0.938547	0.768576	0.938615	0.825508	-0.0574462	-0.149082	-0.118915	-0.0916357	-0.0614689
ENSG00000028839	TBPL1	8.93315	8.297	7.79664	7.24761	0.897909	0.780815	0.927474	0.844649	0.611113	0.655919	0.241557	0.0832065	0.155072	-0.15835	-0.086485
ENSG00000029153	ARNTL2	8.31582	39.8515	18.053	7.48461	0.00119929	0.000635179	0.000635179	0.000635179	0.640209	0.000635179	0.121198	1.08016	2.14162	0.95896	2.02042
ENSG00000029363	BCLAF1	94.4823	66.468	94.669	86.8664	0.0444314	0.996402	0.0506218	0.808501	0.820338	0.13106	0.118626	0.121415	-0.376208	0.00278902	-0.494834
ENSG00000029364	SLC39A9	29.3701	29.4266	28.7339	28.9745	0.974015	0.975676	0.996402	0.989022	0.982802	0.981137	0.0183091	-0.0112501	0.0209052	-0.0295593	0.00259607
ENSG00000029534	ANK1	0.628316	0.485872	0.693191	0.933393	0.488166	0.924155	0.680794	0.545063	0.340752	0.0742461	-0.158432	-0.123254	-0.238818	0.0351778	-0.0803867
ENSG00000029639	TFB1M	13.9409	10.1155	11.3937	14.8346	0.9288	0.802588	0.684738	0.641714	0.95996	0.536026	-0.0786964	-0.329875	-0.474575	-0.251179	-0.395879
ENSG00000029725	RABEP1	54.7178	55.9497	55.4261	52.9993	0.994406	0.992449	0.986592	0.98031	0.983598	0.974274	0.0443883	0.0622933	0.0753879	0.017905	0.0309996
ENSG00000029993	HMGB3	94.2632	66.2705	79.6476	97.0648	0.180454	0.246584	0.000635179	0.141539	0.939232	0.000635179	-0.0413881	-0.278962	-0.53711	-0.237574	-0.495722
ENSG00000030066	NUP160	65.4049	79.8205	80.6468	65.3191	0.978921	0.0465263	0.0751656	0.0444314	0.995198	0.072901	0.00183758	0.295943	0.281446	0.294105	0.279609
ENSG00000030110	BAK1	17.7882	44.9512	47.1915	17.3386	0.828635	0.000635179	0.000635179	0.000635179	0.936648	0.000635179	0.033157	1.34693	1.27968	1.31377	1.24652
ENSG00000030419	IKZF2	0.190028	1.47917	1.2601	0.3623	0.828852	0.000635179	0.000635179	0.000635179	1	0.000635179	-0.109243	0.464724	0.558551	0.573967	0.667794
ENSG00000030582	GRN	195.876	218.779	243.488	198.188	0.618545	0.142647	0.61416	0.197768	0.980177	0.692529	-0.0167589	0.294297	0.141247	0.311056	0.158006
ENSG00000031003	FAM13B	8.70717	15.7584	9.67209	6.68753	0.000635179	0.723934	0.000635179	0.0071404	0.109898	0.000635179	0.301559	0.426045	1.03148	0.124486	0.729924
ENSG00000031691	CENPQ	14.8054	16.2444	14.606	13.1447	0.46054	0.970268	0.55367	0.457572	0.378282	0.0367202	0.150112	0.132892	0.268641	-0.0172203	0.118529
ENSG00000031698	SARS	99.7957	92.9104	90.2055	97.1388	0.932766	0.543827	0.735567	0.714922	0.941641	0.874354	0.0381549	-0.104597	-0.0628836	-0.142752	-0.101039
ENSG00000031823	RANBP3	48.1226	57.2723	47.0771	42.3918	0.395156	0.973259	0.53223	0.772	0.719615	0.113463	0.175168	0.144757	0.417065	-0.0304113	0.241897
ENSG00000032219	ARID4A	7.97485	10.2877	6.6721	6.12205	0.174715	0.807941	0.728895	0.863257	0.593189	0.0680507	0.296451	0.0945375	0.597299	-0.201914	0.300848
ENSG00000032389	TSSC1	31.4491	42.5856	32.0199	33.3309	0.0121289	0.966179	0.00587761	0.912261	0.83999	0.0641869	-0.0789631	-0.0545516	0.335647	0.0244115	0.41461
ENSG00000032444	PNPLA6	59.1857	44.8442	54.4784	63.3744	0.500358	0.861406	0.203503	0.625229	0.88818	0.0719943	-0.0955313	-0.211027	-0.480855	-0.115495	-0.385324
ENSG00000032742	IFT88	3.54824	2.18611	3.08743	3.53035	0.139985	0.718604	0.0242007	0.689097	0.992348	0.0197172	0.00465941	-0.120434	-0.401761	-0.125093	-0.40642
ENSG00000033011	ALG1	41.993	46.4022	47.5552	39.8041	0.974382	0.809658	0.855731	0.671572	0.949993	0.727669	0.0736295	0.245392	0.211428	0.171762	0.137799
ENSG00000033030	ZCCHC8	14.7206	21.095	12.7673	13.3707	0.000635179	0.301887	0.000635179	0.863353	0.564972	0.000635179	0.121444	-0.0577768	0.587398	-0.179221	0.465954
ENSG00000033050	ABCF2	81.662	77.7938	77.0326	74.3582	0.984744	0.893293	0.918848	0.943624	0.759838	0.921025	0.131789	0.0496648	0.0634936	-0.0821246	-0.0682958
ENSG00000033100	CHPF2	13.3202	13.5745	13.6572	12.7238	0.988915	0.959903	0.971641	0.823833	0.91099	0.858863	0.0572851	0.0886762	0.0810358	0.0313911	0.0237507
ENSG00000033170	FUT8	11.932	11.224	12.0786	12.7671	0.851602	0.981036	0.904414	0.875294	0.85406	0.644974	-0.0839842	-0.0688827	-0.159228	0.0151015	-0.0752437
ENSG00000033178	UBA6	25.8254	44.4308	45.7543	21.6173	0.973931	0.0117557	0.0381096	0.000635179	0.681202	0.00223579	0.236558	1.01579	0.975238	0.779228	0.73868
ENSG00000033327	GAB2	2.15004	4.64144	2.39344	2.68565	0.000635179	0.808652	0.000635179	0.783043	0.425234	0.00587761	-0.175124	-0.0928982	0.503247	0.0822257	0.678371
ENSG00000033627	ATP6V0A1	21.5376	21.4674	27.5922	22.6129	0.510203	0.266555	0.9949	0.487404	0.927427	0.949122	-0.0644474	0.265802	-0.0687566	0.33025	-0.00430921
ENSG00000033800	PIAS1	16.2213	22.5005	20.0309	14.3627	0.801121	0.488949	0.146639	0.21188	0.786856	0.0409041	0.155215	0.429118	0.5824	0.273903	0.427185
ENSG00000033867	SLC4A7	7.98102	4.93562	4.63255	6.99562	0.916033	0.0091334	0.0297319	0.027635	0.73384	0.0793888	0.149965	-0.439659	-0.375198	-0.589624	-0.525162
ENSG00000034063	UHRF1	40.8602	37.3508	36.722	39.1798	0.959966	0.410756	0.521423	0.715568	0.854858	0.822306	0.0577018	-0.0887834	-0.0655439	-0.146485	-0.123246
ENSG00000034152	MAP2K3	33.4239	27.2851	23.9035	34.5403	0.549367	0.010648	0.25249	0.00223579	0.941315	0.131405	-0.0447654	-0.496341	-0.319322	-0.451576	-0.274556
ENSG00000034510	TMSB10	3554.42	3826.28	4079.69	3324.26	0.708192	0.204396	0.633665	0.0257979	0.694165	0.185908	0.0965248	0.295266	0.202795	0.198741	0.106271
ENSG00000034533	ASTE1	6.37856	4.18421	4.00271	4.64152	0.975059	0.484046	0.482228	0.902731	0.684079	0.93336	0.335189	-0.145899	-0.102924	-0.481088	-0.438113
ENSG00000034677	RNF19A	51.338	112.783	102.735	41.7327	0.908843	0.0197172	0.00412116	0.00794517	0.74869	0.00320878	0.286451	1.25996	1.39212	0.973508	1.10567
ENSG00000034693	PEX3	18.0043	16.1263	23.879	24.3103	0.385892	0.655204	0.921444	0.986965	0.65665	0.402331	-0.395318	-0.0238458	-0.537543	0.371472	-0.142226
ENSG00000034713	GABARAPL2	74.1383	59.7559	68.7457	75.9543	0.480701	0.799235	0.129757	0.672649	0.956537	0.0687366	-0.0340062	-0.139986	-0.336052	-0.10598	-0.302045
ENSG00000035115	SH3YL1	1.45514	1.10383	1.33738	1.63369	0.885476	0.965183	0.819412	0.874885	0.949485	0.634011	-0.0726912	-0.122719	-0.227386	-0.0500282	-0.154695
ENSG00000035141	FAM136A	59.0338	65.4728	58.979	57.3003	0.419945	0.996402	0.423147	0.920443	0.914588	0.245101	0.041569	0.0402731	0.186267	-0.00129592	0.144698
ENSG00000035403	VCL	47.2586	45.7365	49.5417	48.3588	0.78411	0.896855	0.94104	0.959529	0.960036	0.873647	-0.0318683	0.0334962	-0.0771511	0.0653645	-0.0452828
ENSG00000035499	DEPDC1B	15.4018	13.0273	14.3767	17.0705	0.579466	0.745767	0.182972	0.154055	0.504385	0.0102757	-0.132106	-0.219698	-0.343757	-0.0875919	-0.211651
ENSG00000035664	DAPK2	4.6142	3.75098	5.54767	5.75557	0.0885877	0.600063	0.367601	0.960756	0.375787	0.00630596	-0.229666	-0.0392015	-0.431425	0.190465	-0.201759
ENSG00000035681	NSMAF	21.4672	16.4121	18.5052	18.1757	0.77182	0.613233	0.272146	0.976427	0.507824	0.805294	0.218027	0.0233711	-0.131965	-0.194656	-0.349992
ENSG00000035687	ADSS	40.6816	59.4695	54.3316	36.9494	0.527934	0.000635179	0.000635179	0.000635179	0.480175	0.000635179	0.132013	0.532343	0.65827	0.40033	0.526256
ENSG00000035862	TIMP2	64.107	49.3911	57.3764	63.6141	0.136843	0.358002	0.00119929	0.406886	0.980597	0.000635179	0.0107972	-0.144116	-0.352487	-0.154913	-0.363285
ENSG00000035928	RFC1	60.2905	74.1718	78.642	61.8932	0.918298	0.29334	0.405677	0.348795	0.968909	0.480863	-0.0366502	0.335869	0.253595	0.372519	0.290245
ENSG00000036054	TBC1D23	19.2621	27.798	24.7276	20.6321	0.693164	0.207584	0.022946	0.456865	0.869904	0.0846288	-0.0900864	0.23996	0.396845	0.330046	0.486931
ENSG00000036257	CUL3	24.4608	9.89455	19.2829	24.8799	0.000635179	0.0909415	0.000635179	0.0769226	0.969783	0.000635179	-0.0226711	-0.336833	-1.17623	-0.314162	-1.15356
ENSG00000036549	ZZZ3	18.2056	30.0845	25.8075	16.7751	0.513175	0.0496063	0.00173313	0.0110246	0.847634	0.000635179	0.105935	0.566653	0.773056	0.460719	0.667121
ENSG00000036672	USP2	1.95194	0.928695	1.41942	2.39811	0.234978	0.286432	0.00951783	0.106531	0.632964	0.00119929	-0.154323	-0.363132	-0.586626	-0.208809	-0.432303
ENSG00000037042	TUBG2	3.77115	3.78379	2.99389	3.69595	0.108133	0.113263	0.992551	0.188708	0.967011	0.960489	0.0189223	-0.189772	0.0220787	-0.208695	0.00315634
ENSG00000037241	RPL26L1	102.529	82.9157	92.7693	106.506	0.669775	0.689181	0.29334	0.473062	0.931529	0.156036	-0.0538716	-0.195283	-0.353672	-0.141412	-0.2998
ENSG00000037474	NSUN2	105.353	97.3448	100.54	102.125	0.912031	0.839406	0.637125	0.963877	0.911121	0.831004	0.044046	-0.0221297	-0.0678001	-0.0661757	-0.111846
ENSG00000037637	FBXO42	7.27604	6.60455	6.14549	7.89026	0.882888	0.539089	0.779243	0.264564	0.832636	0.443659	-0.0924994	-0.280007	-0.200909	-0.187508	-0.108409
ENSG00000037749	MFAP3	17.896	16.9654	18.5024	18.3594	0.873317	0.960756	0.934587	0.988718	0.967073	0.871495	-0.0332166	0.0100978	-0.102325	0.0433144	-0.0691086
ENSG00000037757	MRI1	21.899	16.3778	18.6204	23.5199	0.80072	0.673727	0.321006	0.45552	0.911821	0.177041	-0.0946724	-0.30755	-0.473659	-0.212878	-0.378986
ENSG00000037897	METTL1	22.3281	24.3861	22.7447	19.6282	0.945795	0.985381	0.932008	0.841221	0.880963	0.71562	0.16971	0.194206	0.286865	0.0244959	0.117154
ENSG00000037965	HOXC8	0.457195	0.729502	0.54379	0.406776	0.850804	0.946845	0.740564	0.883747	0.968222	0.62554	0.0299105	0.0798777	0.181536	0.0499672	0.151625
ENSG00000038002	AGA	15.9016	9.60715	18.4092	16.0126	0.000635179	0.535533	0.000635179	0.525523	0.987596	0.000635179	-0.0089179	0.180213	-0.633993	0.189131	-0.625075
ENSG00000038210	PI4K2B	13.7449	26.806	28.6832	13.8688	0.849797	0.000635179	0.000635179	0.000635179	0.987686	0.000635179	-0.0113084	0.951256	0.860176	0.962564	0.871485
ENSG00000038219	BOD1L1	13.1636	13.1139	13.2906	11.9743	0.981192	0.988496	0.994406	0.768145	0.867701	0.798005	0.117836	0.129869	0.1131	0.0120327	-0.00473632
ENSG00000038274	MAT2B	42.0897	62.7347	63.7905	38.2447	0.966045	0.000635179	0.000635179	0.000635179	0.505042	0.000635179	0.131643	0.70908	0.68574	0.577438	0.554098
ENSG00000038358	EDC4	62.7227	63.4267	61.5512	60.4721	0.961827	0.974447	0.983726	0.974575	0.945524	0.924814	0.0510598	0.0247073	0.0666675	-0.0263524	0.0156077
ENSG00000038382	TRIO	23.2558	28.1914	25.5485	24.5285	0.893401	0.882195	0.717625	0.961932	0.949103	0.826537	-0.0709284	0.0544307	0.186595	0.125359	0.257523
ENSG00000038532	CLEC16A	8.46364	9.32982	9.66106	9.39102	0.939232	0.671348	0.805027	0.956659	0.799524	0.988473	-0.122512	0.033802	-0.007772	0.156314	0.11474
ENSG00000038945	MSR1	0.190194	0.512725	0.289475	0.202839	0.229485	1	0.0543898	1	1	0.0433703	-0.00830539	0.0556528	0.189889	0.0639581	0.198194
ENSG00000039123	SKIV2L2	84.4668	38.9181	69.62	89.5311	0.000635179	0.368179	0.000635179	0.178177	0.888358	0.000635179	-0.0821157	-0.3539	-1.16152	-0.271784	-1.07941
ENSG00000039139	DNAH5	0.567213	0.208269	0.441665	0.706949	0.0639464	0.533392	0.0124782	0.0826697	0.525611	0.00119929	-0.0764647	-0.148802	-0.293752	-0.0723377	-0.217287
ENSG00000039319	ZFYVE16	25.8818	26.9957	26.6359	24.6274	0.985607	0.972116	0.961338	0.915852	0.956202	0.901489	0.0664121	0.104913	0.122927	0.0385012	0.0565153
ENSG00000039523	FAM65A	34.0038	27.4578	25.3978	36.9856	0.881553	0.179337	0.466805	0.0428209	0.859157	0.214698	-0.114792	-0.508881	-0.404292	-0.394089	-0.289499
ENSG00000039560	RAI14	14.5047	15.6639	19.6054	13.3201	0.855914	0.792787	0.965944	0.739129	0.967533	0.92198	0.107451	0.495966	0.205378	0.388515	0.097927
ENSG00000039650	PNKP	24.3531	31.509	26.0669	26.9088	0.359772	0.851171	0.13817	0.952188	0.722191	0.474273	-0.133536	-0.042639	0.21304	0.090897	0.346576
ENSG00000040199	PHLPP2	3.89625	6.23658	4.7047	4.63526	0.307862	0.45552	0.0193952	0.98399	0.514739	0.27997	-0.170355	0.0150198	0.311892	0.185375	0.482248
ENSG00000040275	SPDL1	39.2607	30.8367	36.8143	42.798	0.505475	0.902209	0.295416	0.600894	0.836334	0.0753886	-0.118666	-0.206846	-0.448125	-0.08818	-0.329459
ENSG00000040341	STAU2	26.6257	20.3931	31.3408	26.6177	0.36698	0.78506	0.475053	0.855034	0.9997	0.603634	0.000403245	0.220381	-0.353853	0.219978	-0.354257
ENSG00000040487	PQLC2	10.8381	11.994	9.54725	12.3344	0.0462575	0.378774	0.543179	0.0184012	0.349867	0.937711	-0.15905	-0.311932	-0.0346731	-0.152882	0.124377
ENSG00000040531	CTNS	10.466	9.90947	9.38243	8.66045	0.924728	0.745303	0.898325	0.858938	0.329183	0.614061	0.22573	0.0945402	0.159841	-0.13119	-0.0658894
ENSG00000040608	RTN4R	2.68701	1.56999	2.32172	2.85301	0.0139061	0.463872	0.000635179	0.19825	0.852961	0.000635179	-0.050212	-0.167274	-0.44296	-0.117062	-0.392748
ENSG00000040633	PHF23	46.4449	46.4421	39.8977	41.4277	0.291813	0.338883	0.9997	0.907125	0.480029	0.428675	0.157729	-0.0517445	0.157646	-0.209474	-8.33868e-05
ENSG00000040731	CDH10	4.91824	4.08764	5.49174	5.08798	0.026421	0.609506	0.246465	0.776043	0.936905	0.128983	-0.0349695	0.0799263	-0.219491	0.114896	-0.184522
ENSG00000040933	INPP4A	5.10304	4.03016	4.58135	6.27164	0.498899	0.540048	0.0903148	0.0615471	0.25691	0.00672613	-0.219737	-0.32979	-0.455977	-0.110053	-0.23624
ENSG00000041353	RAB27B	6.19137	15.0041	15.6276	5.81736	0.962107	0.000635179	0.000635179	0.000635179	0.931527	0.000635179	0.0674233	1.17308	1.12113	1.10566	1.05371
ENSG00000041357	PSMA4	342.074	603.938	518.193	331.321	0.157578	0.000635179	0.000635179	0.000635179	0.90948	0.000635179	0.0458067	0.642135	0.862258	0.596328	0.816451
ENSG00000041515	MYO16	0.601509	0.345515	0.440468	0.836039	0.770168	0.637519	0.283977	0.0780398	0.556841	0.0170476	-0.124529	-0.21672	-0.273973	-0.0921909	-0.149444
ENSG00000041802	LSG1	41.1352	42.9573	43.5766	42.0725	0.979372	0.902169	0.935637	0.942052	0.968531	0.968366	-0.0310131	0.0484146	0.0286767	0.0794277	0.0596897
ENSG00000041880	PARP3	9.61486	10.4041	12.0191	10.0878	0.570576	0.201027	0.83393	0.360689	0.906284	0.956029	-0.0575799	0.213842	0.0372654	0.271422	0.0948453
ENSG00000041988	THAP3	16.9807	34.0496	29.0259	14.4324	0.838388	0.286432	0.062998	0.112296	0.869136	0.0203946	0.20799	0.91693	1.13344	0.70894	0.92545
ENSG00000042088	TDP1	27.1158	19.839	23.44	26.2876	0.348618	0.418741	0.014264	0.576167	0.937427	0.0270359	0.0416325	-0.153071	-0.373263	-0.194704	-0.414895
ENSG00000042286	AIFM2	20.6436	28.5213	22.1803	20.8726	0.010648	0.729324	0.000635179	0.79002	0.976895	0.000635179	-0.014517	0.0802118	0.416196	0.0947288	0.430713
ENSG00000042317	SPATA7	2.7607	2.76103	2.32145	2.72321	0.69793	0.674677	0.999681	0.729423	0.985381	0.985063	0.011406	-0.128252	0.011506	-0.139658	0.000100001
ENSG00000042429	MED17	73.7837	90.874	71.1097	66.2139	0.693355	0.972739	0.742952	0.944681	0.894646	0.517255	0.151822	0.0999971	0.445209	-0.0518247	0.293387
ENSG00000042445	RETSAT	34.959	30.7621	31.5627	32.835	0.948364	0.53531	0.43469	0.896773	0.786973	0.795656	0.0853882	-0.0536788	-0.0885097	-0.139067	-0.173898
ENSG00000042493	CAPG	237.442	285.251	284.254	233.121	0.991602	0.198556	0.156202	0.141728	0.962104	0.109314	0.0262728	0.283892	0.288909	0.25762	0.262636
ENSG00000042753	AP2S1	140.1	136.351	145.221	143.908	0.742865	0.896464	0.929883	0.979282	0.934399	0.799235	-0.0381524	0.0129245	-0.0767259	0.0510769	-0.0385735
ENSG00000043093	DCUN1D1	36.6095	45.3145	42.0185	37.5781	0.876021	0.671032	0.513901	0.737299	0.971554	0.547335	-0.0357465	0.153408	0.25758	0.189154	0.293327
ENSG00000043143	PHF15	27.6237	47.3542	47.2027	25.6391	0.993727	0.000635179	0.00119929	0.000635179	0.847672	0.000635179	0.100041	0.832027	0.836462	0.731986	0.736421
ENSG00000043355	ZIC2	7.49458	3.2423	4.09912	7.04571	0.624452	0.0207227	0.00173313	0.139985	0.94396	0.014264	0.0698704	-0.568633	-0.787034	-0.638503	-0.856904
ENSG00000043514	TRIT1	22.7908	26.3085	22.4703	21.933	0.362537	0.978324	0.442791	0.958952	0.925445	0.196134	0.0508036	0.0320305	0.242234	-0.018773	0.19143
ENSG00000044090	CUL7	6.05671	7.84887	6.59057	6.39137	0.732078	0.912285	0.464511	0.975132	0.954086	0.638237	-0.0587155	0.0338475	0.231052	0.092563	0.289767
ENSG00000044115	CTNNA1	235.648	260.893	274.562	229.245	0.919572	0.553621	0.763615	0.423622	0.96233	0.630436	0.0394041	0.258181	0.185054	0.218777	0.145649
ENSG00000044446	PHKA2	13.7083	10.3512	12.4265	16.4548	0.662798	0.867475	0.35131	0.392953	0.651992	0.062514	-0.232469	-0.355275	-0.579345	-0.122806	-0.346876
ENSG00000044459	CNTLN	3.17904	3.33671	3.09162	2.92529	0.792939	0.954086	0.888513	0.879322	0.755535	0.503164	0.072476	0.0479161	0.115742	-0.0245599	0.0432659
ENSG00000044574	HSPA5	347.239	649.738	482.2	276.712	0.000635179	0.000635179	0.000635179	0.000635179	0.0091334	0.000635179	0.32544	0.796828	1.22552	0.471388	0.900077
ENSG00000046604	DSG2	30.8793	28.1707	34.089	27.819	0.0400674	0.435073	0.490306	0.0207227	0.397383	0.968977	0.140948	0.275327	0.0169163	0.13438	-0.124031
ENSG00000046647	GEMIN8	9.52618	7.09862	9.70178	11.0817	0.0156608	0.96676	0.0170476	0.41866	0.28326	0.000635179	-0.182636	-0.160822	-0.52383	0.0218135	-0.341195
ENSG00000046651	OFD1	16.9567	19.2984	19.0829	16.063	0.982327	0.614596	0.581981	0.357682	0.889418	0.342255	0.0696703	0.223036	0.237708	0.153365	0.168037
ENSG00000046653	GPM6B	0.445378	0.390981	0.271368	0.255773	1	0.333982	0.910569	1	0.310881	1	0.116436	0.00993957	0.0839808	-0.106496	-0.0324548
ENSG00000047056	WDR37	3.2562	2.66826	2.42172	3.1313	0.887526	0.277316	0.457933	0.369859	0.931522	0.593476	0.0346958	-0.214717	-0.136439	-0.249413	-0.171135
ENSG00000047188	YTHDC2	10.4815	10.8823	10.2604	9.64864	0.909968	0.972577	0.951945	0.891097	0.824212	0.695172	0.0996298	0.0738445	0.145229	-0.0257853	0.0455989
ENSG00000047230	CTPS2	13.9062	10.2635	13.0696	13.7936	0.298672	0.880457	0.156202	0.911908	0.986994	0.189475	0.0102492	-0.0676989	-0.364969	-0.0779481	-0.375218
ENSG00000047249	ATP6V1H	38.731	37.5347	34.5706	35.334	0.820221	0.671301	0.956568	0.971137	0.796887	0.904271	0.125637	-0.0298058	0.0826294	-0.155443	-0.0430078
ENSG00000047315	POLR2B	66.4731	35.6185	57.0103	64.7989	0.0833313	0.658985	0.0110246	0.781237	0.972357	0.0170476	0.035713	-0.178858	-0.828382	-0.214571	-0.864095
ENSG00000047346	FAM214A	10.3628	9.70402	10.4338	11.4442	0.873066	0.989132	0.889772	0.842919	0.825663	0.621637	-0.120978	-0.112717	-0.19998	0.00826175	-0.0790014
ENSG00000047365	ARAP2	5.72627	25.0727	19.6955	4.80294	0.641771	0.000635179	0.000635179	0.000635179	0.816481	0.000635179	0.183614	1.67317	1.99261	1.48955	1.80899
ENSG00000047410	TPR	49.9116	47.9054	46.6465	51.9362	0.967928	0.869002	0.939776	0.757982	0.938982	0.848471	-0.0551969	-0.148918	-0.112058	-0.0937209	-0.056861
ENSG00000047457	CP	6.0898	7.06326	9.60776	6.65484	0.45552	0.128806	0.821925	0.256339	0.908708	0.951668	-0.0974031	0.423511	0.0665229	0.520914	0.163926
ENSG00000047578	KIAA0556	6.36348	8.30521	6.46676	6.63874	0.383565	0.9827	0.327789	0.973747	0.956869	0.478949	-0.0467175	-0.0290109	0.254481	0.0177066	0.301199
ENSG00000047579	DTNBP1	13.9166	23.5481	14.3129	15.2905	0.000635179	0.945448	0.000635179	0.827627	0.678468	0.00223579	-0.119447	-0.0839663	0.563236	0.0354811	0.682684
ENSG00000047597	XK	5.62635	4.08685	4.65729	6.31603	0.803248	0.553296	0.203645	0.21188	0.725662	0.0558607	-0.124902	-0.32096	-0.450199	-0.196058	-0.325297
ENSG00000047621	C12orf4	7.18559	10.5427	6.71486	5.92221	0.00544737	0.887864	0.048311	0.61146	0.398951	0.000635179	0.213469	0.137575	0.662873	-0.0758949	0.449404
ENSG00000047634	SCML1	12.0054	8.76919	10.3159	11.1711	0.348686	0.323599	0.0128275	0.730895	0.747941	0.0742461	0.0886073	-0.0968538	-0.290466	-0.185461	-0.379073
ENSG00000047644	WWC3	5.70985	5.76475	4.19641	5.79882	0.189173	0.0835437	0.986802	0.0513893	0.971357	0.989051	-0.0165531	-0.331823	-0.00631638	-0.31527	0.0102367
ENSG00000047662	FAM184B	0.520757	0.744347	0.558098	0.46689	0.0358906	0.834914	0.00587761	0.345773	0.672456	0.000635179	0.0311637	0.0523781	0.15377	0.0212145	0.122606
ENSG00000047849	MAP4	52.9851	57.4938	60.406	56.3274	0.877783	0.493615	0.708612	0.788874	0.814039	0.959215	-0.085133	0.097511	0.0285656	0.182644	0.113699
ENSG00000047932	GOPC	7.04951	4.91986	4.9142	7.49671	0.997132	0.00173313	0.000635179	0.000635179	0.793841	0.000635179	-0.0695881	-0.457865	-0.456685	-0.388277	-0.387097
ENSG00000048028	USP28	13.821	19.2838	22.5957	13.6362	0.558776	0.00367842	0.0993561	0.000635179	0.981137	0.0441833	0.0169508	0.653516	0.444866	0.636565	0.427915
ENSG00000048140	TSPAN17	14.2185	13.3304	14.4999	14.4713	0.731647	0.966273	0.818374	0.995393	0.971081	0.751917	-0.022314	0.00250286	-0.103559	0.0248169	-0.0812451
ENSG00000048162	NOP16	74.3867	52.5774	52.7643	71.2819	0.995393	0.27795	0.202791	0.388991	0.956659	0.313783	0.0598646	-0.420221	-0.425153	-0.480086	-0.485018
ENSG00000048342	CC2D2A	9.27247	11.8488	10.5949	11.5217	0.787231	0.671838	0.251872	0.894992	0.485151	0.971801	-0.262473	-0.102437	0.0344844	0.160036	0.296957
ENSG00000048392	RRM2B	22.0673	18.5879	22.4828	18.9921	0.883986	0.990451	0.913896	0.917236	0.939191	0.989016	0.197228	0.221922	-0.0280498	0.0246943	-0.225278
ENSG00000048405	ZNF800	6.74502	9.91296	7.47208	7.75825	0.10347	0.715175	0.0210508	0.945672	0.632583	0.267801	-0.158161	-0.0429412	0.287838	0.11522	0.445998
ENSG00000048471	SNX29	2.63507	2.58971	2.93445	2.47726	0.853371	0.888554	0.983525	0.723742	0.938126	0.957985	0.049975	0.140273	0.0357869	0.0902982	-0.0141881
ENSG00000048544	MRPS10	27.662	27.5364	28.418	28.4718	0.909674	0.929372	0.987079	0.994031	0.921415	0.903454	-0.0388588	-0.00254943	-0.0449807	0.0363094	-0.00612188
ENSG00000048649	RSF1	31.9812	57.0638	41.5168	28.3452	0.241356	0.505843	0.0279174	0.169693	0.849273	0.00223579	0.163268	0.520104	0.960806	0.356836	0.797537
ENSG00000048707	VPS13D	10.8716	9.16646	10.8926	8.78673	0.805987	0.997867	0.802427	0.640209	0.635953	0.965107	0.254934	0.257286	0.0499143	0.00235184	-0.20502
ENSG00000048828	FAM120A	60.9864	57.1317	66.6501	63.6689	0.315223	0.655719	0.798396	0.880045	0.887963	0.551346	-0.0601699	0.0640515	-0.151279	0.124221	-0.0911086
ENSG00000048991	R3HDM1	23.6567	27.5498	26.4133	22.9044	0.966287	0.82714	0.799951	0.697442	0.962932	0.690447	0.042935	0.190166	0.246748	0.147231	0.203813
ENSG00000049130	KITLG	2.12597	3.50407	2.9215	1.94721	0.469529	0.071076	0.00173313	0.0962385	0.864673	0.00989814	0.0639001	0.318265	0.479666	0.254365	0.415765
ENSG00000049167	ERCC8	9.42916	10.4711	9.82067	9.22487	0.895034	0.935561	0.762787	0.858397	0.965372	0.645351	0.0260206	0.0746131	0.15189	0.0485924	0.125869
ENSG00000049192	ADAMTS6	0.308202	2.92377	1.34665	0.466782	0.00544737	0.000635179	0.000635179	0.0027285	0.50515	0.000635179	-0.0958607	0.440087	0.997133	0.535948	1.09299
ENSG00000049239	H6PD	2.01741	1.84085	2.00956	2.21438	0.662249	0.989996	0.59764	0.558593	0.536426	0.120266	-0.0690547	-0.0718765	-0.133895	-0.00282178	-0.0648401
ENSG00000049245	VAMP3	83.4165	100.089	104.157	86.9511	0.966764	0.584406	0.686282	0.709444	0.962128	0.79999	-0.0584977	0.255115	0.198743	0.313613	0.257241
ENSG00000049246	PER3	1.0207	0.804554	0.849841	0.969457	0.966813	0.823718	0.657766	0.906976	0.965881	0.79601	0.0246838	-0.0593177	-0.0824278	-0.0840015	-0.107112
ENSG00000049449	RCN1	173.658	193.731	214.909	175.94	0.686282	0.234029	0.593821	0.271375	0.977388	0.660271	-0.0186216	0.285699	0.137481	0.304321	0.156103
ENSG00000049541	RFC2	83.7373	112.324	93.2678	84.3998	0.363287	0.641441	0.0826697	0.729657	0.986099	0.120683	-0.011105	0.140961	0.404028	0.152066	0.415133
ENSG00000049618	ARID1B	6.30889	6.45698	6.46822	6.5541	0.995407	0.951612	0.956873	0.975129	0.914892	0.972648	-0.0419603	-0.0145573	-0.0164735	0.027403	0.0254868
ENSG00000049656	CLPTM1L	311.795	293.339	292.532	309.125	0.994406	0.873647	0.863031	0.899568	0.984973	0.893163	0.012328	-0.0790699	-0.0751224	-0.091398	-0.0874505
ENSG00000049759	NEDD4L	26.5678	31.5699	33.2394	24.639	0.948496	0.52077	0.652951	0.276357	0.903101	0.385627	0.10085	0.403649	0.333628	0.302799	0.232778
ENSG00000049769	PPP1R3F	1.55016	1.4152	1.48591	2.04079	0.971068	0.964799	0.926248	0.496861	0.509725	0.542465	-0.186753	-0.213102	-0.242667	-0.0263487	-0.055914
ENSG00000049860	HEXB	117.347	119.881	129.265	117.167	0.881411	0.825966	0.975426	0.828579	0.99772	0.974444	0.00217753	0.139498	0.0324885	0.13732	0.0303109
ENSG00000049883	PTCD2	10.9593	11.8321	11.7016	10.3001	0.990021	0.951553	0.940208	0.867784	0.95546	0.849943	0.0753177	0.155674	0.16935	0.0803566	0.0940324
ENSG00000050130	JKAMP	29.4256	22.4483	30.1216	31.1386	0.0563589	0.962566	0.108725	0.943182	0.886296	0.0300245	-0.0765724	-0.0449689	-0.438779	0.0316035	-0.362206
ENSG00000050165	DKK3	0.376343	0.691886	0.845172	0.723717	0.711384	0.0193952	0.114824	0.805435	0.0839787	0.968977	-0.196834	0.0629391	-0.0169595	0.259773	0.179874
ENSG00000050327	ARHGEF5	3.04125	6.85028	5.06529	2.52271	0.101531	0.000635179	0.000635179	0.000635179	0.417627	0.000635179	0.156594	0.643561	0.968536	0.486967	0.811942
ENSG00000050344	NFE2L3	0.931368	1.13578	0.925799	0.777427	0.222744	0.988031	0.232698	0.373487	0.347253	0.00412116	0.0778251	0.0750817	0.175075	-0.00274343	0.0972503
ENSG00000050393	CCDC90A	27.9066	23.977	25.0943	28.0812	0.849159	0.446292	0.178326	0.405072	0.983666	0.154231	-0.00839822	-0.150873	-0.211627	-0.142475	-0.203229
ENSG00000050405	LIMA1	55.9617	104.104	131.471	42.0033	0.00951783	0.000635179	0.000635179	0.000635179	0.000635179	0.000635179	0.397488	1.60084	1.2698	1.20335	0.872307
ENSG00000050426	LETMD1	52.5466	90.7013	79.165	56.1488	0.48834	0.00173313	0.000635179	0.00630596	0.823668	0.000635179	-0.0922601	0.481108	0.67284	0.573368	0.7651
ENSG00000050555	LAMC3	1.48912	1.07759	1.26997	1.7286	0.837634	0.808501	0.343876	0.47553	0.734284	0.090526	-0.0957708	-0.189357	-0.276833	-0.0935858	-0.181062
ENSG00000050748	MAPK9	27.0925	22.0341	26.2542	28.935	0.282763	0.938983	0.1604	0.640389	0.800045	0.0433703	-0.0885928	-0.130775	-0.364157	-0.0421819	-0.275564
ENSG00000050820	BCAR1	27.5405	59.5578	35.672	25.9096	0.000635179	0.0452405	0.000635179	0.0163542	0.857	0.000635179	0.0819328	0.432731	1.14118	0.350798	1.05925
ENSG00000051009	FAM160A2	14.579	19.9296	14.9697	13.8663	0.0784891	0.96128	0.0367202	0.829029	0.908311	0.00989814	0.0633913	0.0969953	0.466914	0.0336041	0.403523
ENSG00000051108	HERPUD1	73.1651	94.1946	89.369	53.6459	0.909999	0.34662	0.130478	0.000635179	0.0378498	0.000635179	0.433788	0.715429	0.789681	0.281642	0.355893
ENSG00000051128	HOMER3	24.6317	21.8689	24.1019	24.2424	0.923952	0.982886	0.885227	0.994524	0.986019	0.91067	0.0212449	-0.00774484	-0.136768	-0.0289897	-0.158012
ENSG00000051180	RAD51	48.0274	50.3569	48.3884	42.7084	0.938004	0.985928	0.916733	0.561396	0.581598	0.416461	0.162173	0.172546	0.227834	0.0103732	0.0656612
ENSG00000051341	POLQ	6.76901	10.2243	6.69851	5.20919	0.106103	0.98796	0.0993561	0.55341	0.499275	0.010648	0.282577	0.270931	0.761843	-0.0116457	0.479266
ENSG00000051382	PIK3CB	15.0546	13.1441	15.2572	16.0468	0.600894	0.980425	0.645105	0.910779	0.870324	0.364557	-0.0815821	-0.0645446	-0.252987	0.0170375	-0.171405
ENSG00000051523	CYBA	350.892	341.921	346.378	347.011	0.974382	0.97488	0.942912	0.994781	0.976232	0.969942	0.0159542	-0.00261899	-0.0211953	-0.0185732	-0.0371495
ENSG00000051596	THOC3	49.4102	41.4932	48.559	52.9514	0.392172	0.96696	0.321243	0.640464	0.755394	0.100581	-0.0961016	-0.120188	-0.337366	-0.0240867	-0.241265
ENSG00000051620	HEBP2	5.66468	5.42327	4.90827	4.49126	0.694074	0.466452	0.914101	0.752186	0.138493	0.281144	0.239727	0.0898259	0.193556	-0.149901	-0.0461707
ENSG00000051825	MPHOSPH9	20.915	22.9359	22.2782	22.7144	0.980873	0.962907	0.932876	0.985381	0.938982	0.990755	-0.10906	-0.0256904	0.0128724	0.0833692	0.121932
ENSG00000052126	PLEKHA5	4.0898	4.89417	4.4287	3.86348	0.779437	0.776112	0.448485	0.512317	0.867511	0.278371	0.0546377	0.13277	0.23362	0.0781322	0.178982
ENSG00000052344	PRSS8	1.11598	0.742723	1.09459	1.6185	0.339361	0.983507	0.305205	0.193599	0.226438	0.00755015	-0.215706	-0.225643	-0.399783	-0.00993769	-0.184077
ENSG00000052723	SIKE1	63.6025	82.4235	69.5446	63.696	0.558807	0.853304	0.228233	0.86085	0.997363	0.256243	-0.00205474	0.123037	0.361839	0.125092	0.363894
ENSG00000052749	RRP12	20.8281	24.3548	21.7931	19.2542	0.731954	0.930464	0.480078	0.643296	0.798435	0.175046	0.103063	0.162795	0.310318	0.0597325	0.207255
ENSG00000052795	FNIP2	0.706724	1.1602	0.705947	0.69674	0.177898	0.998822	0.185635	0.988966	0.987916	0.071076	0.00533135	0.00491715	0.228799	-0.000414204	0.223468
ENSG00000052802	MSMO1	29.3699	22.4722	25.9749	30.7008	0.473483	0.51732	0.0197172	0.354576	0.877489	0.0110246	-0.059945	-0.225193	-0.418182	-0.165248	-0.358237
ENSG00000052841	TTC17	31.8619	41.0848	43.9377	31.8579	0.951309	0.328596	0.575521	0.392386	0.999779	0.62715	0.000170431	0.440186	0.347686	0.440016	0.347516
ENSG00000053254	FOXN3	4.45868	7.39852	5.47793	5.63455	0.120038	0.40707	0.00119929	0.969636	0.370666	0.24006	-0.241304	-0.0299042	0.29989	0.2114	0.541194
ENSG00000053371	AKR7A2	51.9068	44.3168	48.2875	50.6866	0.639811	0.719989	0.230771	0.85085	0.947848	0.347253	0.0330312	-0.0672362	-0.185901	-0.100267	-0.218932
ENSG00000053372	MRTO4	67.5862	74.7364	59.6123	65.1392	0.531264	0.792109	0.867483	0.881776	0.963402	0.792109	0.0516459	-0.123937	0.192756	-0.175583	0.14111
ENSG00000053438	NNAT	1.18419	1.20241	1.06	1.04519	0.966705	0.971641	0.994172	0.995232	0.969242	0.965423	0.0643942	0.00699941	0.0726258	-0.0573948	0.0082316
ENSG00000053501	USE1	43.2544	39.6429	40.4746	46.2025	0.957466	0.75912	0.631464	0.331946	0.740564	0.239621	-0.0910499	-0.182508	-0.211037	-0.0914577	-0.119988
ENSG00000053524	MCF2L2	0.771788	0.949025	0.761251	0.951344	0.766749	0.986917	0.774058	0.661177	0.675238	0.997389	-0.0905552	-0.0960501	-0.00113403	-0.00549488	0.0894211
ENSG00000053702	NRIP2	0.30451	0.575692	0.323773	0.231935	0.873456	1	0.844186	1	1	0.724129	0.046165	0.0581741	0.206665	0.0120091	0.1605
ENSG00000053747	LAMA3	5.36368	12.2535	5.87815	5.00164	0.045999	0.926815	0.000635179	0.823446	0.930663	0.000635179	0.072734	0.170164	1.02555	0.09743	0.952817
ENSG00000053770	AP5M1	16.0477	18.3579	16.887	15.9654	0.91552	0.956246	0.816957	0.951135	0.994031	0.808977	0.00659393	0.0721725	0.180368	0.0655786	0.173774
ENSG00000053900	ANAPC4	10.7421	9.3736	9.52958	10.0723	0.979774	0.651061	0.676078	0.906834	0.880457	0.894435	0.0779025	-0.0663606	-0.0860116	-0.144263	-0.163914
ENSG00000053918	KCNQ1	13.2536	6.18299	9.41738	17.3555	0.114824	0.0675538	0.00173313	0.000635179	0.08136	0.000635179	-0.343594	-0.761512	-1.24204	-0.417918	-0.89845
ENSG00000054116	TRAPPC3	66.7265	59.1536	63.8029	60.2974	0.729676	0.873725	0.436228	0.806544	0.503443	0.958934	0.141695	0.0789792	-0.0267345	-0.0627153	-0.168429
ENSG00000054118	THRAP3	75.0146	103.632	98.2372	74.9091	0.893718	0.110094	0.0156608	0.101341	0.995872	0.0113949	0.00197766	0.382192	0.457821	0.380214	0.455843
ENSG00000054148	PHPT1	115.38	99.0721	113.616	119.781	0.30664	0.968366	0.247812	0.829746	0.903045	0.107175	-0.0531025	-0.074948	-0.268904	-0.0218455	-0.215802
ENSG00000054179	ENTPD2	0.449069	0.356964	0.261291	0.520066	1	0.20924	0.742588	0.0753886	0.846988	0.44073	-0.0412281	-0.156315	-0.0965318	-0.115087	-0.0553037
ENSG00000054267	ARID4B	12.9209	25.4577	21.1196	9.75954	0.543474	0.0170476	0.000635179	0.000635179	0.236215	0.000635179	0.343503	0.975285	1.22338	0.631782	0.879876
ENSG00000054277	OPN3	39.176	14.2862	22.9132	39.0697	0.0644153	0.0149652	0.000635179	0.0139061	0.99583	0.000635179	0.00372928	-0.721164	-1.33442	-0.724893	-1.33815
ENSG00000054282	SDCCAG8	10.3957	9.12639	9.71702	11.7951	0.951668	0.94283	0.858761	0.69468	0.847457	0.561666	-0.154316	-0.23555	-0.31017	-0.081234	-0.155854
ENSG00000054523	KIF1B	12.4631	11.9273	11.8926	13.4305	0.991367	0.858853	0.87857	0.349081	0.7035	0.389594	-0.093408	-0.151468	-0.147869	-0.0580602	-0.0544612
ENSG00000054598	FOXC1	17.3028	11.6427	10.6202	15.5243	0.5477	0.000635179	0.000635179	0.000635179	0.384599	0.00119929	0.139453	-0.473622	-0.361228	-0.613075	-0.500681
ENSG00000054611	TBC1D22A	8.4593	8.40929	9.15826	9.17384	0.647698	0.689519	0.985873	0.9949	0.676374	0.640961	-0.0953388	-0.00201299	-0.102253	0.0933258	-0.00691463
ENSG00000054654	SYNE2	19.4233	38.9201	30.0425	20.8467	0.679942	0.179662	0.0622678	0.292213	0.927054	0.0976847	-0.0928051	0.488001	0.840824	0.580806	0.933629
ENSG00000054690	PLEKHH1	4.62403	3.53406	5.993	5.08571	0.130855	0.584296	0.573887	0.793205	0.904136	0.350296	-0.0972032	0.173825	-0.356574	0.271028	-0.259371
ENSG00000054793	ATP9A	4.64544	3.57228	3.89195	5.04788	0.71216	0.218328	0.0187358	0.0370107	0.651109	0.000635179	-0.0848246	-0.258444	-0.338922	-0.17362	-0.254097
ENSG00000054938	CHRDL2	14.1336	22.9837	19.8233	10.7875	0.492632	0.0397934	0.00119929	0.000635179	0.195561	0.000635179	0.335334	0.771135	0.966253	0.435801	0.630919
ENSG00000054965	FAM168A	9.27118	9.70712	10.0753	9.69569	0.926384	0.718685	0.904224	0.917588	0.895998	0.997194	-0.0533384	0.0460821	0.00140923	0.0994205	0.0547476
ENSG00000054967	RELT	7.95078	10.3912	6.661	6.80046	0.000635179	0.309766	0.0381096	0.96676	0.379941	0.000635179	0.177231	-0.0230453	0.493665	-0.200276	0.316434
ENSG00000055044	NOP58	67.3617	56.2908	65.991	66.9771	0.319638	0.959716	0.21917	0.971117	0.986819	0.230468	0.00802178	-0.0207737	-0.242849	-0.0287955	-0.250871
ENSG00000055070	SZRD1	103.708	143.622	115.925	103.659	0.206042	0.655586	0.0124782	0.651655	0.998632	0.0131778	0.000668903	0.158454	0.462813	0.157785	0.462144
ENSG00000055130	CUL1	31.0359	22.9352	30.9004	31.095	0.000635179	0.987857	0.000635179	0.983453	0.994031	0.000635179	-0.00257862	-0.00850815	-0.408429	-0.00592952	-0.405851
ENSG00000055147	FAM114A2	11.0606	10.1019	11.5475	12.2164	0.865907	0.968531	0.931468	0.958957	0.91647	0.787484	-0.122335	-0.0695295	-0.232323	0.0528055	-0.109988
ENSG00000055163	CYFIP2	6.60847	2.5451	5.31562	7.15393	0.000635179	0.355392	0.000635179	0.207454	0.87244	0.000635179	-0.0886344	-0.323411	-1.01008	-0.234777	-0.921445
ENSG00000055208	TAB2	12.1226	22.9899	17.6068	11.2871	0.0177294	0.000635179	0.000635179	0.000635179	0.696725	0.000635179	0.0879795	0.561328	0.911319	0.473348	0.823339
ENSG00000055211	GINM1	11.2245	16.4813	13.4257	11.9236	0.048311	0.102715	0.000635179	0.372265	0.771811	0.000635179	-0.0743191	0.147804	0.408534	0.222123	0.482853
ENSG00000055332	EIF2AK2	39.017	165.463	141.517	23.1133	0.582669	0.000635179	0.000635179	0.000635179	0.00874065	0.000635179	0.70777	2.5147	2.73732	1.80693	2.02955
ENSG00000055483	USP36	36.7318	44.8269	27.853	32.5714	0.0027285	0.109314	0.257664	0.518688	0.606311	0.0324093	0.16394	-0.211703	0.437759	-0.375643	0.273819
ENSG00000055609	MLL3	8.40809	24.7166	10.8423	7.72712	0.00412116	0.626821	0.00412116	0.249589	0.927637	0.000635179	0.0976207	0.400819	1.45765	0.303198	1.36003
ENSG00000055917	PUM2	31.5838	38.6883	32.9339	30.6986	0.462519	0.933657	0.326224	0.853427	0.96119	0.228078	0.0385366	0.0953988	0.315385	0.0568622	0.276849
ENSG00000055950	MRPL43	71.4714	64.8789	71.5838	78.2198	0.675912	0.99623	0.679802	0.728629	0.710845	0.222231	-0.126776	-0.12457	-0.262407	0.00220542	-0.135632
ENSG00000055955	ITIH4	2.47712	2.37097	1.7573	1.29469	0.81128	0.744719	0.983177	0.775987	0.435976	0.534178	0.442428	0.189554	0.407811	-0.252875	-0.0346175
ENSG00000056050	C4orf27	16.1079	20.2437	17.5469	15.261	0.492983	0.719787	0.0962385	0.456111	0.851322	0.0327089	0.0691032	0.179424	0.365881	0.110321	0.296778
ENSG00000056097	ZFR	44.9487	40.2859	43.5896	44.653	0.796719	0.950481	0.549828	0.961827	0.985879	0.581803	0.00911535	-0.0332651	-0.141793	-0.0423805	-0.150909
ENSG00000056277	ZNF280C	1.78207	1.88309	1.37679	1.37625	0.0519291	0.0900943	0.901738	0.998705	0.116003	0.0607926	0.163754	0.000230727	0.201783	-0.163524	0.0380291
ENSG00000056558	TRAF1	0.134496	0.5068	0.142286	0.108589	0.000635179	1	0.000635179	1	1	0.000635179	0.0176175	0.0228732	0.249569	0.00525564	0.231951
ENSG00000056586	RC3H2	369.219	351.096	249.482	304.49	0.952226	0.94459	0.990676	0.971522	0.97348	0.979808	0.276431	-0.285385	0.20422	-0.561815	-0.0722101
ENSG00000056661	PCGF2	22.4238	28.7028	25.0704	25.5907	0.646632	0.812502	0.347603	0.975708	0.753538	0.724261	-0.175894	-0.0274659	0.154188	0.148429	0.330083
ENSG00000056736	IL17RB	5.47187	4.02892	4.69106	5.09199	0.275977	0.248081	0.00223579	0.672846	0.733335	0.0358906	0.0752789	-0.0839557	-0.234291	-0.159235	-0.30957
ENSG00000056972	TRAF3IP2	11.704	13.7602	15.314	11.9014	0.846731	0.342603	0.721721	0.400017	0.982173	0.77044	-0.0206331	0.316709	0.181056	0.337342	0.201689
ENSG00000057019	DCBLD2	6.12059	11.5128	5.77909	6.20162	0.00119929	0.953942	0.0417197	0.94123	0.989844	0.0726891	-0.0143244	-0.0763075	0.720346	-0.0619832	0.73467
ENSG00000057149	SERPINB3	3.98978	5.62432	4.66675	1.07077	0.115047	0.258369	0.00173313	0.000635179	0.000635179	0.000635179	0.963903	1.11838	1.31201	0.154481	0.348106
ENSG00000057252	SOAT1	173.799	114.615	155.335	199	0.0071404	0.550075	0.000635179	0.0403471	0.422774	0.000635179	-0.193269	-0.353356	-0.785442	-0.160087	-0.592173
ENSG00000057294	PKP2	6.88401	8.99801	6.66924	4.36811	0.0949564	0.962473	0.262975	0.00755015	0.0170476	0.000635179	0.480346	0.44504	0.788305	-0.0353055	0.30796
ENSG00000057608	GDI2	119.607	99.9565	129.413	118.399	0.0598144	0.757312	0.196134	0.727445	0.980177	0.2731	0.0144029	0.126285	-0.23987	0.111882	-0.254273
ENSG00000057657	PRDM1	4.07987	4.15325	5.2087	3.43561	0.33283	0.269388	0.977054	0.025131	0.520098	0.465802	0.161599	0.407297	0.178907	0.245699	0.0173081
ENSG00000057663	ATG5	17.3293	20.8774	19.8934	16.3071	0.916598	0.57869	0.366765	0.275977	0.870242	0.123897	0.0783861	0.258093	0.32152	0.179707	0.243134
ENSG00000057704	TMCC3	0.339461	0.334184	0.441536	0.296049	0.767917	0.730656	1	0.455575	1	1	0.0270227	0.0886356	0.0237649	0.0616129	-0.00325789
ENSG00000057757	PITHD1	48.3186	45.8679	39.654	44.0359	0.186046	0.0397934	0.799951	0.431995	0.511949	0.866373	0.128332	-0.144304	0.0562992	-0.272637	-0.0720333
ENSG00000057935	MTA3	22.3238	16.3231	21.8596	20.8353	0.0568143	0.973004	0.0839787	0.921915	0.886414	0.164322	0.0911029	0.0633041	-0.317602	-0.0277988	-0.408705
ENSG00000058056	USP13	13.5749	9.17587	12.0394	13.6336	0.0868978	0.617845	0.0110246	0.566806	0.991032	0.0071404	-0.00542713	-0.155169	-0.484263	-0.149742	-0.478836
ENSG00000058063	ATP11B	14.8192	19.0475	17.3004	14.8657	0.742027	0.501433	0.132517	0.553336	0.994172	0.181979	-0.00398311	0.194539	0.319557	0.198522	0.32354
ENSG00000058091	CDK14	14.4716	26.9786	20.8126	14.012	0.632736	0.494756	0.0605364	0.430204	0.978808	0.0444314	0.0408272	0.510677	0.855834	0.46985	0.815007
ENSG00000058262	SEC61A1	127.977	128.297	129.988	126.359	0.982802	0.981196	0.995726	0.964496	0.982983	0.980254	0.0180719	0.0402223	0.0216194	0.0221504	0.00354751
ENSG00000058272	PPP1R12A	25.0088	37.6494	34.6655	22.7536	0.929338	0.342053	0.234464	0.131405	0.881765	0.0966512	0.125791	0.566785	0.679661	0.440994	0.553869
ENSG00000058453	CROCC	7.00399	7.20168	5.42847	6.14568	0.445804	0.381957	0.971548	0.790268	0.709792	0.7085	0.144529	-0.13297	0.175862	-0.277499	0.0313328
ENSG00000058600	POLR3E	53.6693	51.0504	49.3367	53.8913	0.946	0.794594	0.908498	0.776547	0.991702	0.896621	-0.00574179	-0.122633	-0.0752601	-0.116891	-0.0695183
ENSG00000058668	ATP2B4	33.7672	32.9037	47.6241	37.7121	0.000635179	0.000635179	0.946137	0.0373018	0.446227	0.416751	-0.150941	0.321462	-0.186199	0.472404	-0.0352572
ENSG00000058673	ZC3H11A	57.0639	74.3628	66.7431	53.3899	0.608579	0.375578	0.0558607	0.150894	0.838388	0.0187358	0.0926537	0.311592	0.463247	0.218938	0.370593
ENSG00000058729	RIOK2	38.88	35.7232	32.9631	34.5234	0.807472	0.447761	0.799041	0.919085	0.638737	0.945229	0.162574	-0.062988	0.046631	-0.225562	-0.115943
ENSG00000058799	YIPF1	10.8785	12.8087	13.1285	10.2253	0.951165	0.123715	0.231894	0.0213649	0.775987	0.0536533	0.0750947	0.307399	0.276575	0.232304	0.20148
ENSG00000058804	TMEM48	39.6812	38.7399	41.486	41.2606	0.727936	0.861406	0.943428	0.985892	0.886286	0.759796	-0.0536569	0.00749734	-0.0866112	0.0611542	-0.0329544
ENSG00000059122	FLYWCH1	45.1298	36.1397	42.1178	47.2291	0.513469	0.852337	0.157733	0.66638	0.906229	0.0646502	-0.0628718	-0.158151	-0.368218	-0.0952787	-0.305346
ENSG00000059145	UNKL	24.232	40.2811	28.3387	33.1892	0.777206	0.919167	0.491847	0.939232	0.775283	0.915641	-0.423805	-0.213973	0.26488	0.209831	0.688685
ENSG00000059378	PARP12	38.2566	194.794	169.263	22.1061	0.478102	0.000635179	0.000635179	0.000635179	0.000635179	0.000635179	0.739827	2.82874	3.02922	2.08892	2.28939
ENSG00000059573	ALDH18A1	57.638	48.6085	48.4014	59.4482	0.991032	0.2713	0.322675	0.165732	0.94058	0.205901	-0.0431389	-0.285907	-0.279991	-0.242768	-0.236852
ENSG00000059588	TARBP1	18.2921	16.5162	18.8423	19.1656	0.630632	0.961098	0.791687	0.976292	0.935938	0.582253	-0.0608032	-0.0222069	-0.192933	0.0385963	-0.13213
ENSG00000059691	PET112	19.4808	20.0516	20.7895	19.7625	0.943624	0.828594	0.956663	0.875031	0.974323	0.976951	-0.0187966	0.066525	0.019039	0.0853215	0.0378356
ENSG00000059728	MXD1	12.5408	170.181	58.3238	9.5809	0.000635179	0.000635179	0.000635179	0.000635179	0.375578	0.000635179	0.328359	2.38098	3.89411	2.05262	3.56575
ENSG00000059758	CDK17	12.916	25.8833	25.8624	7.66184	0.998361	0.00223579	0.000635179	0.000635179	0.00672613	0.000635179	0.626491	1.52795	1.52903	0.901459	0.902541
ENSG00000059769	DNAJC25	17.0479	18.9285	15.0005	13.5571	0.242823	0.591159	0.746145	0.726957	0.202015	0.0610347	0.292059	0.128004	0.427896	-0.164055	0.135837
ENSG00000059804	SLC2A3	79.3971	50.6945	73.491	64.2641	0.141921	0.883565	0.0406226	0.748197	0.423923	0.435272	0.29675	0.188077	-0.330575	-0.108673	-0.627325
ENSG00000059915	PSD	0.66943	1.15033	0.686229	0.907377	0.423235	0.985685	0.361203	0.736885	0.680863	0.793721	-0.123186	-0.114136	0.115785	0.00905058	0.238971
ENSG00000060069	CTDP1	8.49309	11.7162	9.52694	7.66881	0.0612968	0.44225	0.000635179	0.0503602	0.51732	0.000635179	0.118029	0.253599	0.504471	0.13557	0.386441
ENSG00000060138	CSDA	369.258	372.297	369.376	336.715	0.982696	0.998839	0.982378	0.609468	0.616377	0.583042	0.13235	0.132809	0.144112	0.000458471	0.0117614
ENSG00000060140	STYK1	3.14275	6.06094	5.51438	3.36506	0.911892	0.0565934	0.153734	0.0378498	0.943377	0.20791	-0.0610543	0.48606	0.587354	0.547114	0.648408
ENSG00000060237	WNK1	86.7767	215.926	144.019	95.5468	0.068956	0.0156608	0.000635179	0.0903148	0.860736	0.000635179	-0.135913	0.58199	1.15967	0.717903	1.29559
ENSG00000060339	CCAR1	102.352	84.9338	104.135	98.3497	0.275172	0.973798	0.328466	0.885572	0.933946	0.519266	0.0564219	0.0808642	-0.207047	0.0244422	-0.263469
ENSG00000060491	OGFR	48.2702	158.648	160.103	35.6321	0.980866	0.000635179	0.000635179	0.000635179	0.00544737	0.000635179	0.41774	2.10688	2.09387	1.68914	1.67613
ENSG00000060558	GNA15	0.566822	0.57594	0.58048	0.558691	0.993537	0.980497	0.987011	0.972043	0.986632	0.980171	0.00457732	0.0122335	0.00969306	0.0076562	0.00511574
ENSG00000060566	CREB3L3	0.446419	0.667564	0.319333	0.786418	0.342373	0.690102	0.599546	0.110276	0.138493	0.888175	-0.18774	-0.264702	-0.0628888	-0.0769615	0.124851
ENSG00000060642	PIGV	10.1838	9.81099	10.9793	10.5651	0.564034	0.783308	0.932138	0.920554	0.933452	0.791702	-0.044458	0.0467904	-0.0892923	0.0912484	-0.0448343
ENSG00000060656	PTPRU	20.8689	18.2016	19.487	24.6406	0.910787	0.891002	0.766749	0.271375	0.577489	0.259591	-0.22024	-0.310163	-0.399157	-0.0899229	-0.178917
ENSG00000060688	SNRNP40	63.0031	54.7222	58.829	61.6514	0.790742	0.797902	0.413289	0.896408	0.962896	0.545156	0.0303163	-0.065433	-0.166279	-0.0957492	-0.196595
ENSG00000060749	QSER1	26.6584	38.0996	31.6522	23.5814	0.880792	0.842866	0.593189	0.632516	0.882833	0.415791	0.163863	0.395606	0.648493	0.231743	0.48463
ENSG00000060762	MPC1	20.8382	13.9799	19.1454	21.2054	0.0350229	0.771978	0.000635179	0.645852	0.965881	0.000635179	-0.0230116	-0.134117	-0.538202	-0.111105	-0.515191
ENSG00000060971	ACAA1	33.2825	33.6757	34.4645	33.3918	0.955222	0.911892	0.976951	0.924728	0.990934	0.981822	-0.00446235	0.0430775	0.0115266	0.0475398	0.0159889
ENSG00000061273	HDAC7	39.3162	43.9801	45.2273	39.1553	0.965968	0.657685	0.740344	0.639885	0.993092	0.72345	0.00562934	0.198543	0.159931	0.192913	0.154302
ENSG00000061656	SPAG4	8.32833	5.91711	7.86655	10.6609	0.163352	0.911468	0.10894	0.0513893	0.240591	0.00119929	-0.293773	-0.359762	-0.677334	-0.0659894	-0.383561
ENSG00000061676	NCKAP1	36.8762	31.4008	41.3356	37.8518	0.0639464	0.582253	0.385786	0.753001	0.958227	0.31647	-0.0357577	0.120908	-0.254762	0.156665	-0.219005
ENSG00000061794	MRPS35	55.1772	56.6285	55.2301	53.8484	0.965965	0.997637	0.958524	0.965471	0.962003	0.90228	0.033924	0.0352582	0.0700862	0.00133416	0.0361622
ENSG00000061936	SFSWAP	27.8313	34.6023	31.0249	26.377	0.838084	0.849213	0.471171	0.721321	0.942613	0.328862	0.0721048	0.218832	0.367212	0.146727	0.295107
ENSG00000061938	TNK2	33.4131	28.9782	26.1574	36.4308	0.822892	0.422884	0.759755	0.180311	0.897021	0.472715	-0.11798	-0.448749	-0.31101	-0.330769	-0.19303
ENSG00000061987	MON2	9.05568	9.77356	9.1471	9.38996	0.825663	0.980541	0.788886	0.949485	0.920334	0.920363	-0.0429749	-0.0310942	0.0477879	0.0118807	0.0907629
ENSG00000062038	CDH3	0.361722	1.07817	1.12479	0.368405	0.972951	0.0457415	0.0531645	0.0457415	1	0.0511493	-0.00407665	0.399843	0.378157	0.40392	0.382234
ENSG00000062194	GPBP1	35.2726	92.1109	75.3155	30.3039	0.0660903	0.000635179	0.000635179	0.000635179	0.277597	0.000635179	0.206407	1.25905	1.54265	1.05264	1.33625
ENSG00000062282	DGAT2	2.11906	0.747845	1.16652	2.48643	0.00672613	0.000635179	0.000635179	0.000635179	0.370871	0.000635179	-0.123253	-0.50267	-0.707267	-0.379417	-0.584015
ENSG00000062370	ZFP112	0.977704	2.14655	1.44826	1.29875	0.068529	0.177229	0.000635179	0.860543	0.489502	0.0570667	-0.147719	0.0639491	0.329992	0.211668	0.477711
ENSG00000062485	CS	150.904	150.956	149.878	168.551	0.989219	0.988919	0.999158	0.741487	0.7529	0.7709	-0.157577	-0.16729	-0.157087	-0.00971324	0.000490552
ENSG00000062582	MRPS24	158.655	206.448	174.166	164.388	0.0796074	0.489305	0.00173313	0.758401	0.886473	0.00951783	-0.0505855	0.0823841	0.325136	0.13297	0.375722
ENSG00000062598	ELMO2	16.5659	94.9211	58.1202	14.3321	0.000635179	0.000635179	0.000635179	0.000635179	0.549738	0.000635179	0.184945	1.88014	2.5691	1.69519	2.38416
ENSG00000062650	WAPAL	35.7784	41.161	37.0891	34.8131	0.832636	0.963272	0.745664	0.920554	0.971305	0.635064	0.0373424	0.0865471	0.229509	0.0492048	0.192167
ENSG00000062716	VMP1	190.61	314.354	250.825	140.134	0.59823	0.599464	0.0951676	0.100363	0.510829	0.00367842	0.438431	0.830887	1.15429	0.392457	0.715857
ENSG00000062725	APPBP2	17.1651	20.9671	20.9069	16.8014	0.995065	0.47842	0.476012	0.387326	0.976603	0.386727	0.0276414	0.284942	0.288729	0.257301	0.261087
ENSG00000062822	POLD1	68.8918	82.0419	73.3278	69.117	0.724212	0.889865	0.45442	0.903603	0.994406	0.478184	-0.00457571	0.0829879	0.240914	0.0875636	0.24549
ENSG00000063046	EIF4B	254.397	147.162	223.369	268.971	0.00834629	0.575062	0.000635179	0.317959	0.833316	0.000635179	-0.0797591	-0.265849	-0.861258	-0.18609	-0.781499
ENSG00000063127	SLC6A16	0.845324	0.490537	1.17161	1.11126	0.0691998	0.653128	0.357227	0.971545	0.733051	0.0909415	-0.128906	0.0277164	-0.321042	0.156622	-0.192136
ENSG00000063169	GLTSCR1	4.80944	9.44136	6.39412	3.76599	0.447031	0.756315	0.241758	0.357782	0.851573	0.0403471	0.239968	0.541811	0.988618	0.301843	0.74865
ENSG00000063176	SPHK2	12.9237	13.7909	14.4689	13.9553	0.978898	0.949005	0.972948	0.982197	0.96676	0.992579	-0.0964305	0.0457085	-0.0149423	0.142139	0.0814881
ENSG00000063177	RPL18	1317.07	1318.02	1352.53	1336.19	0.93133	0.930352	0.997308	0.972116	0.966315	0.968623	-0.0207618	0.0175094	-0.0197232	0.0382712	0.00103866
ENSG00000063180	CA11	9.56557	8.46358	9.61522	9.5708	0.80944	0.994031	0.848555	0.993935	0.998968	0.816287	-0.000652245	0.00552786	-0.145112	0.00618011	-0.14446
ENSG00000063241	ISOC2	43.6675	45.6706	45.4562	47.7397	0.987475	0.877248	0.852135	0.82832	0.56669	0.854073	-0.12323	-0.0678012	-0.061298	0.0554288	0.061932
ENSG00000063244	U2AF2	183.264	183.831	185.922	194.884	0.980425	0.974355	0.992239	0.88616	0.798906	0.832992	-0.0877633	-0.0672119	-0.0833547	0.0205514	0.00440862
ENSG00000063245	EPN1	90.5879	87.9171	91.0314	96.7503	0.930396	0.989388	0.940306	0.845298	0.814933	0.64739	-0.0929615	-0.0860674	-0.13519	0.00689407	-0.0422282
ENSG00000063322	MED29	17.2354	21.3778	19.8015	17.1758	0.846844	0.584988	0.145971	0.619528	0.992605	0.197073	0.00447706	0.185141	0.285852	0.180664	0.281375
ENSG00000063438	AHRR	1.58332	2.20056	1.56705	1.19848	0.685097	0.993671	0.677014	0.783785	0.745535	0.256243	0.16391	0.157345	0.393195	-0.00656545	0.229285
ENSG00000063587	ZNF275	2.00128	1.70347	1.42696	1.93016	0.12676	0.000635179	0.166993	0.00119929	0.8945	0.337555	0.0258735	-0.197659	-0.0857104	-0.223532	-0.111584
ENSG00000063601	MTMR1	26.2091	18.0317	23.3718	25.0291	0.254384	0.810686	0.100969	0.908708	0.951846	0.114427	0.0616472	-0.0912876	-0.432229	-0.152935	-0.493876
ENSG00000063660	GPC1	69.523	47.5878	54.0068	75.4678	0.578821	0.110895	0.00951783	0.0124782	0.78602	0.000635179	-0.11519	-0.467995	-0.643612	-0.352805	-0.528422
ENSG00000063761	ADCK1	6.18553	4.64999	5.50535	7.56757	0.346153	0.524839	0.0422444	0.00834629	0.136686	0.000635179	-0.225077	-0.350233	-0.5248	-0.125156	-0.299724
ENSG00000063854	HAGH	52.3677	33.3241	41.112	56.3856	0.423535	0.275872	0.00544737	0.109127	0.842241	0.000635179	-0.102863	-0.437523	-0.72496	-0.33466	-0.622097
ENSG00000063978	RNF4	40.4647	58.0218	43.3944	42.2353	0.163352	0.87852	0.0409041	0.964964	0.934298	0.0839787	-0.058934	0.0373162	0.440288	0.0962503	0.499223
ENSG00000064012	CASP8	22.4303	42.4333	48.7246	24.345	0.888805	0.0909415	0.026421	0.134338	0.920695	0.0561111	-0.108858	0.945156	0.754112	1.05401	0.86297
ENSG00000064042	LIMCH1	62.4882	75.2234	77.9766	59.0157	0.956537	0.333167	0.418333	0.19584	0.906181	0.250945	0.0798547	0.390397	0.339858	0.310543	0.260003
ENSG00000064102	ASUN	60.7805	28.0865	52.4924	58.618	0.000635179	0.517255	0.000635179	0.631871	0.938595	0.000635179	0.0505703	-0.153691	-1.01063	-0.204261	-1.0612
ENSG00000064115	TM7SF3	195.265	82.5489	154.291	177.942	0.00587761	0.453033	0.000635179	0.746042	0.856302	0.00119929	0.132603	-0.203297	-1.08967	-0.3359	-1.22228
ENSG00000064199	SPA17	9.02931	4.8932	7.11387	8.43069	0.399278	0.616852	0.0960317	0.776156	0.943248	0.15318	0.0805079	-0.194699	-0.597589	-0.275207	-0.678097
ENSG00000064205	WISP2	94.0221	56.2156	76.9198	107.985	0.00672613	0.116947	0.000635179	0.00223579	0.33411	0.000635179	-0.195868	-0.478848	-0.917829	-0.282979	-0.721961
ENSG00000064270	ATP2C2	1.34039	2.54047	1.257	0.559126	0.0163542	0.960097	0.113263	0.0639464	0.0612968	0.000635179	0.384365	0.347893	0.82719	-0.0364728	0.442825
ENSG00000064309	CDON	1.71851	0.857971	1.01304	2.4845	0.812417	0.0529049	0.0536533	0.000635179	0.229601	0.00119929	-0.270222	-0.573727	-0.649956	-0.303505	-0.379733
ENSG00000064313	TAF2	24.924	24.1677	23.034	22.4307	0.935768	0.869786	0.960862	0.968508	0.773269	0.861389	0.140198	0.0351936	0.0990919	-0.105004	-0.0411056
ENSG00000064393	HIPK2	2.75527	11.148	7.93235	2.45638	0.0156608	0.000635179	0.000635179	0.000635179	0.545532	0.000635179	0.093655	1.15626	1.5609	1.06261	1.46724
ENSG00000064419	TNPO3	26.9471	21.4803	28.603	26.5035	0.000635179	0.748342	0.0102757	0.631684	0.960881	0.0257979	0.0222797	0.102534	-0.279688	0.0802543	-0.301968
ENSG00000064489	MEF2BNB-MEF2B	1.37914	1.34075	1.07172	1.63041	0.95773	0.930197	0.991299	0.844393	0.948037	0.954687	-0.103476	-0.241086	-0.11996	-0.137609	-0.0164841
ENSG00000064490	RFXANK	60.422	55.0801	56.6868	62.7238	0.970115	0.91166	0.866605	0.825704	0.959835	0.784804	-0.0522417	-0.14126	-0.181308	-0.0890185	-0.129067
ENSG00000064545	TMEM161A	41.7849	38.7161	41.7365	47.8671	0.846761	0.996994	0.821386	0.543179	0.497399	0.267669	-0.187655	-0.189251	-0.292489	-0.00159564	-0.104834
ENSG00000064547	LPAR2	4.84614	3.62425	3.57183	6.17499	0.983509	0.327892	0.322466	0.0131778	0.382663	0.0071404	-0.255926	-0.553066	-0.539556	-0.29714	-0.28363
ENSG00000064601	CTSA	113.411	108.095	114.525	113.209	0.788886	0.978572	0.848229	0.974349	0.994831	0.851797	0.00252731	0.0163861	-0.0655045	0.0138588	-0.0680318
ENSG00000064607	SUGP2	34.0718	44.6421	35.7398	30.824	0.482735	0.952013	0.283845	0.738716	0.844846	0.0943181	0.13612	0.201336	0.506882	0.0652154	0.370761
ENSG00000064651	SLC12A2	4.26576	3.60593	3.51459	4.75544	0.978776	0.678814	0.808276	0.326327	0.879104	0.525807	-0.10856	-0.292796	-0.269096	-0.184236	-0.160536
ENSG00000064652	SNX24	8.38865	8.6621	7.4938	8.70777	0.842482	0.875412	0.971632	0.828844	0.966055	0.994406	-0.0436499	-0.1736	-0.00616644	-0.129951	0.0374834
ENSG00000064666	CNN2	68.8363	60.9263	56.9819	67.2378	0.798515	0.157893	0.447761	0.250945	0.952296	0.590546	0.032929	-0.231288	-0.137897	-0.264217	-0.170826
ENSG00000064687	ABCA7	24.2959	13.294	20.6128	25.2603	0.00989814	0.545965	0.000635179	0.37836	0.948568	0.000635179	-0.0519636	-0.269662	-0.833836	-0.217698	-0.781872
ENSG00000064703	DDX20	15.6623	23.6176	16.0377	14.7996	0.0238872	0.969819	0.0135366	0.859667	0.914542	0.00630596	0.0722463	0.102589	0.608708	0.0303422	0.536462
ENSG00000064726	BTBD1	48.9638	54.6785	48.9684	47.7812	0.646951	0.999661	0.636188	0.961947	0.960489	0.520394	0.0338718	0.0340021	0.187201	0.000130212	0.153329
ENSG00000064932	SBNO2	39.4802	60.1489	46.6883	36.9898	0.294988	0.59932	0.0128275	0.400519	0.900338	0.00501512	0.0893261	0.320478	0.672632	0.231152	0.583306
ENSG00000064933	PMS1	6.60757	3.95275	3.23476	5.73348	0.619615	0.000635179	0.048311	0.00544737	0.722958	0.182334	0.154488	-0.562994	-0.377561	-0.717483	-0.53205
ENSG00000064961	HMG20B	238.854	237.187	227.63	234.864	0.950965	0.933328	0.989016	0.961207	0.977542	0.985716	0.0240999	-0.0447478	0.01408	-0.0688477	-0.0100199
ENSG00000064995	TAF11	29.7135	33.6849	30.9253	30.9898	0.883437	0.947848	0.740484	0.995622	0.938283	0.861323	-0.0569229	-0.00282345	0.113294	0.0540995	0.170217
ENSG00000064999	ANKS1A	7.11319	21.8709	10.2913	6.96043	0.000635179	0.000635179	0.000635179	0.000635179	0.953829	0.000635179	0.0243882	0.455998	1.41361	0.431609	1.38922
ENSG00000065000	AP3D1	44.4927	51.8791	42.8387	47.0399	0.607223	0.958957	0.739751	0.83285	0.929676	0.849518	-0.0769518	-0.129212	0.13577	-0.0522598	0.212722
ENSG00000065029	ZNF76	15.9602	16.5588	12.6807	14.8485	0.0549076	0.13761	0.934066	0.386839	0.821503	0.63439	0.0921833	-0.198699	0.139483	-0.290883	0.0473
ENSG00000065054	SLC9A3R2	30.1342	23.0514	25.774	32.7367	0.488578	0.227822	0.00989814	0.0238872	0.649845	0.00119929	-0.112351	-0.322726	-0.471569	-0.210375	-0.359218
ENSG00000065057	NTHL1	31.0427	21.8127	28.5716	35.0881	0.432103	0.898122	0.229336	0.554734	0.79929	0.0563589	-0.166625	-0.278764	-0.639225	-0.11214	-0.4726
ENSG00000065060	UHRF1BP1	9.16054	24.4322	17.6483	8.82261	0.00173313	0.000635179	0.000635179	0.000635179	0.910834	0.000635179	0.0443584	0.860356	1.28825	0.815998	1.24389
ENSG00000065135	GNAI3	54.089	67.242	66.0562	51.6543	0.957034	0.0285186	0.0131778	0.00412116	0.824171	0.00223579	0.0640241	0.343033	0.367954	0.279009	0.30393
ENSG00000065150	IPO5	107.505	97.9561	112.298	105.879	0.249589	0.851778	0.497776	0.77182	0.964019	0.619079	0.0215827	0.0833861	-0.110048	0.0618034	-0.13163
ENSG00000065154	OAT	31.0979	19.2804	28.734	28.1865	0.00367842	0.780397	0.000635179	0.969459	0.61416	0.000635179	0.132836	0.0259321	-0.504378	-0.106904	-0.637214
ENSG00000065183	WDR3	39.8786	31.6657	32.7133	38.1367	0.953184	0.227532	0.200862	0.411685	0.902721	0.347163	0.0612912	-0.209433	-0.253643	-0.270725	-0.314934
ENSG00000065243	PKN2	25.5942	26.2044	31.2661	25.9935	0.659193	0.646575	0.9746	0.655671	0.982802	0.989219	-0.0207268	0.248961	0.0108284	0.269688	0.0315552
ENSG00000065268	WDR18	43.5912	41.6902	45.9162	43.3208	0.697659	0.884844	0.889972	0.869136	0.986887	0.918103	0.00858205	0.0803402	-0.0528636	0.0717581	-0.0614457
ENSG00000065308	TRAM2	10.3961	8.19499	9.34301	10.3655	0.301887	0.461775	0.0153145	0.481881	0.991367	0.0170476	0.00356572	-0.124517	-0.27846	-0.128083	-0.282026
ENSG00000065325	GLP2R	71.8396	42.1999	68.043	87.2037	0.00630596	0.924842	0.000635179	0.284253	0.452738	0.000635179	-0.272709	-0.348863	-1.01306	-0.0761539	-0.740352
ENSG00000065328	MCM10	15.7788	23.2864	18.0774	15.6086	0.464103	0.734338	0.0892394	0.728895	0.985345	0.0932881	0.0138777	0.189292	0.522081	0.175415	0.508204
ENSG00000065357	DGKA	7.81413	8.52379	7.99426	9.42586	0.973471	0.987473	0.961189	0.886424	0.847151	0.948568	-0.21937	-0.193131	-0.118648	0.0262394	0.100722
ENSG00000065361	ERBB3	10.3175	8.81575	8.70451	9.27232	0.992638	0.874278	0.918298	0.969456	0.945672	0.980171	0.127925	-0.0745657	-0.0596508	-0.202491	-0.187576
ENSG00000065413	ANKRD44	5.68968	1.96411	3.15549	4.24915	0.398864	0.167505	0.00672613	0.607104	0.599869	0.0680507	0.299264	-0.27755	-0.656663	-0.576814	-0.955927
ENSG00000065427	KARS	134.545	135.751	146.489	131.059	0.723934	0.671175	0.980964	0.529186	0.948508	0.922134	0.0373104	0.15829	0.0499967	0.12098	0.0126863
ENSG00000065457	ADAT1	39.2497	30.0646	32.5771	36.3852	0.925445	0.704504	0.501593	0.870458	0.92673	0.701383	0.103833	-0.150733	-0.259569	-0.254567	-0.363402
ENSG00000065485	PDIA5	23.3263	25.9308	28.3518	22.6137	0.86312	0.513632	0.814335	0.455377	0.967011	0.748001	0.0411748	0.302321	0.182395	0.261146	0.141221
ENSG00000065491	TBC1D22B	6.02647	9.51659	6.98753	5.1845	0.00119929	0.233548	0.000635179	0.00119929	0.204244	0.000635179	0.159878	0.323037	0.680754	0.163159	0.520876
ENSG00000065518	NDUFB4	255.801	213.716	267.217	299.185	0.144849	0.91952	0.234464	0.621637	0.367698	0.00412116	-0.224392	-0.16188	-0.481517	0.0625117	-0.257125
ENSG00000065526	SPEN	14.2572	20.5575	17.6596	14.0135	0.734114	0.520618	0.145048	0.545406	0.981177	0.185783	0.0217901	0.295945	0.494319	0.274155	0.472528
ENSG00000065548	ZC3H15	50.1695	58.6069	51.2744	47.7131	0.517859	0.962922	0.400853	0.797351	0.879145	0.190917	0.0695805	0.0998164	0.285856	0.0302358	0.216275
ENSG00000065559	MAP2K4	9.61014	7.22795	10.6163	9.91418	0.135061	0.809848	0.047544	0.913721	0.955198	0.0565934	-0.0372943	0.0826092	-0.368598	0.119904	-0.331303
ENSG00000065600	TMEM206	9.73751	13.6898	10.2998	10.0919	0.114022	0.913531	0.0907459	0.967176	0.948752	0.0705917	-0.0429146	0.0245939	0.375786	0.0675085	0.418701
ENSG00000065613	SLK	23.0766	34.3753	34.6169	24.3444	0.989902	0.0622678	0.052163	0.141012	0.936379	0.131239	-0.0711546	0.475013	0.465463	0.546168	0.536617
ENSG00000065615	CYB5R4	9.07219	9.92499	9.36242	8.49416	0.771415	0.916928	0.562655	0.509544	0.741027	0.173064	0.0773539	0.114683	0.184401	0.0373295	0.107047
ENSG00000065618	COL17A1	0.255956	1.67349	1.16416	0.398542	0.582347	0.00412116	0.000635179	0.0953754	1	0.0153145	-0.0884188	0.399665	0.614994	0.488084	0.703412
ENSG00000065621	GSTO2	1.20166	0.910075	1.17034	1.58189	0.542102	0.976295	0.494663	0.305969	0.403019	0.0568143	-0.161901	-0.176083	-0.299665	-0.0141825	-0.137764
ENSG00000065665	SEC61A2	5.35655	7.53442	5.84398	5.39962	0.851201	0.964947	0.716987	0.968144	0.994802	0.726676	-0.00842184	0.0841347	0.365694	0.0925565	0.374116
ENSG00000065675	PRKCQ	1.19041	1.94542	1.6821	1.18397	0.504655	0.0135366	0.00119929	0.0110246	0.990387	0.000635179	0.00291509	0.209702	0.309352	0.206787	0.306437
ENSG00000065717	TLE2	11.9903	5.94703	8.91551	14.2957	0.0480454	0.230038	0.000635179	0.0113949	0.504436	0.000635179	-0.220064	-0.578112	-1.036	-0.358047	-0.815939
ENSG00000065802	ASB1	15.4629	19.4078	17.5113	13.4374	0.818416	0.776547	0.360915	0.298672	0.683034	0.0454942	0.177863	0.33788	0.471707	0.160017	0.293843
ENSG00000065809	FAM107B	87.4497	88.9307	104.402	85.1519	0.479859	0.38021	0.97454	0.271749	0.956695	0.919278	0.0375445	0.287921	0.0612353	0.250377	0.0236908
ENSG00000065833	ME1	33.8925	28.2576	34.835	33.4543	0.0414459	0.929682	0.0940997	0.873092	0.970268	0.135636	0.0177218	0.0551166	-0.228663	0.0373948	-0.246385
ENSG00000065882	TBC1D1	14.2387	13.0903	14.2633	12.1579	0.820179	0.996157	0.812502	0.500852	0.478746	0.837175	0.197829	0.200013	0.0920142	0.00218388	-0.105815
ENSG00000065883	CDK13	10.1319	9.35784	9.74481	10.0466	0.874761	0.882273	0.640389	0.920695	0.980541	0.701977	0.0101795	-0.0366026	-0.0849375	-0.0467821	-0.095117
ENSG00000065911	MTHFD2	80.609	123.724	118.948	70.3839	0.944681	0.025131	0.00544737	0.00501512	0.675779	0.000635179	0.19063	0.740646	0.796519	0.550016	0.605889
ENSG00000065923	SLC9A7	1.46197	4.21479	2.09584	1.53871	0.00223579	0.332385	0.000635179	0.49737	0.965881	0.00223579	-0.0316303	0.210936	0.812482	0.242566	0.844112
ENSG00000065970	FOXJ2	4.73848	4.57956	3.83681	4.2207	0.771019	0.684815	0.973448	0.903508	0.864641	0.924226	0.115346	-0.0918968	0.0809142	-0.207243	-0.0344321
ENSG00000065978	YBX1	1175.15	1069.98	1191.76	1136.88	0.37182	0.96676	0.481752	0.820013	0.896166	0.725808	0.0476824	0.0678971	-0.0873378	0.0202146	-0.13502
ENSG00000066027	PPP2R5A	21.7836	15.7519	24.5207	22.7991	0.000635179	0.372053	0.000635179	0.679854	0.850175	0.000635179	-0.0603207	0.0968311	-0.482314	0.157152	-0.421994
ENSG00000066044	ELAVL1	58.8075	51.3311	56.0967	59.4854	0.666488	0.873565	0.384508	0.822388	0.977276	0.328097	-0.0159946	-0.0817877	-0.205267	-0.0657931	-0.189272
ENSG00000066056	TIE1	0.205088	0.128935	0.180351	0.488995	1	1	1	0.0573273	0.114235	0.342603	-0.174727	-0.191003	-0.225431	-0.0162758	-0.0507043
ENSG00000066084	DIP2B	10.375	21.469	14.5951	11.1002	0.000635179	0.000635179	0.000635179	0.00794517	0.745871	0.000635179	-0.0821603	0.341168	0.841168	0.423329	0.923328
ENSG00000066117	SMARCD1	78.0743	114.37	103.418	79.3259	0.762714	0.108725	0.0187358	0.146807	0.979116	0.0270359	-0.0223756	0.374334	0.516932	0.39671	0.539308
ENSG00000066135	KDM4A	16.2826	22.4764	19.1518	15.1056	0.411368	0.381191	0.0139061	0.186373	0.815661	0.00874065	0.0960025	0.306312	0.516923	0.210309	0.42092
ENSG00000066136	NFYC	45.2701	49.894	44.1911	44.7228	0.852983	0.974315	0.833523	0.986885	0.983358	0.824688	0.0168012	-0.0165118	0.151441	-0.033313	0.13464
ENSG00000066230	SLC9A3	3.42678	1.55241	2.28852	3.74591	0.541413	0.432312	0.0809059	0.286556	0.942457	0.045999	-0.082439	-0.422056	-0.693737	-0.339617	-0.611298
ENSG00000066248	NGEF	2.87711	0.563956	1.44433	3.51164	0.303278	0.513101	0.0213649	0.333545	0.924605	0.0071404	-0.176455	-0.678258	-1.10411	-0.501803	-0.927655
ENSG00000066279	ASPM	25.3249	25.7736	29.4567	26.7579	0.293076	0.191541	0.962107	0.511726	0.799199	0.890748	-0.0737421	0.129409	-0.0502441	0.203151	0.023498
ENSG00000066322	ELOVL1	93.8351	105.201	113.442	97.2957	0.720589	0.109697	0.42909	0.250811	0.901838	0.678572	-0.0511771	0.217365	0.110515	0.268542	0.161692
ENSG00000066379	ZNRD1	44.4257	39.4305	38.3032	45.5251	0.938673	0.269663	0.461604	0.159047	0.946228	0.314753	-0.033766	-0.237795	-0.197996	-0.204029	-0.16423
ENSG00000066422	ZBTB11	7.732	7.50467	6.73776	7.12233	0.56416	0.380104	0.936404	0.838243	0.666073	0.847457	0.093334	-0.0621389	0.0592342	-0.155473	-0.0340998
ENSG00000066427	ATXN3	12.8815	20.4633	20.9287	15.3596	0.975623	0.00320878	0.0102757	0.11563	0.464981	0.182807	-0.222214	0.401421	0.371836	0.623635	0.59405
ENSG00000066455	GOLGA5	13.4878	11.5657	11.9469	14.0979	0.910399	0.341683	0.176689	0.12461	0.849023	0.048827	-0.0557403	-0.206928	-0.246909	-0.151188	-0.191169
ENSG00000066557	LRRC40	8.94594	8.57962	8.795	9.11163	0.940503	0.961567	0.871094	0.899868	0.959383	0.774488	-0.0216746	-0.0417072	-0.0707827	-0.0200326	-0.049108
ENSG00000066583	ISOC1	24.323	18.0105	22.6495	25.641	0.0717654	0.785106	0.0131778	0.445148	0.855856	0.000635179	-0.0704859	-0.165251	-0.466053	-0.0947655	-0.395567
ENSG00000066629	EML1	12.0428	5.5923	8.22783	14.276	0.0841957	0.0213649	0.000635179	0.000635179	0.487167	0.000635179	-0.212916	-0.670246	-1.10014	-0.457331	-0.887222
ENSG00000066651	TRMT11	15.3079	31.1418	19.7106	10.8946	0.747941	0.884064	0.427515	0.546106	0.769921	0.132694	0.424664	0.751633	1.36188	0.326969	0.937221
ENSG00000066654	THUMPD1	13.2082	22.3822	15.8072	13.1442	0.0353117	0.323134	0.000635179	0.346442	0.990983	0.000635179	0.00608404	0.233695	0.687063	0.227611	0.680979
ENSG00000066697	MSANTD3	28.6593	24.5618	27.6019	30.6332	0.523524	0.914815	0.306542	0.563837	0.775742	0.0726891	-0.0900157	-0.140651	-0.296988	-0.050635	-0.206972
ENSG00000066735	KIF26A	15.7698	12.8826	12.9518	17.251	0.985676	0.0355994	0.027635	0.000635179	0.516416	0.000635179	-0.115506	-0.364614	-0.371307	-0.249108	-0.255801
ENSG00000066739	ATG2B	6.3092	5.59819	5.70001	5.43474	0.985381	0.929998	0.907062	0.957879	0.801521	0.97387	0.160427	0.050578	0.0313735	-0.109849	-0.129054
ENSG00000066777	ARFGEF1	18.4982	14.404	15.772	18.7438	0.951774	0.887298	0.808931	0.848767	0.990479	0.753261	-0.017183	-0.223074	-0.338633	-0.205891	-0.32145
ENSG00000066827	ZFAT	8.14039	15.6743	9.57023	8.60497	0.0117557	0.635525	0.000635179	0.835237	0.941273	0.0027285	-0.0646274	0.125677	0.736913	0.190304	0.80154
ENSG00000066855	MTFR1	34.0742	33.9882	32.0128	33.1711	0.889021	0.873298	0.994565	0.942912	0.958934	0.964209	0.0365769	-0.0483127	0.0331335	-0.0848896	-0.00344346
ENSG00000066923	STAG3	1.92274	3.36882	2.16882	1.6708	0.0740056	0.846031	0.0190726	0.455298	0.797048	0.000635179	0.0957672	0.183545	0.548511	0.0877774	0.452743
ENSG00000066926	FECH	20.8574	13.7104	17.621	19.1858	0.145971	0.404827	0.0027285	0.77079	0.756557	0.0177294	0.109564	-0.110699	-0.431378	-0.220263	-0.540941
ENSG00000066933	MYO9A	5.68414	4.79816	4.65965	7.52765	0.975003	0.597012	0.728575	0.13779	0.467731	0.201278	-0.310237	-0.516674	-0.486976	-0.206437	-0.176739
ENSG00000067057	PFKP	123.636	122.319	127.928	125.675	0.938982	0.952121	0.984718	0.975645	0.976774	0.965788	-0.0232261	0.0252363	-0.0384293	0.0484625	-0.0152031
ENSG00000067064	IDI1	45.3407	26.2681	31.4117	39.4145	0.48669	0.0193952	0.00223579	0.212944	0.579372	0.026421	0.192945	-0.309783	-0.550961	-0.502728	-0.743906
ENSG00000067066	SP100	34.9017	248.786	187.034	19.3787	0.104682	0.000635179	0.000635179	0.000635179	0.000635179	0.000635179	0.787513	3.1444	3.55221	2.35689	2.7647
ENSG00000067082	KLF6	11.1268	73.2897	45.2344	4.69617	0.00367842	0.000635179	0.000635179	0.000635179	0.000635179	0.000635179	0.971107	2.81843	3.49104	1.84732	2.51994
ENSG00000067113	PPAP2A	9.13646	5.40352	8.44109	10.7896	0.202506	0.940076	0.11544	0.631617	0.806579	0.0193952	-0.19968	-0.292699	-0.788688	-0.0930184	-0.589007
ENSG00000067141	NEO1	16.7338	17.8112	18.8231	15.9837	0.947568	0.844931	0.936916	0.740678	0.959091	0.857161	0.0589537	0.211495	0.139626	0.152541	0.0806727
ENSG00000067167	TRAM1	86.0957	106.996	114.666	84.5095	0.883437	0.179045	0.164672	0.141012	0.968056	0.121833	0.026213	0.431454	0.333345	0.405241	0.307132
ENSG00000067177	PHKA1	10.9385	7.51842	9.79842	10.6382	0.00501512	0.40697	0.000635179	0.598659	0.927517	0.000635179	0.0338794	-0.0991973	-0.408997	-0.133077	-0.442876
ENSG00000067182	TNFRSF1A	139.384	125.077	162.241	131.209	0.113091	0.473341	0.703606	0.277597	0.888182	0.926398	0.0859273	0.302123	-0.0679886	0.216195	-0.153916
ENSG00000067191	CACNB1	3.03311	2.92335	1.35372	2.45442	0.00544737	0.00587761	0.973288	0.0436385	0.674817	0.766889	0.176213	-0.409475	0.144403	-0.585688	-0.0318098
ENSG00000067208	EVI5	8.66574	9.0695	7.6162	9.14828	0.581666	0.752808	0.950679	0.534166	0.933946	0.988496	-0.0638371	-0.213282	-0.0102311	-0.149445	0.053606
ENSG00000067221	STOML1	5.08986	4.40683	5.05662	6.23156	0.424389	0.985688	0.427515	0.331208	0.37158	0.0617992	-0.215409	-0.222189	-0.361555	-0.00677982	-0.146146
ENSG00000067225	PKM	3557.89	3631.94	3861.28	3662.76	0.860084	0.771938	0.966705	0.883921	0.949485	0.984625	-0.0418861	0.0761075	-0.0121841	0.117994	0.0297019
ENSG00000067248	DHX29	14.3793	12.0084	13.6378	14.7279	0.309766	0.807712	0.0894491	0.649123	0.940904	0.0436385	-0.0303826	-0.0972188	-0.255964	-0.0668361	-0.225582
ENSG00000067334	DNTTIP2	49.1288	55.5661	47.3642	43.0383	0.287902	0.916643	0.466544	0.584844	0.355277	0.025131	0.182984	0.132313	0.354067	-0.050671	0.171083
ENSG00000067365	METTL22	12.7662	32.3265	20.1452	11.6182	0.2259	0.234029	0.000635179	0.13779	0.861667	0.000635179	0.116763	0.701458	1.33379	0.584695	1.21702
ENSG00000067369	TP53BP1	29.0513	25.8853	26.4562	30.1532	0.978717	0.86931	0.845686	0.731549	0.962042	0.705191	-0.0503087	-0.176219	-0.205458	-0.125911	-0.155149
ENSG00000067533	RRP15	23.1076	24.2021	22.5963	21.1315	0.913493	0.977155	0.945512	0.917184	0.853226	0.707049	0.118265	0.0885825	0.179824	-0.0296828	0.0615583
ENSG00000067560	RHOA	368.53	368.618	388.54	370.778	0.832508	0.829698	0.999041	0.858546	0.985381	0.986389	-0.00872636	0.0671536	-0.00838377	0.07588	0.000342596
ENSG00000067596	DHX8	26.8168	34.2541	32.9494	26.3842	0.935768	0.341934	0.22974	0.212639	0.977843	0.123195	0.0218221	0.30018	0.353056	0.278358	0.331234
ENSG00000067601	PMS2P4	2.62937	2.45721	1.64947	3.79111	0.661762	0.582965	0.964091	0.234029	0.574278	0.463687	-0.323024	-0.666153	-0.377699	-0.343129	-0.0546749
ENSG00000067606	PRKCZ	13.9641	11.7842	15.3787	13.8251	0.4121	0.879012	0.713889	0.845087	0.98821	0.708756	0.0126166	0.135106	-0.199199	0.122489	-0.211816
ENSG00000067704	IARS2	69.7389	49.8437	70.457	70.1151	0.00874065	0.975623	0.0110246	0.985892	0.985381	0.00951783	-0.00754575	0.0068237	-0.476133	0.0143694	-0.468587
ENSG00000067829	IDH3G	86.406	93.634	91.2991	91.9593	0.971522	0.927393	0.859667	0.989268	0.906229	0.977868	-0.0878917	-0.0101728	0.0254877	0.0777189	0.113379
ENSG00000067836	ROGDI	12.7446	16.5349	18.212	13.4231	0.743798	0.0375842	0.182334	0.0320961	0.906952	0.190791	-0.0649061	0.390119	0.265152	0.455025	0.330058
ENSG00000067900	ROCK1	11.3596	12.5008	11.9207	10.994	0.841908	0.827295	0.53434	0.605701	0.904852	0.32144	0.0400312	0.0993861	0.158287	0.0593549	0.118256
ENSG00000067955	CBFB	76.6871	75.3197	67.9155	73.1326	0.766275	0.706275	0.972078	0.860965	0.910748	0.953573	0.0666881	-0.103827	0.041397	-0.170515	-0.0252911
ENSG00000067992	PDK3	6.21094	2.99712	5.77576	6.58939	0.000635179	0.718384	0.000635179	0.335961	0.793877	0.000635179	-0.0650083	-0.143572	-0.781459	-0.0785637	-0.716451
ENSG00000068001	HYAL2	23.8177	13.1704	19.8073	25.6382	0.0627528	0.417411	0.00367842	0.189334	0.815763	0.000635179	-0.0983032	-0.341853	-0.865405	-0.243549	-0.767101
ENSG00000068024	HDAC4	5.93789	4.46571	5.90609	6.95207	0.680236	0.995542	0.724261	0.832024	0.862223	0.314753	-0.173466	-0.179257	-0.469413	-0.00579119	-0.295947
ENSG00000068028	RASSF1	22.9547	25.6858	19.912	21.5601	0.00587761	0.214698	0.384952	0.632863	0.754608	0.108133	0.0829659	-0.104624	0.232801	-0.18759	0.149835
ENSG00000068078	FGFR3	8.9363	3.56867	3.99621	8.61045	0.842482	0.0071404	0.00119929	0.00173313	0.973775	0.000635179	0.0436389	-0.823363	-0.930081	-0.867002	-0.97372
ENSG00000068079	IFI35	51.1255	276.706	255.275	29.3001	0.741027	0.000635179	0.000635179	0.000635179	0.000635179	0.000635179	0.763237	3.03907	3.1545	2.27583	2.39127
ENSG00000068097	HEATR6	13.4855	22.0848	17.3067	13.4458	0.373298	0.362853	0.0173893	0.276357	0.995043	0.010648	0.00370337	0.321887	0.640908	0.318184	0.637205
ENSG00000068120	COASY	120.038	118.057	137.81	121.452	0.396005	0.50324	0.971404	0.549828	0.980162	0.948911	-0.0166198	0.179517	-0.0402307	0.196137	-0.0236109
ENSG00000068137	PLEKHH3	10.4197	6.67824	5.46551	10.0109	0.186046	0.000635179	0.00457033	0.000635179	0.948937	0.0121289	0.0482861	-0.686032	-0.46887	-0.734318	-0.517156
ENSG00000068305	MEF2A	10.1645	11.2703	12.0982	10.957	0.912446	0.594199	0.856754	0.833032	0.899487	0.972946	-0.0910547	0.121779	0.0344693	0.212834	0.125524
ENSG00000068308	OTUD5	60.8099	74.5494	64.7806	55.4985	0.520546	0.86099	0.276504	0.428675	0.754082	0.0568143	0.127468	0.215905	0.412867	0.0884371	0.285399
ENSG00000068323	TFE3	35.7551	40.0446	36.6622	37.9959	0.6355	0.942754	0.484126	0.906062	0.784249	0.841792	-0.0831806	-0.0489284	0.0720684	0.0342522	0.155249
ENSG00000068354	TBC1D25	12.4678	11.829	10.4446	12.7766	0.693523	0.376672	0.920261	0.259591	0.961387	0.844753	-0.0304688	-0.247794	-0.0956175	-0.217326	-0.0651487
ENSG00000068366	ACSL4	22.9262	36.861	33.8598	20.2326	0.901161	0.147761	0.0288242	0.0309144	0.765283	0.00119929	0.164986	0.689691	0.805646	0.524704	0.64066
ENSG00000068383	INPP5A	12.1666	7.05196	9.27563	13.7028	0.589326	0.462867	0.0462575	0.268665	0.774166	0.0113949	-0.148528	-0.477814	-0.79472	-0.329286	-0.646191
ENSG00000068394	GPKOW	29.4294	39.4603	32.7205	30.5421	0.0516485	0.419472	0.000635179	0.687549	0.881461	0.00457033	-0.0501926	0.0934804	0.349423	0.143673	0.399616
ENSG00000068400	GRIPAP1	34.7843	57.2601	47.8376	34.4634	0.123897	0.00119929	0.000635179	0.000635179	0.979282	0.000635179	0.012641	0.450786	0.700612	0.438144	0.687971
ENSG00000068438	FTSJ1	110.35	109.88	110.174	109.156	0.994031	0.995987	0.99008	0.983289	0.980171	0.986503	0.0154143	0.0131525	0.00936633	-0.0022618	-0.00604797
ENSG00000068489	PRR11	34.7107	22.9077	34.3047	35.9399	0.00672613	0.979643	0.000635179	0.905347	0.926419	0.000635179	-0.0475153	-0.0635595	-0.607124	-0.0160443	-0.559609
ENSG00000068615	REEP1	6.16342	4.3352	5.13746	6.06201	0.737952	0.596026	0.244187	0.585743	0.978808	0.244324	0.0180341	-0.175729	-0.347749	-0.193763	-0.365784
ENSG00000068650	ATP11A	10.9009	9.45978	7.67029	10.5126	0.477132	0.203371	0.782785	0.120038	0.961198	0.81368	0.0440901	-0.371751	-0.126802	-0.415841	-0.170892
ENSG00000068654	POLR1A	15.7964	22.1311	15.607	17.8455	0.375189	0.988008	0.374234	0.839626	0.851409	0.668789	-0.157226	-0.172663	0.282082	-0.0154363	0.439308
ENSG00000068697	LAPTM4A	148.471	171.424	208.388	140.303	0.359772	0.0687366	0.356121	0.0282168	0.851797	0.122013	0.0805194	0.564086	0.285337	0.483567	0.204818
ENSG00000068724	TTC7A	20.0871	18.581	20.7437	21.9966	0.90785	0.978244	0.939853	0.96048	0.927637	0.802281	-0.119626	-0.077363	-0.221517	0.042263	-0.101891
ENSG00000068745	IP6K2	42.4569	46.8217	43.8627	42.3643	0.788923	0.92959	0.601048	0.918648	0.994467	0.566598	0.00300815	0.0479221	0.138123	0.0449139	0.135115
ENSG00000068784	SRBD1	4.86303	5.86771	4.52855	4.48803	0.0883946	0.859503	0.322891	0.983177	0.7953	0.0386771	0.0810652	0.00898211	0.278163	-0.0720831	0.197098
ENSG00000068793	CYFIP1	53.5596	42.2368	53.1604	57.884	0.673858	0.992297	0.65472	0.906867	0.916094	0.464103	-0.108134	-0.118538	-0.436924	-0.0104033	-0.328789
ENSG00000068796	KIF2A	33.7637	29.3289	30.6883	27.6414	0.952525	0.872471	0.770344	0.830781	0.593189	0.929821	0.270882	0.141161	0.0798805	-0.129722	-0.191002
ENSG00000068878	PSME4	30.2923	34.0371	37.0026	31.9419	0.820979	0.372905	0.684635	0.557637	0.907709	0.870061	-0.0718771	0.200503	0.0864156	0.27238	0.158293
ENSG00000068885	IFT80	15.3608	8.08292	11.8951	14.5871	0.615271	0.732695	0.222744	0.828474	0.968673	0.303941	0.0657718	-0.255485	-0.718148	-0.321257	-0.78392
ENSG00000068903	SIRT2	9.99261	8.39251	9.8851	10.7174	0.583102	0.983702	0.526837	0.81732	0.84735	0.270789	-0.0846581	-0.0976497	-0.29126	-0.0129916	-0.206602
ENSG00000068912	ERLEC1	23.0662	21.7073	23.5264	23.4571	0.774309	0.966813	0.856116	0.992666	0.971641	0.78684	-0.0223248	0.00392201	-0.102737	0.0262468	-0.0804119
ENSG00000068971	PPP2R5B	7.37888	7.64017	8.39902	8.28719	0.890748	0.768801	0.963638	0.984718	0.759376	0.892275	-0.133361	0.0155986	-0.0937185	0.14896	0.0396429
ENSG00000068976	PYGM	0.319041	0.223763	0.336301	0.535922	1	1	1	0.752422	0.589825	0.45776	-0.128982	-0.118284	-0.189507	0.0106978	-0.0605253
ENSG00000069011	PITX1	44.4918	54.868	44.3347	47.6558	0.583865	0.995182	0.552237	0.926558	0.928394	0.752186	-0.094986	-0.0998692	0.195655	-0.00488325	0.290641
ENSG00000069020	MAST4	0.867679	1.71495	0.901082	0.588832	0.0294315	0.972948	0.0320961	0.274895	0.384508	0.000635179	0.147582	0.16429	0.521041	0.0167075	0.373459
ENSG00000069248	NUP133	18.4075	14.4479	16.6406	18.5242	0.509866	0.635442	0.131962	0.575239	0.986827	0.111505	-0.00822653	-0.138878	-0.319423	-0.130651	-0.311196
ENSG00000069275	NUCKS1	922.471	838.644	948.851	1062.88	0.902508	0.981726	0.934774	0.918937	0.888053	0.732723	-0.203991	-0.1634	-0.341124	0.0405912	-0.137133
ENSG00000069329	VPS35	113.843	116.577	123.805	101.773	0.900789	0.837213	0.970268	0.397877	0.746196	0.641573	0.15874	0.277758	0.192393	0.119018	0.0336533
ENSG00000069345	DNAJA2	48.9059	58.7592	57.2917	48.2489	0.932469	0.14016	0.0712961	0.0866581	0.968926	0.0378498	0.0187409	0.238738	0.274011	0.219997	0.25527
ENSG00000069399	BCL3	16.5619	24.5703	20.9688	11.3044	0.556841	0.221548	0.00989814	0.000635179	0.00587761	0.000635179	0.480441	0.787772	0.997911	0.307331	0.51747
ENSG00000069424	KCNAB2	32.216	21.9599	24.8518	32.1037	0.65817	0.0883946	0.0273326	0.0850693	0.992892	0.0285186	0.00474284	-0.344909	-0.509306	-0.349652	-0.514049
ENSG00000069431	ABCC9	0.591305	0.743553	0.609795	0.549388	0.158738	0.945129	0.0815838	0.638237	0.795432	0.0149652	0.0235279	0.0337855	0.105894	0.0102577	0.0823666
ENSG00000069482	GAL	246.443	269.305	277.708	256.779	0.907937	0.297143	0.514007	0.589958	0.854401	0.813628	-0.0588057	0.112201	0.0681951	0.171007	0.127001
ENSG00000069493	CLEC2D	1.12155	2.77942	2.87055	0.782228	0.978808	0.0355994	0.052163	0.000635179	0.602804	0.00119929	0.166022	0.807844	0.780595	0.641822	0.614573
ENSG00000069509	FUNDC1	32.7653	32.3229	32.4902	33.1718	0.986789	0.980597	0.969929	0.953053	0.972116	0.936255	-0.0167711	-0.0282327	-0.0352477	-0.0114615	-0.0184766
ENSG00000069535	MAOB	22.6769	11.076	17.2493	26.5347	0.00173313	0.0724536	0.000635179	0.00119929	0.390017	0.000635179	-0.209556	-0.567911	-1.1258	-0.358355	-0.91624
ENSG00000069667	RORA	0.228414	0.44168	0.556197	0.319125	0.696384	0.0156608	0.113091	0.166516	1	0.576289	-0.0575633	0.140418	0.0742936	0.197982	0.131857
ENSG00000069696	DRD4	0.281324	0.511988	0.366317	0.18222	0.602876	1	0.321131	1	1	0.0519291	0.0640748	0.116847	0.203033	0.052772	0.138958
ENSG00000069702	TGFBR3	15.7868	12.9823	14.9222	16.3872	0.716472	0.927474	0.472971	0.847457	0.95546	0.364167	-0.0478948	-0.119785	-0.295443	-0.0718898	-0.247548
ENSG00000069812	HES2	2.80829	1.92142	2.53987	3.56602	0.686597	0.917184	0.442461	0.438147	0.595216	0.118297	-0.211122	-0.293995	-0.50527	-0.0828729	-0.294148
ENSG00000069849	ATP1B3	738.349	569.723	659.699	737.702	0.777089	0.847457	0.468374	0.849463	0.998299	0.477027	0.00126134	-0.160769	-0.371628	-0.16203	-0.372889
ENSG00000069869	NEDD4	27.9263	33.6489	31.6075	25.2965	0.936109	0.820055	0.651758	0.527296	0.870556	0.352437	0.132698	0.300067	0.385142	0.167369	0.252444
ENSG00000069943	PIGB	15.431	16.8122	16.3649	14.2783	0.982318	0.965187	0.950679	0.886193	0.956873	0.867475	0.0987053	0.174001	0.208719	0.0752957	0.110013
ENSG00000069956	MAPK6	21.7335	15.4854	15.8439	22.1062	0.977998	0.188297	0.183122	0.150894	0.979319	0.151415	-0.0224794	-0.433973	-0.463253	-0.411494	-0.440774
ENSG00000069966	GNB5	19.8095	16.4143	18.7382	18.679	0.670248	0.909402	0.410363	0.994296	0.903269	0.681391	0.0767903	0.00412426	-0.16734	-0.072666	-0.24413
ENSG00000069974	RAB27A	24.3392	16.8793	23.0497	21.5787	0.373225	0.945672	0.24006	0.93326	0.822926	0.537561	0.159727	0.0873091	-0.320679	-0.0724182	-0.480406
ENSG00000069998	CECR5	28.6551	29.3493	30.8797	31.5821	0.824943	0.671838	0.944315	0.945129	0.503005	0.671329	-0.131565	-0.0304953	-0.0992592	0.10107	0.0323061
ENSG00000070010	UFD1L	89.6021	99.8574	106.656	95.2313	0.951774	0.782192	0.895998	0.86757	0.945403	0.96119	-0.0860401	0.160275	0.0670581	0.246315	0.153098
ENSG00000070018	LRP6	9.8237	9.87305	9.42186	9.67372	0.962694	0.968872	0.994406	0.977049	0.984403	0.980399	0.0184172	-0.0314668	0.0244262	-0.049884	0.00600902
ENSG00000070047	PHRF1	11.3662	13.7683	10.2746	10.1195	0.00755015	0.664218	0.300117	0.968056	0.580055	0.00223579	0.141259	0.0183458	0.379697	-0.122913	0.238438
ENSG00000070061	IKBKAP	46.2854	30.5518	39.2777	39.8403	0.454175	0.688218	0.0945301	0.983369	0.714623	0.383798	0.206694	-0.0195306	-0.362156	-0.226224	-0.56885
ENSG00000070081	NUCB2	54.4833	73.8868	71.9556	56.7708	0.951297	0.0184012	0.00989814	0.0538946	0.901489	0.0378498	-0.0572752	0.33156	0.368749	0.388835	0.426025
ENSG00000070087	PFN2	46.5768	33.3449	44.578	49.3128	0.154231	0.935079	0.0780398	0.743074	0.892551	0.026421	-0.0790513	-0.13967	-0.537817	-0.0606188	-0.458765
ENSG00000070159	PTPN3	6.23618	3.59337	4.92181	6.88942	0.0167076	0.0740056	0.000635179	0.00320878	0.618394	0.000635179	-0.110114	-0.36094	-0.668372	-0.250826	-0.558258
ENSG00000070182	SPTB	0.996498	0.807825	0.797967	0.878499	0.992348	0.815585	0.841853	0.956659	0.932739	0.96351	0.0579607	-0.0409378	-0.0358637	-0.0988985	-0.0938244
ENSG00000070190	DAPP1	0.0581746	1.45471	1.40018	0.0390198	0.948961	0.000635179	0.000635179	0.0216859	1	0.0216859	0.0134896	0.737735	0.760689	0.724246	0.747199
ENSG00000070214	SLC44A1	25.3903	26.7091	31.3213	27.0141	0.321914	0.143346	0.86394	0.375398	0.810712	0.977998	-0.0830891	0.199691	-0.0152461	0.28278	0.067843
ENSG00000070269	C14orf101	4.03986	3.57292	4.10822	4.69986	0.779437	0.984542	0.803851	0.858185	0.811715	0.481243	-0.149616	-0.133379	-0.265698	0.0162369	-0.116082
ENSG00000070366	SMG6	6.56276	9.83836	9.11224	7.64442	0.947712	0.472514	0.30679	0.821561	0.838666	0.673145	-0.171619	0.204383	0.295703	0.376002	0.467321
ENSG00000070367	EXOC5	34.5259	33.2331	35.65	32.7912	0.878008	0.959241	0.951689	0.849458	0.929263	0.982164	0.0701974	0.113927	0.018209	0.04373	-0.0519884
ENSG00000070371	CLTCL1	6.99862	6.25493	5.51893	7.82339	0.655333	0.281486	0.767822	0.0414459	0.768199	0.326147	-0.126517	-0.385694	-0.250965	-0.259176	-0.124448
ENSG00000070404	FSTL3	118.426	64.9148	89.0453	109.595	0.000635179	0.00173313	0.000635179	0.0637077	0.68184	0.000635179	0.109875	-0.293616	-0.737875	-0.40349	-0.84775
ENSG00000070413	DGCR2	8.80175	9.24082	9.27379	8.53317	0.989482	0.808617	0.827384	0.588744	0.913303	0.614994	0.0363254	0.0980329	0.0938076	0.0617075	0.0574822
ENSG00000070423	RNF126	51.3104	70.1828	52.2695	49.5348	0.0091334	0.966158	0.00630596	0.868587	0.931536	0.00367842	0.04887	0.0745946	0.486108	0.0257246	0.437238
ENSG00000070444	MNT	11.1051	9.03926	10.4547	12.2556	0.791995	0.937581	0.600063	0.745999	0.867693	0.37443	-0.1214	-0.194838	-0.368885	-0.0734381	-0.247485
ENSG00000070476	ZXDC	9.12951	8.06108	7.31818	8.74664	0.550649	0.0309144	0.361112	0.116947	0.873317	0.655719	0.0505044	-0.205766	-0.0951005	-0.25627	-0.145605
ENSG00000070495	JMJD6	25.1008	24.7712	24.1048	25.1641	0.946975	0.900421	0.974046	0.8923	0.993411	0.968909	-0.00336581	-0.0573861	-0.0210194	-0.0540203	-0.0176536
ENSG00000070501	POLB	32.8044	34.8016	34.4614	33.7985	0.982696	0.887239	0.846554	0.968673	0.945173	0.948438	-0.0406294	0.0264708	0.0398694	0.0671003	0.0804988
ENSG00000070526	ST6GALNAC1	10.084	6.88631	7.79774	8.27315	0.866481	0.513436	0.107543	0.957264	0.56112	0.685285	0.234219	-0.0683577	-0.209222	-0.302577	-0.443442
ENSG00000070540	WIPI1	5.50772	4.95679	4.44532	5.43381	0.958216	0.897152	0.959322	0.891268	0.992887	0.961298	0.014273	-0.20585	-0.09568	-0.220123	-0.109953
ENSG00000070601	FRMPD1	0.37135	1.04492	0.883543	0.371219	0.97311	0.820805	0.70676	0.818842	1	0.703606	7.97007e-05	0.282214	0.360775	0.282134	0.360696
ENSG00000070610	GBA2	19.4065	27.8232	21.5672	17.4078	0.683155	0.923171	0.45593	0.776887	0.91952	0.271518	0.141412	0.280144	0.619798	0.138731	0.478386
ENSG00000070614	NDST1	9.00092	6.42959	7.46249	10.5079	0.839375	0.809253	0.414205	0.439218	0.819261	0.0915654	-0.185215	-0.402548	-0.569305	-0.217332	-0.38409
ENSG00000070669	ASNS	11.3001	15.785	10.8417	12.4703	0.0193952	0.919572	0.0375842	0.479014	0.620965	0.178019	-0.121658	-0.172259	0.297566	-0.0506009	0.419224
ENSG00000070718	AP3M2	13.6094	9.96356	12.2568	10.4902	0.446424	0.816077	0.0791671	0.663042	0.22632	0.920098	0.321619	0.190854	-0.0621498	-0.130765	-0.383768
ENSG00000070729	CNGB1	3.2	2.65877	4.02826	4.50819	0.41455	0.727156	0.832613	0.893351	0.426401	0.197768	-0.323745	-0.110515	-0.482307	0.21323	-0.158563
ENSG00000070731	ST6GALNAC2	7.45214	5.86311	5.12913	8.34367	0.607971	0.0203946	0.158901	0.000635179	0.675099	0.0200559	-0.130035	-0.53695	-0.395576	-0.406915	-0.265541
ENSG00000070756	PABPC1	2377.69	2003.72	2410.9	2588.49	0.153734	0.972116	0.16218	0.754082	0.642152	0.0135366	-0.122451	-0.102457	-0.369105	0.0199945	-0.246653
ENSG00000070759	TESK2	1.51175	7.04843	2.67577	1.18193	0.000635179	0.203371	0.000635179	0.0282168	0.778342	0.000635179	0.142288	0.555302	1.50777	0.413014	1.36548
ENSG00000070761	C16orf80	36.3597	36.2516	31.5421	36.4999	0.785572	0.699368	0.995009	0.682124	0.993148	0.989383	-0.00526326	-0.198882	-0.0093346	-0.193618	-0.00407134
ENSG00000070770	CSNK2A2	41.1482	47.7478	45.5225	41.3955	0.920443	0.738311	0.479672	0.756199	0.988625	0.49415	-0.00824507	0.131065	0.197087	0.13931	0.205332
ENSG00000070778	PTPN21	5.80996	6.37852	7.2286	4.3854	0.850343	0.583618	0.916033	0.0378498	0.430033	0.299739	0.290538	0.531335	0.391918	0.240797	0.10138
ENSG00000070785	EIF2B3	25.6928	21.2202	22.7622	25.8138	0.720344	0.367808	0.0839787	0.316838	0.98728	0.0620304	-0.00628993	-0.167661	-0.26042	-0.161371	-0.254131
ENSG00000070814	TCOF1	74.8485	103.026	85.3268	72.34	0.419169	0.640389	0.0672878	0.52938	0.955904	0.0454942	0.0478784	0.232286	0.498536	0.184407	0.450658
ENSG00000070831	CDC42	127.895	128.771	152.421	125.784	0.421484	0.398951	0.985598	0.326828	0.970102	0.958753	0.0236387	0.273162	0.0333354	0.249523	0.00969674
ENSG00000070882	OSBPL3	10.8288	20.6991	13.9395	11.5469	0.210982	0.454175	0.0071404	0.765528	0.942805	0.109697	-0.0785765	0.234644	0.744672	0.31322	0.823249
ENSG00000070915	SLC12A3	67.6272	131.569	141.478	81.8835	0.822926	0.000635179	0.000635179	0.000635179	0.257047	0.000635179	-0.268736	0.774371	0.671126	1.04311	0.939862
ENSG00000070950	RAD18	11.1183	12.487	11.7856	10.5512	0.954086	0.933858	0.768904	0.839428	0.915422	0.605357	0.0637555	0.135337	0.206934	0.0715813	0.143178
ENSG00000070961	ATP2B1	35.2583	22.1003	24.8697	32.9558	0.793984	0.124267	0.031511	0.251982	0.912805	0.0780398	0.09203	-0.379552	-0.536481	-0.471582	-0.628511
ENSG00000071051	NCK2	3.41144	3.22547	3.64775	3.59089	0.708257	0.90274	0.907764	0.980931	0.932631	0.758401	-0.0470654	0.0145983	-0.0975172	0.0616637	-0.0504517
ENSG00000071054	MAP4K4	34.7925	116.547	61.0037	32.5525	0.000635179	0.000635179	0.000635179	0.000635179	0.68555	0.000635179	0.0906216	0.866646	1.7786	0.776025	1.68798
ENSG00000071082	RPL31	3566.72	3707.65	3864.69	3685.83	0.8832	0.655624	0.893458	0.852098	0.916063	0.985381	-0.0473654	0.068327	0.00851092	0.115692	0.0558764
ENSG00000071127	WDR1	162.729	139.186	166.597	154.652	0.719023	0.978754	0.789945	0.919513	0.954645	0.879783	0.0725314	0.106016	-0.149966	0.0334843	-0.222498
ENSG00000071189	SNX13	10.0381	9.43282	9.65133	9.45583	0.96411	0.918692	0.853526	0.964919	0.837797	0.994605	0.0715257	0.0244127	-0.00290069	-0.0471131	-0.0744264
ENSG00000071205	ARHGAP10	4.36708	5.36013	5.25126	4.30433	0.957777	0.144849	0.0877747	0.0896644	0.971641	0.0509007	0.0142888	0.201889	0.223388	0.1876	0.209099
ENSG00000071243	ING3	10.1815	18.3337	12.7425	8.90203	0.00173313	0.068956	0.000635179	0.000635179	0.417322	0.000635179	0.160095	0.435384	0.899276	0.275289	0.739181
ENSG00000071462	WBSCR22	141.134	130.922	139.206	139.887	0.855951	0.976771	0.739417	0.990101	0.981403	0.78694	0.012624	-0.00694102	-0.0941625	-0.019565	-0.106787
ENSG00000071537	SEL1L	20.0238	27.0259	23.5966	17.4414	0.767419	0.677999	0.225328	0.295927	0.751529	0.048311	0.179931	0.39682	0.578209	0.216889	0.398277
ENSG00000071539	TRIP13	85.566	72.3951	80.7399	88.7617	0.894967	0.94709	0.758417	0.909767	0.968623	0.720525	-0.0517128	-0.1335	-0.286876	-0.0817876	-0.235163
ENSG00000071553	ATP6AP1	71.3382	67.0796	73.1171	75.5414	0.599869	0.940273	0.747454	0.916883	0.780534	0.374234	-0.0804019	-0.0458254	-0.166707	0.0345765	-0.0863051
ENSG00000071564	TCF3	135.682	145.817	139.435	146.391	0.943318	0.966273	0.869408	0.936075	0.853413	0.993207	-0.108064	-0.0692644	-0.0055914	0.0387992	0.102472
ENSG00000071626	DAZAP1	261.643	264.307	279.504	265.568	0.873491	0.842752	0.982318	0.894142	0.975363	0.990101	-0.0213199	0.0732498	-0.00681524	0.0945697	0.0145047
ENSG00000071655	MBD3	48.2538	43.2925	44.7387	52.7714	0.949103	0.82815	0.675029	0.421652	0.767371	0.266555	-0.12419	-0.228805	-0.274151	-0.104615	-0.149961
ENSG00000071794	HLTF	32.7436	25.2753	32.1375	35.2341	0.0430959	0.962669	0.0257979	0.605285	0.730037	0.00173313	-0.0998772	-0.125267	-0.449029	-0.0253898	-0.349152
ENSG00000071859	FAM50A	84.2978	79.9782	76.2116	86.2357	0.85375	0.578501	0.858863	0.383171	0.957377	0.712905	-0.0320387	-0.17398	-0.106122	-0.141941	-0.0740835
ENSG00000071889	FAM3A	35.9955	29.1825	33.8251	40.0271	0.376341	0.828579	0.0934953	0.278487	0.542465	0.00367842	-0.145491	-0.230349	-0.430583	-0.0848578	-0.285092
ENSG00000071894	CPSF1	41.738	41.8281	40.0306	42.0872	0.949609	0.947563	0.995987	0.932772	0.987788	0.991299	-0.0114726	-0.0689198	-0.00850372	-0.0574472	0.00296889
ENSG00000071994	PDCD2	43.3589	39.163	41.1421	42.2244	0.865635	0.84486	0.556333	0.944203	0.942335	0.719846	0.0365431	-0.0357462	-0.103494	-0.0722893	-0.140038
ENSG00000072041	SLC6A15	72.1595	73.0125	86.2696	55.0172	0.490149	0.52045	0.983369	0.00320878	0.178019	0.0866581	0.379234	0.630519	0.395734	0.251285	0.0164995
ENSG00000072042	RDH11	80.5427	72.7345	78.2732	81.2818	0.856754	0.960756	0.73415	0.944725	0.984463	0.700296	-0.0128606	-0.0530828	-0.156227	-0.0402222	-0.143366
ENSG00000072062	PRKACA	56.3302	43.1205	52.5734	60.1704	0.114235	0.771367	0.0187358	0.369505	0.772048	0.00119929	-0.0919848	-0.18803	-0.462445	-0.0960451	-0.37046
ENSG00000072071	LPHN1	7.5885	6.92645	7.06664	8.61809	0.982318	0.932291	0.911852	0.647812	0.840699	0.624979	-0.147147	-0.227884	-0.250366	-0.0807371	-0.103219
ENSG00000072110	ACTN1	95.5243	145.844	142.63	92.1128	0.964634	0.00223579	0.00173313	0.00119929	0.934822	0.000635179	0.0513708	0.619904	0.651613	0.568533	0.600242
ENSG00000072121	ZFYVE26	7.01332	25.1777	18.9405	7.29753	0.25305	0.000635179	0.000635179	0.000635179	0.960036	0.000635179	-0.0447889	1.17138	1.5475	1.21617	1.59229
ENSG00000072134	EPN2	22.1679	17.0966	17.1335	24.1157	0.997363	0.516327	0.511355	0.32985	0.910569	0.324886	-0.111825	-0.448817	-0.451602	-0.336991	-0.339776
ENSG00000072135	PTPN18	14.1273	11.0951	10.815	14.416	0.969583	0.164322	0.231757	0.12124	0.97117	0.171797	-0.0255977	-0.357269	-0.326076	-0.331671	-0.300478
ENSG00000072195	SPEG	2.9279	3.17751	3.55317	2.49256	0.941931	0.825917	0.957858	0.572772	0.863447	0.809684	0.133435	0.305774	0.204721	0.172339	0.0712855
ENSG00000072201	LNX1	1.26013	0.794629	0.81205	1.06938	0.983598	0.216021	0.202174	0.575151	0.781284	0.540601	0.0869822	-0.126325	-0.13529	-0.213307	-0.222273
ENSG00000072210	ALDH3A2	44.5975	28.3771	43.2348	51.6641	0.0341682	0.963877	0.00320878	0.573225	0.602128	0.000635179	-0.203705	-0.246524	-0.820973	-0.0428195	-0.617268
ENSG00000072274	TFRC	404.63	241.872	323.714	399.86	0.313924	0.557275	0.0570667	0.558423	0.987691	0.0485684	0.0170237	-0.303087	-0.720569	-0.320111	-0.737593
ENSG00000072310	SREBF1	125.029	68.9686	94.5911	130.326	0.16537	0.183913	0.000635179	0.111114	0.940492	0.000635179	-0.0589387	-0.454134	-0.898844	-0.395196	-0.839905
ENSG00000072364	AFF4	15.4634	31.7496	23.1206	15.1889	0.430413	0.25249	0.000635179	0.236636	0.97412	0.000635179	0.0228572	0.547394	0.973393	0.524536	0.950536
ENSG00000072401	UBE2D1	10.4687	11.4856	9.80983	8.87242	0.159047	0.741079	0.559201	0.493131	0.154055	0.00951783	0.197638	0.119315	0.310747	-0.0783229	0.113109
ENSG00000072415	MPP5	16.5848	15.5218	17.6298	16.606	0.795842	0.922169	0.931851	0.928114	0.997559	0.933483	-0.00164477	0.0772775	-0.0866169	0.0789223	-0.0849722
ENSG00000072422	RHOBTB1	6.34553	1.68851	4.29735	8.06701	0.00412116	0.347253	0.000635179	0.014264	0.59556	0.000635179	-0.27056	-0.676818	-1.44853	-0.406259	-1.17797
ENSG00000072501	SMC1A	227.248	263.913	248.844	230.267	0.889068	0.776529	0.541234	0.824286	0.979022	0.587251	-0.018875	0.111006	0.19517	0.129881	0.214045
ENSG00000072506	HSD17B10	242.768	212.957	240.327	246.692	0.292947	0.975676	0.223191	0.928114	0.959405	0.154586	-0.0229451	-0.0374049	-0.210312	-0.0144598	-0.187367
ENSG00000072518	MARK2	25.0248	38.463	27.6793	23.7406	0.0254621	0.753773	0.00320878	0.497545	0.906612	0.000635179	0.0702383	0.205411	0.652558	0.135173	0.582319
ENSG00000072571	HMMR	37.5897	24.4452	32.6557	41.7659	0.0367202	0.462046	0.000635179	0.0778187	0.635442	0.000635179	-0.144682	-0.336715	-0.726801	-0.192032	-0.582119
ENSG00000072682	P4HA2	28.9416	25.315	33.3494	28.5041	0.184676	0.651165	0.581676	0.554474	0.977577	0.609682	0.0205446	0.212683	-0.15931	0.192138	-0.179854
ENSG00000072736	NFATC3	12.0957	22.3575	22.16	13.1642	0.98935	0.0193952	0.022946	0.0235839	0.905928	0.0389676	-0.105414	0.671951	0.683697	0.777365	0.789111
ENSG00000072756	TRNT1	18.2805	25.2255	22.2063	18.4314	0.796582	0.558879	0.191362	0.660587	0.989297	0.295416	-0.0106948	0.244595	0.41417	0.255289	0.424865
ENSG00000072778	ACADVL	616.229	598.751	629.1	617.554	0.892959	0.96676	0.951316	0.970307	0.994699	0.945672	-0.0030887	0.0266386	-0.0444629	0.0297273	-0.0413742
ENSG00000072786	STK10	16.8023	46.9415	25.3524	18.68	0.000635179	0.000635179	0.000635179	0.00989814	0.541951	0.000635179	-0.137327	0.403431	1.24282	0.540758	1.38015
ENSG00000072803	FBXW11	23.2417	18.2044	21.2416	20.7535	0.420562	0.736066	0.0796074	0.960837	0.543331	0.461604	0.149721	0.0306209	-0.171419	-0.1191	-0.32114
ENSG00000072818	ACAP1	1.98977	2.75615	2.44576	2.77284	0.94586	0.902547	0.79977	0.934794	0.766262	0.995987	-0.258542	-0.102418	-0.00505376	0.156124	0.253489
ENSG00000072840	EVC	0.827156	0.795275	0.695434	0.921496	0.894927	0.801848	0.973414	0.53892	0.881055	0.844393	-0.0473558	-0.11619	-0.0637171	-0.0688339	-0.0163613
ENSG00000072849	DERL2	76.7412	88.8062	83.6735	70.4783	0.889289	0.793075	0.543213	0.448339	0.799436	0.240591	0.11957	0.2413	0.325242	0.12173	0.205672
ENSG00000072864	NDE1	48.309	73.5059	67.5718	40.3084	0.786856	0.0367202	0.00223579	0.000635179	0.361512	0.000635179	0.249872	0.717559	0.835645	0.467686	0.585773
ENSG00000072954	TMEM38A	11.1341	7.8675	10.559	10.8927	0.110479	0.891092	0.0223324	0.947551	0.958386	0.0303184	0.0267629	-0.0378328	-0.385798	-0.0645957	-0.412561
ENSG00000072958	AP1M1	48.2648	52.3505	55.5224	48.1826	0.864189	0.443741	0.738145	0.45442	0.994964	0.739067	0.00236123	0.196937	0.115106	0.194575	0.112745
ENSG00000073008	PVR	26.5211	40.1389	30.8994	27.0864	0.298912	0.636238	0.0422444	0.714404	0.974355	0.048827	-0.0283151	0.177717	0.534808	0.206032	0.563123
ENSG00000073009	IKBKG	23.8263	26.831	25.0008	25.7863	0.940339	0.967074	0.881411	0.978244	0.944954	0.971035	-0.105533	-0.0413716	0.0532471	0.0641612	0.15878
ENSG00000073050	XRCC1	23.8488	23.4129	22.7743	26.4136	0.961475	0.920797	0.973992	0.535674	0.730037	0.676444	-0.136484	-0.197737	-0.161021	-0.061253	-0.0245363
ENSG00000073060	SCARB1	101.845	93.8935	100.209	113.366	0.852337	0.971641	0.750404	0.525289	0.532883	0.21876	-0.151786	-0.174696	-0.266713	-0.0229095	-0.114927
ENSG00000073067	CYP2W1	0.299241	0.808616	0.320582	0.203445	0.0491002	1	0.0441833	1	1	0.00501512	0.0613968	0.0747258	0.350099	0.013329	0.288702
ENSG00000073111	MCM2	137.309	148.13	122.392	139.967	0.400853	0.69423	0.83467	0.620782	0.972078	0.897331	-0.0272672	-0.190662	0.0806567	-0.163395	0.107924
ENSG00000073150	PANX2	2.55816	2.25407	2.44052	2.78576	0.710892	0.872708	0.4121	0.37846	0.657868	0.0791671	-0.0702965	-0.108019	-0.169904	-0.0377229	-0.0996078
ENSG00000073169	RP3-402G11.5	9.54193	9.20084	9.70387	9.1028	0.822016	0.964172	0.900273	0.751934	0.847592	0.976733	0.0559609	0.0760621	0.0126834	0.0201012	-0.0432776
ENSG00000073331	ALPK1	5.94786	10.3056	10.2269	5.51562	0.994406	0.450286	0.511454	0.194182	0.969242	0.273489	0.0806743	0.702095	0.711351	0.62142	0.630677
ENSG00000073350	LLGL2	49.6512	39.2469	42.3112	48.4183	0.847065	0.418333	0.290532	0.51166	0.960232	0.340008	0.0348544	-0.186276	-0.289662	-0.22113	-0.324516
ENSG00000073417	PDE8A	30.9939	29.3906	31.8733	33.5887	0.858219	0.962117	0.918185	0.920127	0.825524	0.669181	-0.10922	-0.0712707	-0.181087	0.0379492	-0.0718667
ENSG00000073464	CLCN4	0.301686	0.417935	0.202572	0.18026	0.358456	1	0.779119	1	1	0.236776	0.0781908	0.014689	0.149275	-0.0635019	0.0710844
ENSG00000073536	NLE1	21.5583	28.1476	24.7329	23.0647	0.54898	0.512374	0.0672878	0.814183	0.828619	0.204102	-0.0894215	0.0929594	0.266386	0.182381	0.355808
ENSG00000073578	SDHA	160.222	144.946	163.435	159.127	0.452156	0.96189	0.574924	0.942912	0.984627	0.59932	0.00977122	0.0380662	-0.132912	0.028295	-0.142683
ENSG00000073584	SMARCE1	88.3746	68.0691	96.2298	94.1057	0.00173313	0.705894	0.0330046	0.957264	0.818918	0.0027285	-0.0887046	0.0315388	-0.455844	0.120243	-0.367139
ENSG00000073605	GSDMB	1.03087	4.04079	3.39768	1.11202	0.834876	0.0128275	0.00320878	0.010648	0.966315	0.00501512	-0.0381194	0.794488	0.956886	0.832607	0.995005
ENSG00000073614	KDM5A	22.6906	39.2897	36.6219	20.9199	0.940129	0.160045	0.0516485	0.078956	0.926034	0.0149652	0.107361	0.752818	0.849181	0.645457	0.74182
ENSG00000073670	ADAM11	0.769555	0.614223	0.374964	0.478684	0.528278	0.130855	0.887963	0.745277	0.49746	0.865183	0.16008	-0.0616687	0.0768079	-0.221749	-0.083272
ENSG00000073711	PPP2R3A	0.636481	0.567947	0.651666	0.609333	0.825819	0.98168	0.868587	0.941486	0.965423	0.929506	0.0149325	0.023218	-0.0230656	0.00828547	-0.0379982
ENSG00000073712	FERMT2	44.3658	40.9132	40.7457	45.2393	0.989814	0.592793	0.641978	0.460376	0.953803	0.516327	-0.0269265	-0.144208	-0.138566	-0.117282	-0.11164
ENSG00000073756	PTGS2	12.3175	23.5365	11.0371	10.4929	0.000635179	0.590787	0.000635179	0.881181	0.248591	0.000635179	0.196671	0.0615146	1.03145	-0.135157	0.834781
ENSG00000073792	IGF2BP2	0.610144	0.754339	0.753953	0.635108	0.999646	0.870277	0.859157	0.911545	0.981195	0.903762	-0.0137327	0.0636418	0.063844	0.0773745	0.0775767
ENSG00000073803	MAP3K13	21.0829	37.3156	44.3388	19.636	0.695568	0.00173313	0.00989814	0.000635179	0.917169	0.00119929	0.0933907	1.09879	0.861668	1.0054	0.768277
ENSG00000073849	ST6GAL1	1.12052	3.80917	1.84864	1.22359	0.0160033	0.199052	0.000635179	0.295135	0.927468	0.000635179	-0.0468818	0.25568	0.849664	0.302562	0.896546
ENSG00000073921	PICALM	188.296	213.692	207.164	167.435	0.947927	0.68108	0.521423	0.1687	0.551215	0.0953754	0.167513	0.303903	0.348241	0.136389	0.180727
ENSG00000073969	NSF	25.3999	19.3979	23.5174	23.5589	0.476152	0.862987	0.200106	0.996157	0.867269	0.464981	0.100345	-0.00234441	-0.256357	-0.102689	-0.356701
ENSG00000074047	GLI2	0.857931	0.707079	1.23505	1.29004	0.271375	0.539573	0.823751	0.978754	0.501104	0.26563	-0.203134	-0.0243171	-0.281368	0.178817	-0.0782341
ENSG00000074054	CLASP1	13.3658	18.4875	17.4719	12.7411	0.959356	0.568109	0.420401	0.471421	0.964197	0.326945	0.0598787	0.401549	0.4749	0.341671	0.415021
ENSG00000074071	MRPS34	163.657	164.739	171.242	165.278	0.880457	0.845771	0.983177	0.894142	0.976675	0.990504	-0.0140486	0.050541	-0.00465613	0.0645896	0.00939242
ENSG00000074201	CLNS1A	194.484	179.861	187.735	205.797	0.910835	0.93729	0.779544	0.739277	0.883848	0.517601	-0.080763	-0.131189	-0.192339	-0.050426	-0.111576
ENSG00000074219	TEAD2	14.378	12.9102	17.2634	14.2067	0.0303184	0.276803	0.661085	0.220015	0.980636	0.714404	0.0151688	0.249272	-0.120291	0.234103	-0.13546
ENSG00000074266	EED	40.5114	50.8982	44.6262	34.0048	0.301813	0.522251	0.0197172	0.00320878	0.10368	0.000635179	0.239661	0.372952	0.555029	0.133291	0.315369
ENSG00000074319	TSG101	79.5441	71.4406	82.4711	80.0159	0.398864	0.917812	0.538587	0.936916	0.985688	0.5053	-0.00832313	0.0425542	-0.159326	0.0508773	-0.151003
ENSG00000074356	C17orf85	33.8526	29.3966	24.5321	34.3328	0.838282	0.559057	0.878778	0.605782	0.98953	0.883851	-0.0191948	-0.453534	-0.210664	-0.434339	-0.191469
ENSG00000074370	ATP2A3	0.89475	0.713437	0.753383	0.848402	0.972632	0.896242	0.738716	0.926587	0.963733	0.8024	0.023286	-0.0489475	-0.0700314	-0.0722335	-0.0933173
ENSG00000074410	CA12	5.15888	3.54264	4.64943	5.07126	0.271057	0.797946	0.0844153	0.855893	0.980254	0.112095	0.0177666	-0.0887366	-0.351394	-0.106503	-0.369161
ENSG00000074416	MGLL	43.9569	42.4668	43.0199	46.6839	0.994524	0.987079	0.981877	0.953829	0.953426	0.946602	-0.0831633	-0.112882	-0.130716	-0.0297186	-0.0475529
ENSG00000074527	NTN4	4.95008	9.04363	8.16271	5.13529	0.895964	0.207024	0.0300245	0.262468	0.972116	0.0637077	-0.0379425	0.510241	0.63017	0.548184	0.668113
ENSG00000074582	BCS1L	49.8031	30.4411	34.351	43.1174	0.816499	0.131239	0.0124782	0.446424	0.583364	0.105268	0.199355	-0.311689	-0.475861	-0.511043	-0.675216
ENSG00000074590	NUAK1	2.37751	2.57413	1.66179	2.21363	0.262975	0.392275	0.93905	0.541099	0.94151	0.832501	0.0550468	-0.202515	0.118434	-0.257561	0.0633869
ENSG00000074603	DPP8	20.7492	28.933	24.5561	20.2766	0.607485	0.650086	0.170654	0.516715	0.976168	0.0800325	0.0302868	0.253514	0.473618	0.223227	0.443331
ENSG00000074621	SLC24A1	4.11994	4.62664	2.83812	3.70677	0.627836	0.761244	0.96096	0.832024	0.961198	0.89376	0.100843	-0.238228	0.215603	-0.339071	0.11476
ENSG00000074657	ZNF532	8.42773	8.60622	9.47633	7.53306	0.887516	0.85458	0.979282	0.582965	0.846382	0.78684	0.129414	0.26765	0.153899	0.138236	0.0244854
ENSG00000074660	SCARF1	0.661819	0.946961	1.15062	0.488894	0.515769	0.0386771	0.23434	0.000635179	0.425857	0.00412116	0.0969077	0.340131	0.243723	0.243223	0.146815
ENSG00000074695	LMAN1	35.6184	36.4052	35.0677	35.9411	0.940096	0.973982	0.96024	0.957858	0.98027	0.975917	-0.012323	-0.0335989	0.0175402	-0.0212759	0.0298632
ENSG00000074696	PTPLAD1	72.852	54.031	72.4593	66.6701	0.0102757	0.987134	0.0102757	0.66895	0.656202	0.0881834	0.124359	0.11677	-0.293457	-0.00758881	-0.417816
ENSG00000074755	ZZEF1	9.31659	12.2977	9.10327	8.67567	0.301389	0.976795	0.199052	0.939232	0.858724	0.0558607	0.0841127	0.056658	0.421456	-0.0274547	0.337344
ENSG00000074800	ENO1	2368.09	2125.23	2627.55	2415.51	0.1187	0.599272	0.514674	0.695421	0.959405	0.375153	-0.02858	0.121294	-0.184546	0.149874	-0.155966
ENSG00000074842	C19orf10	160.587	174.651	172.996	161.389	0.977435	0.629813	0.560921	0.668312	0.986347	0.598425	-0.00709895	0.0990111	0.112591	0.10611	0.11969
ENSG00000074855	ANO8	7.44941	5.08946	5.3765	7.7507	0.949485	0.316838	0.199202	0.227822	0.965045	0.134692	-0.0452815	-0.402569	-0.45983	-0.357288	-0.414549
ENSG00000074935	TUBE1	7.64801	7.02056	5.62441	7.85859	0.34684	0.062998	0.818642	0.0383826	0.958884	0.726505	-0.0311499	-0.370756	-0.128164	-0.339606	-0.0970144
ENSG00000074964	ARHGEF10L	3.60006	9.03233	4.10213	3.23353	0.000635179	0.628727	0.000635179	0.209106	0.717786	0.000635179	0.0976579	0.221529	1.07588	0.123871	0.978223
ENSG00000075089	ACTR6	29.4904	28.1346	28.1115	31.823	0.998824	0.957879	0.958124	0.815424	0.908984	0.823099	-0.103093	-0.16769	-0.166584	-0.0645975	-0.0634912
ENSG00000075131	TIPIN	30.3119	38.0756	35.5469	29.9998	0.8171	0.280624	0.128595	0.234198	0.979823	0.105483	0.0140027	0.230631	0.324661	0.216628	0.310659
ENSG00000075142	SRI	96.2241	69.0291	88.3407	97.4207	0.0213649	0.650373	0.000635179	0.572772	0.974315	0.000635179	-0.0174692	-0.13817	-0.485136	-0.120701	-0.467667
ENSG00000075151	EIF4G3	32.12	28.8221	32.2272	32.0349	0.706962	0.994504	0.732483	0.990696	0.995198	0.739129	0.00360278	0.0081284	-0.14305	0.00452563	-0.146652
ENSG00000075188	NUP37	48.4615	42.0743	43.0102	49.464	0.955161	0.372796	0.304465	0.255014	0.954643	0.20157	-0.0283805	-0.193312	-0.223626	-0.164931	-0.195245
ENSG00000075213	SEMA3A	0.496857	6.81765	2.8718	0.325592	0.000635179	0.000635179	0.000635179	0.000635179	0.578916	0.000635179	0.102515	1.06686	1.9228	0.964342	1.82028
ENSG00000075218	GTSE1	22.2667	19.7613	20.8349	21.8935	0.860563	0.787364	0.526057	0.858242	0.96676	0.599408	0.0223597	-0.0653777	-0.134853	-0.0877375	-0.157213
ENSG00000075223	SEMA3C	1.0562	1.01749	0.968108	1.38233	0.958753	0.901721	0.967118	0.276222	0.454532	0.400655	-0.146278	-0.188474	-0.164668	-0.0421954	-0.01839
ENSG00000075234	TTC38	19.7502	24.2669	24.5177	19.2031	0.980542	0.113263	0.12124	0.0465263	0.939623	0.0457415	0.0367535	0.32268	0.308971	0.285927	0.272217
ENSG00000075239	ACAT1	58.4232	60.3924	67.4941	69.8759	0.766275	0.555881	0.957829	0.956246	0.473341	0.680408	-0.250406	-0.0486176	-0.204138	0.201788	0.0462677
ENSG00000075240	GRAMD4	11.8637	5.24571	7.96969	14.1637	0.526758	0.371128	0.136505	0.120216	0.833675	0.0558607	-0.221445	-0.697137	-1.15756	-0.475692	-0.936113
ENSG00000075275	CELSR1	6.99582	5.80123	6.98682	7.30633	0.567405	0.997265	0.531457	0.945001	0.943714	0.356464	-0.0489576	-0.0504016	-0.254511	-0.00144409	-0.205553
ENSG00000075292	ZNF638	52.6502	72.3602	55.6378	50.0829	0.293783	0.928102	0.107175	0.8171	0.933483	0.0573273	0.069417	0.146205	0.513721	0.0767885	0.444304
ENSG00000075303	SLC25A40	14.5132	12.4009	9.90582	12.1455	0.753211	0.41664	0.844753	0.769215	0.795656	0.984627	0.223277	-0.248676	0.0258158	-0.471953	-0.197461
ENSG00000075336	TIMM21	26.7672	6.92726	13.8433	26.7371	0.000635179	0.000635179	0.000635179	0.000635179	0.996093	0.000635179	0.00151033	-0.859042	-1.68663	-0.860552	-1.68814
ENSG00000075391	RASAL2	6.6753	13.1606	8.98323	5.26838	0.00119929	0.0449715	0.000635179	0.000635179	0.119078	0.000635179	0.25528	0.595597	1.06062	0.340317	0.805341
ENSG00000075399	VPS9D1	20.3123	15.2775	25.7453	21.4904	0.619397	0.924728	0.851743	0.952043	0.983598	0.823347	-0.074232	0.240172	-0.443177	0.314404	-0.368945
ENSG00000075407	ZNF37A	4.36607	5.03674	3.99128	4.03192	0.432929	0.879322	0.758507	0.985381	0.86312	0.364056	0.0777857	-0.00975304	0.22229	-0.0875388	0.144504
ENSG00000075413	MARK3	58.4268	51.028	54.5951	58.7119	0.852235	0.853413	0.574924	0.830276	0.99136	0.527764	-0.00679078	-0.101302	-0.195225	-0.0945114	-0.188434
ENSG00000075415	SLC25A3	583.034	427.661	577.949	597.585	0.000635179	0.98005	0.000635179	0.912285	0.939791	0.000635179	-0.0354438	-0.0480383	-0.480765	-0.0125944	-0.445322
ENSG00000075420	FNDC3B	21.9529	47.7244	39.4269	16.7042	0.664101	0.0238872	0.000635179	0.000635179	0.478657	0.000635179	0.356838	1.14721	1.41059	0.790368	1.05375
ENSG00000075426	FOSL2	42.7241	63.0732	59.6288	44.4898	0.917894	0.0691998	0.0167076	0.148444	0.942335	0.0446911	-0.0558618	0.40669	0.485149	0.462552	0.541011
ENSG00000075539	FRYL	6.58244	15.6698	7.74197	4.90338	0.000635179	0.686402	0.000635179	0.0425347	0.247671	0.000635179	0.314085	0.496911	1.35591	0.182826	1.04183
ENSG00000075568	TMEM131	6.23135	9.69053	7.63245	6.6657	0.475053	0.485087	0.0216859	0.727698	0.861979	0.0740056	-0.0741872	0.152586	0.431952	0.226774	0.506139
ENSG00000075618	FSCN1	116.388	98.373	89.6134	118.953	0.701643	0.0462575	0.348795	0.026421	0.963255	0.252242	-0.0309237	-0.400816	-0.269075	-0.369892	-0.238152
ENSG00000075624	ACTB	2345.17	2124.03	2236.15	2448	0.883482	0.89515	0.634752	0.711328	0.903435	0.392953	-0.0618594	-0.130475	-0.20462	-0.0686156	-0.14276
ENSG00000075643	MOCOS	46.4972	37.1088	49.6977	45.3028	0.424564	0.942444	0.596963	0.894395	0.977173	0.628222	0.0359759	0.128175	-0.274432	0.0921986	-0.310408
ENSG00000075651	PLD1	6.66286	4.59668	6.17688	5.43825	0.342053	0.910779	0.062998	0.82714	0.521241	0.641069	0.21988	0.136587	-0.173223	-0.0832929	-0.393103
ENSG00000075702	WDR62	10.4162	11.6564	8.79491	10.215	0.0242007	0.199497	0.564972	0.227024	0.959853	0.413597	0.0235698	-0.178303	0.160923	-0.201872	0.137354
ENSG00000075711	DLG1	35.6274	18.9189	26.7463	37.2836	0.0414459	0.144849	0.000635179	0.0526529	0.938673	0.000635179	-0.0621435	-0.450551	-0.90912	-0.388407	-0.846977
ENSG00000075785	RAB7A	190.809	213.596	210.097	191.339	0.978754	0.794461	0.724183	0.810615	0.995065	0.750345	-0.00396029	0.133592	0.157198	0.137552	0.161158
ENSG00000075790	BCAP29	44.0025	51.1237	56.1531	51.7231	0.949083	0.798551	0.86931	0.955295	0.847501	0.990778	-0.22383	0.114314	-0.0161869	0.338144	0.207643
ENSG00000075826	SEC31B	3.3981	2.35702	2.78348	2.5186	0.935439	0.891556	0.753169	0.962334	0.796887	0.976266	0.256576	0.0821847	-0.0525341	-0.174391	-0.30911
ENSG00000075856	SART3	35.2446	40.7569	34.6809	35.0078	0.340857	0.968579	0.401805	0.983177	0.986523	0.519987	0.00920189	-0.0128003	0.208328	-0.0220022	0.199126
ENSG00000075914	EXOSC7	54.9937	55.5426	59.1443	59.4671	0.908443	0.87911	0.985381	0.991032	0.86312	0.88818	-0.109012	-0.00759641	-0.095184	0.101416	0.013828
ENSG00000075945	KIFAP3	8.12119	7.02267	7.67503	7.50455	0.696766	0.820338	0.41693	0.952574	0.695338	0.808977	0.0906887	0.0256478	-0.0750639	-0.0650409	-0.165753
ENSG00000075975	MKRN2	19.1918	18.673	16.9357	17.193	0.876021	0.801565	0.972898	0.984531	0.843166	0.903993	0.142926	-0.0194715	0.107168	-0.162397	-0.0357584
ENSG00000076003	MCM6	60.672	38.1923	51.2325	60.7244	0.0529049	0.359405	0.000635179	0.351079	0.997816	0.000635179	-0.00120573	-0.236719	-0.642108	-0.235514	-0.640902
ENSG00000076043	REXO2	95.8128	88.7943	102.93	98.6393	0.560666	0.847386	0.833995	0.92366	0.951846	0.695568	-0.0410986	0.0602334	-0.14852	0.101332	-0.107422
ENSG00000076053	RBM7	24.2662	47.0441	49.3413	19.2778	0.943978	0.00119929	0.000635179	0.000635179	0.421652	0.000635179	0.303859	1.27077	1.20473	0.966912	0.900872
ENSG00000076067	RBMS2	13.1575	81.1472	55.244	10.7812	0.000635179	0.000635179	0.000635179	0.000635179	0.0733337	0.000635179	0.246009	2.1631	2.70164	1.91709	2.45564
ENSG00000076108	BAZ2A	44.8165	95.4649	86.9031	43.8677	0.865411	0.0027285	0.000635179	0.000635179	0.978784	0.000635179	0.0295385	0.954755	1.0874	0.925217	1.05787
ENSG00000076201	PTPN23	13.8148	15.7532	12.962	13.723	0.203371	0.825164	0.500852	0.852022	0.986504	0.471171	0.0083988	-0.0715735	0.175203	-0.0799723	0.166804
ENSG00000076242	MLH1	38.1512	33.4152	37.7385	37.2518	0.88626	0.989066	0.851624	0.988206	0.980399	0.895596	0.0326843	0.0177786	-0.14839	-0.0149057	-0.181074
ENSG00000076248	UNG	69.6859	68.687	60.5003	55.9152	0.81021	0.787477	0.984474	0.910694	0.556179	0.584296	0.307747	0.109921	0.287503	-0.197826	-0.0202445
ENSG00000076258	FMO4	1.39399	0.581702	1.15599	1.59017	0.125582	0.769768	0.0367202	0.4633	0.839343	0.0156608	-0.0810698	-0.18596	-0.47573	-0.10489	-0.39466
ENSG00000076321	KLHL20	17.3676	22.0782	18.2578	15.947	0.489818	0.931528	0.236911	0.709274	0.833372	0.0964261	0.109902	0.174735	0.423985	0.0648323	0.314082
ENSG00000076351	SLC46A1	22.3295	17.2946	20.451	20.3411	0.834026	0.927637	0.612904	0.994252	0.903635	0.804895	0.123006	0.00707949	-0.211503	-0.115927	-0.33451
ENSG00000076356	PLXNA2	5.91196	14.7754	11.9072	6.51917	0.680908	0.0370107	0.00173313	0.064887	0.928182	0.00501512	-0.106678	0.707047	0.977562	0.813725	1.08424
ENSG00000076382	SPAG5	90.8437	73.5731	82.4827	98.4747	0.877029	0.898122	0.673261	0.749735	0.924928	0.499718	-0.113956	-0.250104	-0.410888	-0.136148	-0.296931
ENSG00000076513	ANKRD13A	18.7044	28.0142	24.8126	19.3229	0.628951	0.0784891	0.00320878	0.127689	0.951393	0.00874065	-0.0424663	0.330507	0.493242	0.372974	0.535708
ENSG00000076554	TPD52	142.907	162.083	186.354	156.698	0.686461	0.270694	0.739751	0.566806	0.841445	0.96141	-0.131157	0.247163	0.0481418	0.378319	0.179298
ENSG00000076555	ACACB	4.0138	3.96816	4.41649	3.2497	0.910237	0.913531	0.99033	0.402394	0.667882	0.73904	0.196042	0.289549	0.185051	0.0935074	-0.0109907
ENSG00000076604	TRAF4	73.9673	57.002	58.7672	73.8094	0.955334	0.160738	0.0820444	0.183122	0.994761	0.0993561	0.0030018	-0.319084	-0.361613	-0.322086	-0.364615
ENSG00000076650	GPATCH1	9.26634	9.20855	8.57542	8.38056	0.90188	0.892649	0.990528	0.976462	0.834185	0.839505	0.118135	0.0268307	0.110715	-0.091304	-0.00741926
ENSG00000076662	ICAM3	19.0929	11.6928	14.1921	19.5273	0.195698	0.0117557	0.000635179	0.00501512	0.957326	0.000635179	-0.0294099	-0.410877	-0.65275	-0.381467	-0.62334
ENSG00000076685	NT5C2	51.398	91.3375	82.5602	41.1752	0.780535	0.0071404	0.000635179	0.000635179	0.375398	0.000635179	0.306583	0.969776	1.11225	0.663193	0.805671
ENSG00000076706	MCAM	39.3677	25.865	31.8188	38.413	0.190215	0.193866	0.00755015	0.114824	0.956568	0.00755015	0.0336853	-0.256994	-0.536365	-0.290679	-0.570051
ENSG00000076770	MBNL3	14.8947	9.38165	12.938	15.0005	0.286556	0.769298	0.0784891	0.727326	0.991299	0.0646502	-0.00900645	-0.18659	-0.578867	-0.177584	-0.569861
ENSG00000076826	CAMSAP3	3.09236	2.93157	3.54624	4.50593	0.662321	0.735736	0.920495	0.611552	0.168846	0.135802	-0.353421	-0.230245	-0.399708	0.123176	-0.0462874
ENSG00000076864	RAP1GAP	9.00427	5.55547	6.52539	10.6501	0.431128	0.0409041	0.00119929	0.000635179	0.432844	0.000635179	-0.201085	-0.569311	-0.743555	-0.368226	-0.54247
ENSG00000076924	XAB2	21.6452	28.0369	22.9383	23.3902	0.0511493	0.765714	0.00544737	0.954852	0.630078	0.0940997	-0.102724	-0.0259086	0.242464	0.0768158	0.345189
ENSG00000076928	ARHGEF1	34.6301	35.6882	32.0353	31.9557	0.746342	0.865439	0.957777	0.994802	0.820746	0.652814	0.109376	0.00337805	0.150459	-0.105998	0.0410833
ENSG00000076944	STXBP2	43.0796	42.9387	44.6655	48.321	0.959572	0.967073	0.995393	0.905888	0.837082	0.795886	-0.158686	-0.108804	-0.163202	0.0498816	-0.00451632
ENSG00000076984	MAP2K7	20.7924	27.9314	24.9255	23.0772	0.750032	0.561785	0.167896	0.897575	0.834914	0.522872	-0.137823	0.102597	0.255283	0.24042	0.393107
ENSG00000077044	DGKD	19.0433	29.2689	27.6601	22.1412	0.974694	0.721603	0.478005	0.869546	0.904073	0.716873	-0.198136	0.297026	0.373231	0.495162	0.571368
ENSG00000077097	TOP2B	43.8643	32.0244	42.5042	44.9867	0.0117557	0.93319	0.00320878	0.828232	0.944799	0.000635179	-0.0348808	-0.078311	-0.465683	-0.0434301	-0.430802
ENSG00000077147	TM9SF3	61.8391	63.8012	61.1054	54.7528	0.949024	0.985337	0.9687	0.79601	0.797902	0.670987	0.169749	0.153072	0.213422	-0.0166768	0.0436736
ENSG00000077150	NFKB2	37.9257	92.1121	43.6271	37.9513	0.000635179	0.563366	0.000635179	0.582965	0.998632	0.000635179	-0.000924747	0.191649	1.23614	0.192573	1.23706
ENSG00000077152	UBE2T	76.9431	55.1131	62.0985	83.0779	0.33421	0.0254621	0.000635179	0.000635179	0.627305	0.000635179	-0.107971	-0.408494	-0.574963	-0.300523	-0.466991
ENSG00000077157	PPP1R12B	4.40012	13.168	9.25341	4.74625	0.509222	0.0124782	0.00173313	0.073115	0.945041	0.00412116	-0.0759868	0.738205	1.16887	0.814191	1.24486
ENSG00000077232	DNAJC10	25.8815	23.4993	23.9683	24.6268	0.973982	0.847181	0.786827	0.961932	0.919278	0.926248	0.0664291	-0.0361275	-0.0624214	-0.102557	-0.128851
ENSG00000077235	GTF3C1	47.232	41.9772	42.9866	50.3794	0.976297	0.873178	0.831504	0.697954	0.932938	0.649647	-0.0894032	-0.219504	-0.252244	-0.130101	-0.162841
ENSG00000077238	IL4R	13.3266	30.6704	25.5706	8.98425	0.555461	0.000635179	0.000635179	0.000635179	0.109314	0.000635179	0.480601	1.32769	1.57255	0.847093	1.09195
ENSG00000077254	USP33	22.3484	37.0687	36.6593	21.5575	0.979178	0.000635179	0.000635179	0.000635179	0.919085	0.000635179	0.0476405	0.714629	0.729827	0.666989	0.682186
ENSG00000077312	SNRPA	155.303	170.159	170.595	165.177	0.99583	0.848833	0.851778	0.964592	0.916079	0.966315	-0.0878302	0.0460143	0.0423652	0.133844	0.130195
ENSG00000077348	EXOSC5	36.9317	37.0354	36.5043	33.5998	0.989844	0.991222	0.997293	0.951017	0.938673	0.94102	0.129076	0.11315	0.132914	-0.0159258	0.00383771
ENSG00000077380	DYNC1I2	38.0708	41.1758	45.9615	37.4157	0.641573	0.253424	0.753169	0.192513	0.968848	0.656411	0.0237809	0.283106	0.131453	0.259325	0.107672
ENSG00000077454	LRCH4	15.0433	16.2536	15.6514	15.3128	0.927598	0.930534	0.798435	0.961355	0.971522	0.840746	-0.0226344	0.0279435	0.076342	0.0505779	0.0989763
ENSG00000077458	FAM76B	14.1058	35.4318	17.8909	11.8074	0.0294315	0.685003	0.00223579	0.520962	0.855624	0.0197172	0.222139	0.526667	1.43882	0.304528	1.21668
ENSG00000077463	SIRT6	19.5645	31.5128	22.3872	20.274	0.00794517	0.536426	0.000635179	0.650373	0.937036	0.000635179	-0.0467024	0.130763	0.589352	0.177466	0.636054
ENSG00000077514	POLD3	24.0354	33.0101	30.4003	23.7493	0.84606	0.306308	0.0719943	0.346153	0.983929	0.112296	0.0159414	0.331474	0.443238	0.315533	0.427297
ENSG00000077522	ACTN2	0	0.639767	0.136968	0	0.101727	1	0.000635179	1	1	0.000635179	0	0.0955653	0.400411	0.0955653	0.400411
ENSG00000077549	CAPZB	166.557	170.383	181.385	169.525	0.852337	0.764973	0.962473	0.830781	0.971058	0.98954	-0.0251823	0.0964568	0.00719864	0.121639	0.032381
ENSG00000077684	PHF17	16.3725	18.3412	13.4108	14.1373	0.202015	0.483973	0.766673	0.938692	0.666417	0.322158	0.187149	-0.0664575	0.334006	-0.253606	0.146857
ENSG00000077713	SLC25A43	13.2839	8.34545	12.8101	12.4542	0.00412116	0.950755	0.000635179	0.961338	0.875221	0.00320878	0.080524	0.0350926	-0.482492	-0.0454313	-0.563016
ENSG00000077721	UBE2A	78.0084	71.6516	80.8044	74.1532	0.489573	0.931468	0.730499	0.675457	0.873879	0.923805	0.0712468	0.120803	-0.0481878	0.049556	-0.119435
ENSG00000077782	FGFR1	42.5525	49.9575	47.3372	41.3501	0.908773	0.724212	0.521967	0.582108	0.958753	0.390619	0.0394711	0.186641	0.261297	0.147169	0.221826
ENSG00000077809	GTF2I	107.137	105.767	123.571	112.505	0.540601	0.540972	0.981923	0.757932	0.91067	0.89115	-0.0692703	0.133093	-0.0874951	0.202363	-0.0182248
ENSG00000077942	FBLN1	68.3095	81.7537	79.2919	76.6713	0.945725	0.379037	0.242932	0.93319	0.52612	0.824688	-0.162118	0.0472742	0.0903155	0.209392	0.252433
ENSG00000078018	MAP2	0.237549	4.4022	3.25983	0.380482	0.42983	0.000635179	0.000635179	0.000635179	1	0.000635179	-0.0893344	1.14376	1.42731	1.2331	1.51665
ENSG00000078043	PIAS2	8.03095	5.37875	6.56514	8.21376	0.486531	0.425423	0.0465263	0.297054	0.969529	0.0285186	-0.0260558	-0.253965	-0.469066	-0.22791	-0.44301
ENSG00000078061	ARAF	64.7971	85.4546	73.2574	65.315	0.57913	0.706346	0.190365	0.729287	0.987517	0.203255	-0.0111426	0.160905	0.377606	0.172048	0.388749
ENSG00000078070	MCCC1	17.2809	17.252	14.0771	21.44	0.870591	0.845601	0.99864	0.486387	0.822016	0.847363	-0.2818	-0.543965	-0.283964	-0.262165	-0.00216407
ENSG00000078098	FAP	0.18751	0.951546	0.343925	0	0.42088	1	0.000635179	1	1	0.000635179	0.12929	0.228926	0.561471	0.0996368	0.432181
ENSG00000078124	ACER3	7.56185	10.8768	9.84371	6.41995	0.836004	0.400568	0.178494	0.0367202	0.712039	0.010648	0.183478	0.492237	0.612891	0.308759	0.429412
ENSG00000078140	UBE2K	84.8431	89.7369	97.3209	85.9295	0.798396	0.551755	0.871932	0.61212	0.979743	0.916192	-0.017936	0.17575	0.0611549	0.193686	0.0790909
ENSG00000078142	PIK3C3	39.298	49.7731	48.9218	42.279	0.974355	0.222613	0.123897	0.506143	0.8021	0.367144	-0.100551	0.201661	0.22558	0.302212	0.326131
ENSG00000078177	N4BP2	1.35182	1.72246	1.35728	1.5624	0.209517	0.992851	0.360795	0.604933	0.737113	0.8443	-0.0879048	-0.0855567	0.0634068	0.00234819	0.151312
ENSG00000078237	C12orf5	27.9527	25.5165	21.311	28.5574	0.239621	0.0335915	0.709792	0.0261196	0.964382	0.601218	-0.0288357	-0.390511	-0.151225	-0.361675	-0.122389
ENSG00000078246	TULP3	10.2553	7.73422	9.59097	10.7531	0.886414	0.968626	0.813116	0.940924	0.97592	0.753798	-0.0574422	-0.137847	-0.389711	-0.0804045	-0.332269
ENSG00000078269	SYNJ2	6.85504	9.93968	9.88895	7.99368	0.993965	0.340086	0.292812	0.632151	0.803851	0.583186	-0.174517	0.250533	0.256676	0.425051	0.431193
ENSG00000078304	PPP2R5C	68.7729	39.5342	63.0281	66.4868	0.00412116	0.833428	0.00672613	0.894276	0.953242	0.000635179	0.0473711	-0.0747627	-0.721526	-0.122134	-0.768897
ENSG00000078319	PMS2P1	18.6934	14.2275	19.2452	21.7214	0.874732	0.987985	0.900045	0.956496	0.94543	0.774166	-0.197018	-0.159052	-0.547748	0.0379662	-0.35073
ENSG00000078369	GNB1	223.704	226.485	229.705	219.776	0.98031	0.962209	0.981137	0.929338	0.975129	0.957777	0.0253287	0.0631859	0.0429962	0.0378572	0.0176675
ENSG00000078399	HOXA9	1.14217	0.878059	0.8572	1.46734	0.987333	0.747872	0.790696	0.36425	0.772423	0.417955	-0.142068	-0.279227	-0.268733	-0.137159	-0.126665
ENSG00000078401	EDN1	4.08298	97.8812	60.8041	1.31498	0.000635179	0.000635179	0.000635179	0.000635179	0.000635179	0.000635179	0.875778	4.24379	4.91314	3.36801	4.03736
ENSG00000078403	MLLT10	15.0049	37.006	20.4475	20.0359	0.0546458	0.395881	0.000635179	0.982182	0.484999	0.0538946	-0.373905	0.026699	0.82384	0.400604	1.19775
ENSG00000078487	ZCWPW1	0.931724	0.670234	0.565676	1.17986	0.945229	0.74166	0.870061	0.576115	0.936085	0.717786	-0.117214	-0.309624	-0.251997	-0.19241	-0.134783
ENSG00000078618	NRD1	89.6892	85.8932	98.5635	92.125	0.703377	0.820805	0.944113	0.903867	0.967118	0.897256	-0.0378261	0.0954569	-0.0988264	0.133283	-0.0610003
ENSG00000078668	VDAC3	122.739	94.2629	127.289	121.595	0.00173313	0.8994	0.00367842	0.850669	0.978128	0.00544737	0.0132922	0.0649792	-0.360569	0.0516869	-0.373861
ENSG00000078674	PCM1	48.0572	33.3493	39.8256	49.7475	0.545532	0.440533	0.0457415	0.348378	0.952709	0.0309144	-0.0479116	-0.307103	-0.549808	-0.259191	-0.501896
ENSG00000078687	TNRC6C	1.34554	1.02936	0.847029	1.42098	0.906558	0.565242	0.844261	0.47419	0.975957	0.781263	-0.0321706	-0.264952	-0.175397	-0.232782	-0.143226
ENSG00000078699	CBFA2T2	6.13974	12.7792	7.09991	5.6575	0.00412116	0.721957	0.000635179	0.433545	0.872777	0.000635179	0.0881093	0.248979	0.948623	0.16087	0.860514
ENSG00000078747	ITCH	17.8005	22.2344	20.6563	15.716	0.877748	0.6134	0.318663	0.202015	0.690463	0.0651257	0.160484	0.354859	0.452003	0.194375	0.29152
ENSG00000078804	TP53INP2	2.27801	0.90435	1.77918	2.98197	0.161813	0.674414	0.0327089	0.177754	0.517255	0.00457033	-0.219776	-0.398643	-0.778501	-0.178867	-0.558725
ENSG00000078808	SDF4	140.258	135.39	144.643	148.006	0.755677	0.926815	0.90835	0.950183	0.819787	0.592793	-0.0765104	-0.032712	-0.126743	0.0437984	-0.0502328
ENSG00000078814	MYH7B	0.36723	0.71895	0.315747	0.31651	0.422359	1	0.549738	1	1	0.429012	0.031247	-0.000475266	0.231097	-0.0317222	0.19985
ENSG00000078902	TOLLIP	12.3289	14.3188	13.0735	13.1779	0.825164	0.928114	0.625754	0.987688	0.893103	0.818842	-0.0830443	-0.00995775	0.104563	0.0730866	0.187607
ENSG00000078967	UBE2D4	8.86008	10.328	9.42808	9.41612	0.902508	0.93181	0.698955	0.997946	0.910694	0.858621	-0.0720377	0.00151064	0.110866	0.0735483	0.182904
ENSG00000079134	THOC1	14.9323	16.6984	14.1729	14.837	0.67281	0.94684	0.828264	0.952207	0.991475	0.794873	0.00814285	-0.0580567	0.15128	-0.0661996	0.143137
ENSG00000079150	FKBP7	3.09046	1.45545	2.32655	2.76895	0.0864532	0.32835	0.00119929	0.662703	0.810346	0.00501512	0.0941244	-0.140455	-0.464798	-0.234579	-0.558922
ENSG00000079156	OSBPL6	2.91215	3.86768	4.15098	2.19697	0.879107	0.101531	0.192816	0.000635179	0.172095	0.000635179	0.227006	0.551468	0.483442	0.324462	0.256436
ENSG00000079215	SLC1A3	70.8543	426.746	283.273	57.045	0.0027285	0.000635179	0.000635179	0.000635179	0.30875	0.000635179	0.303199	2.27246	2.86024	1.96926	2.55704
ENSG00000079246	XRCC5	224.811	217.566	235.773	237.999	0.876316	0.937127	0.960756	0.986802	0.906284	0.830901	-0.0815378	-0.0134435	-0.128374	0.0680943	-0.0468359
ENSG00000079257	LXN	24.1332	12.6121	19.1131	25.8263	0.235541	0.567376	0.0210508	0.404265	0.932465	0.00951783	-0.0905653	-0.398311	-0.929286	-0.307745	-0.83872
ENSG00000079277	MKNK1	32.0047	38.0348	38.009	32.2064	0.998764	0.560794	0.578821	0.562322	0.989633	0.580627	-0.00853211	0.226058	0.226988	0.23459	0.23552
ENSG00000079308	TNS1	1.96523	4.01949	3.04345	1.86651	0.342701	0.0913618	0.00320878	0.0344498	0.953572	0.00173313	0.0363726	0.383379	0.638609	0.347006	0.602237
ENSG00000079313	REXO1	30.8039	51.8753	35.6751	26.4503	0.433114	0.86059	0.173743	0.557275	0.843166	0.0409041	0.205423	0.405167	0.92118	0.199744	0.715757
ENSG00000079332	SAR1A	110.501	336.385	190.066	112.556	0.000635179	0.000635179	0.000635179	0.00119929	0.973301	0.000635179	-0.0261152	0.745549	1.56261	0.771664	1.58873
ENSG00000079335	CDC14A	0.659273	2.13823	0.778384	0.458735	0.000635179	0.663485	0.000635179	0.0197172	0.179958	0.000635179	0.113116	0.17633	0.751098	0.0632141	0.637982
ENSG00000079337	RAPGEF3	0.871639	1.32976	0.820993	0.746814	0.646146	0.976895	0.649599	0.96329	0.921144	0.436586	0.0641152	0.0384439	0.277659	-0.0256713	0.213544
ENSG00000079385	CEACAM1	0.535666	11.6982	5.62692	0.393845	0.000635179	0.000635179	0.000635179	0.000635179	0.765528	0.000635179	0.083035	1.67177	2.51658	1.58874	2.43355
ENSG00000079387	SENP1	16.8	24.5236	21.2049	15.3457	0.819787	0.659553	0.207755	0.453207	0.903454	0.0791671	0.116155	0.419851	0.612699	0.303697	0.496544
ENSG00000079393	DUSP13	1.99596	1.32414	1.69288	2.30292	0.835079	0.902129	0.609468	0.702879	0.903556	0.371478	-0.106774	-0.22057	-0.372335	-0.113796	-0.265561
ENSG00000079432	CIC	10.7282	14.1425	13.4141	11.8697	0.926446	0.329727	0.229601	0.674027	0.78068	0.51266	-0.123908	0.152314	0.218927	0.276222	0.342836
ENSG00000079435	LIPE	0.755201	0.566009	0.282731	0.497796	0.60265	0.249466	0.861979	0.611159	0.68995	0.957696	0.141502	-0.129895	0.0388706	-0.271397	-0.102631
ENSG00000079459	FDFT1	189.296	136.69	175.242	198.283	0.0177294	0.683651	0.000635179	0.398864	0.858219	0.000635179	-0.0662333	-0.176319	-0.530176	-0.110086	-0.463943
ENSG00000079462	PAFAH1B3	18.4968	15.1834	16.2853	19.9608	0.830491	0.553889	0.270932	0.197073	0.803851	0.0644153	-0.0995319	-0.264246	-0.353915	-0.164714	-0.254383
ENSG00000079482	OPHN1	3.4005	27.0339	18.369	8.47658	0.204558	0.000635179	0.000635179	0.0091334	0.00173313	0.000635179	-0.956003	0.959207	1.47057	1.91521	2.42657
ENSG00000079616	KIF22	73.3873	68.804	67.2447	78.0508	0.953573	0.65472	0.796172	0.257551	0.796887	0.402394	-0.0865943	-0.209212	-0.177085	-0.122618	-0.0904906
ENSG00000079691	LRRC16A	9.30803	9.8474	9.92907	11.0987	0.981953	0.74712	0.831187	0.408153	0.1019	0.462271	-0.212076	-0.134942	-0.144853	0.077134	0.0672229
ENSG00000079739	PGM1	46.0837	40.1633	49.7418	49.0753	0.0556371	0.696766	0.301495	0.972043	0.775483	0.0719943	-0.0870779	0.0187045	-0.276638	0.105782	-0.18956
ENSG00000079785	DDX1	94.7742	93.1101	100.335	95.0013	0.611844	0.754023	0.956537	0.767516	0.992551	0.948364	-0.00338161	0.0772237	-0.0284055	0.0806053	-0.0250239
ENSG00000079805	DNM2	82.4534	97.4572	91.6712	85.5644	0.87646	0.682288	0.39113	0.831266	0.930352	0.545089	-0.0521889	0.0972611	0.183731	0.14945	0.23592
ENSG00000079819	EPB41L2	34.9829	38.378	39.2838	35.6052	0.974786	0.788766	0.828344	0.85375	0.979643	0.889848	-0.0240738	0.134644	0.102637	0.158717	0.126711
ENSG00000079950	STX7	9.72896	9.43662	9.08445	9.449	0.92241	0.810686	0.938323	0.92135	0.940441	0.99587	0.0348535	-0.0466844	-0.00156085	-0.0815379	-0.0364144
ENSG00000079974	RABL2B	5.44926	4.55064	4.03322	4.78927	0.84517	0.353021	0.728202	0.729927	0.840777	0.960071	0.133841	-0.170328	-0.0516206	-0.304169	-0.185461
ENSG00000079999	KEAP1	40.3278	50.1365	45.4033	41.9245	0.7961	0.674861	0.317619	0.827675	0.938098	0.462867	-0.0534204	0.109962	0.247268	0.163382	0.300688
ENSG00000080031	PTPRH	1.70394	1.21048	1.05839	2.01394	0.843786	0.0595631	0.482308	0.0113949	0.766673	0.221674	-0.115958	-0.392247	-0.32223	-0.276288	-0.206272
ENSG00000080189	SLC35C2	38.1997	48.7574	50.1593	39.4948	0.938832	0.0071404	0.0254621	0.0270359	0.924928	0.0703528	-0.0457458	0.329994	0.290688	0.37574	0.336433
ENSG00000080200	CRYBG3	2.82739	3.78457	2.88576	2.59136	0.471737	0.980542	0.277072	0.877997	0.884632	0.135802	0.0723218	0.0896614	0.333288	0.0173396	0.260966
ENSG00000080224	EPHA6	0.449325	0.678251	0.499025	0.382221	0.428612	0.914368	0.252894	0.57622	0.814301	0.0306163	0.040077	0.0690581	0.168984	0.0289811	0.128907
ENSG00000080298	RFX3	1.37834	1.3527	0.70325	0.874578	0.166066	0.116536	0.988836	0.729882	0.388461	0.41976	0.232964	-0.0886552	0.221973	-0.32162	-0.0109911
ENSG00000080345	RIF1	10.0597	17.7369	14.4786	10.1635	0.072901	0.000635179	0.000635179	0.000635179	0.978244	0.000635179	-0.0123644	0.438035	0.698337	0.4504	0.710701
ENSG00000080371	RAB21	44.2857	48.582	41.9564	42.011	0.507635	0.896773	0.744684	0.996786	0.896408	0.492381	0.0727024	-0.00179092	0.20076	-0.0744933	0.128058
ENSG00000080503	SMARCA2	16.3931	10.3097	13.8389	17.4739	0.534178	0.704375	0.205035	0.558078	0.933645	0.140317	-0.0823772	-0.29807	-0.661746	-0.215693	-0.579369
ENSG00000080546	SESN1	13.5605	7.19223	11.8656	14.3907	0.00173313	0.530206	0.000635179	0.258233	0.866278	0.000635179	-0.0749891	-0.241367	-0.834391	-0.166378	-0.759402
ENSG00000080561	MID2	1.71112	3.23103	2.33462	1.84658	0.0881834	0.223952	0.000635179	0.293873	0.876886	0.000635179	-0.0517217	0.172329	0.443519	0.224051	0.49524
ENSG00000080573	COL5A3	0.540311	0.412939	0.437194	0.484959	0.925644	0.371128	0.217568	0.787477	0.748001	0.59048	0.0317831	-0.028001	-0.0424306	-0.059784	-0.0742137
ENSG00000080603	SRCAP	25.9879	47.777	32.9968	26.8026	0.152637	0.403119	0.0110246	0.490984	0.965881	0.014264	-0.0413958	0.281024	0.78928	0.32242	0.830676
ENSG00000080608	KIAA0020	18.6565	21.708	17.4096	18.0982	0.163045	0.832787	0.487318	0.927454	0.953566	0.320214	0.0395295	-0.0502959	0.238308	-0.0898254	0.198778
ENSG00000080644	CHRNA3	1.19541	0.87002	0.466544	0.67987	0.585987	0.348502	0.875001	0.797068	0.64786	0.89915	0.253838	-0.119672	0.0988978	-0.37351	-0.15494
ENSG00000080802	CNOT4	8.60677	15.9512	11.6855	7.40268	0.00173313	0.00874065	0.000635179	0.000635179	0.303672	0.000635179	0.173841	0.541504	0.932936	0.367663	0.759095
ENSG00000080815	PSEN1	28.0749	47.189	44.1706	28.5891	0.850321	0.000635179	0.000635179	0.00119929	0.971535	0.000635179	-0.0244577	0.593957	0.685318	0.618415	0.709776
ENSG00000080819	CPOX	11.6771	10.582	11.4976	11.2967	0.879654	0.981659	0.774631	0.978889	0.951382	0.869743	0.0406941	0.0216347	-0.079707	-0.0190595	-0.120401
ENSG00000080822	CLDND1	27.8463	34.3987	28.1429	23.6391	0.599134	0.987916	0.400519	0.706073	0.613828	0.0419825	0.219206	0.233473	0.505541	0.0142661	0.286335
ENSG00000080823	MOK	7.49912	3.92606	5.4106	4.73612	0.715419	0.711893	0.239621	0.925085	0.464804	0.862558	0.495876	0.137673	-0.184845	-0.358204	-0.680721
ENSG00000080824	HSP90AA1	1016.89	914.432	1118.42	976.894	0.0350229	0.487714	0.405862	0.226734	0.86312	0.696542	0.0577738	0.194815	-0.0951248	0.137041	-0.152899
ENSG00000080839	RBL1	10.3403	14.6928	10.6736	9.59634	0.0760233	0.957696	0.0441833	0.736245	0.849518	0.0091334	0.0897079	0.128157	0.525556	0.0384489	0.435849
ENSG00000080845	DLGAP4	25.2718	29.1558	21.5778	25.7165	0.484791	0.786894	0.838411	0.735426	0.983436	0.860543	-0.0233352	-0.233316	0.168756	-0.209981	0.192091
ENSG00000080947	CROCCP3	0.343819	0.536334	1.04239	0.317476	0.322046	0.0409041	0.489423	0.0254621	1	0.426401	0.0163068	0.392651	0.13019	0.376344	0.113884
ENSG00000080986	NDC80	23.3288	33.7403	28.3918	22.8235	0.233548	0.130478	0.00320878	0.0947449	0.959775	0.00223579	0.0290722	0.291976	0.525845	0.262903	0.496773
ENSG00000081014	AP4E1	8.48851	11.3906	8.86978	8.18931	0.0153145	0.847556	0.0027285	0.598739	0.888835	0.000635179	0.0417534	0.0932664	0.394164	0.051513	0.352411
ENSG00000081019	RSBN1	7.61732	10.7249	7.62147	7.58618	0.579952	0.999626	0.655268	0.995684	0.996402	0.63293	0.00467889	0.0053013	0.408626	0.000622408	0.403947
ENSG00000081026	MAGI3	6.19117	7.81134	7.11644	6.4655	0.769992	0.564783	0.250811	0.715965	0.927371	0.352112	-0.0475257	0.106875	0.212855	0.154401	0.260381
ENSG00000081041	CXCL2	4.41276	11.468	5.44735	2.11561	0.000635179	0.322807	0.000635179	0.000635179	0.000635179	0.000635179	0.639839	0.855621	1.71036	0.215782	1.07052
ENSG00000081052	COL4A4	4.47674	5.53968	5.14597	4.34806	0.695952	0.284253	0.0491002	0.14647	0.933483	0.0180643	0.0289521	0.170814	0.248188	0.141862	0.219235
ENSG00000081059	TCF7	0.562925	0.613896	0.347565	0.445077	0.576046	0.276944	0.962932	0.726277	0.750345	0.795157	0.0679114	-0.0587148	0.0963218	-0.126626	0.0284105
ENSG00000081087	OSTM1	19.0109	11.3011	14.396	17.0683	0.426322	0.354576	0.000635179	0.620737	0.723504	0.00412116	0.139962	-0.217832	-0.519631	-0.357794	-0.659592
ENSG00000081138	CDH7	0.560601	0.85351	0.55867	0.611324	0.034748	0.994742	0.0235839	0.862517	0.859955	0.112095	-0.028299	-0.0293874	0.127956	-0.00108838	0.156255
ENSG00000081154	PCNP	123.106	138.988	127.094	120.504	0.711983	0.941486	0.503005	0.877684	0.96314	0.398247	0.0303221	0.0755931	0.202744	0.045271	0.172421
ENSG00000081177	EXD2	11.4114	9.43571	9.24479	10.7696	0.96838	0.202934	0.412213	0.386148	0.883307	0.626564	0.0707465	-0.183457	-0.159167	-0.254203	-0.229914
ENSG00000081181	ARG2	14.5783	16.7729	17.7763	14.4929	0.975426	0.900998	0.936471	0.882783	0.996073	0.924836	0.00745098	0.261927	0.186806	0.254476	0.179355
ENSG00000081189	MEF2C	0.0310784	0.708889	0.301575	0.00315436	0.0506218	1	0.162707	1	1	0.162863	0.0199723	0.200348	0.435428	0.180376	0.415455
ENSG00000081307	UBA5	33.4251	39.4451	33.9382	32.0533	0.646763	0.980408	0.512121	0.92366	0.94085	0.367144	0.0569773	0.0777235	0.283407	0.0207462	0.22643
ENSG00000081320	STK17B	2.36194	2.76232	2.11539	2.48468	0.256494	0.732078	0.558117	0.520858	0.903833	0.753731	-0.0400351	-0.123976	0.0866595	-0.0839408	0.126695
ENSG00000081377	CDC14B	4.56792	5.58802	4.70218	4.81219	0.595853	0.961932	0.428926	0.969942	0.911121	0.605035	-0.0526821	-0.0234882	0.155605	0.0291939	0.208287
ENSG00000081386	ZNF510	4.71804	7.35837	5.00344	4.05144	0.113091	0.914975	0.0519291	0.376147	0.608617	0.00223579	0.150762	0.210785	0.628979	0.0600233	0.478217
ENSG00000081665	ZNF506	0.623285	1.33983	0.743512	0.594798	0.0717654	0.805882	0.0102757	0.720635	0.969593	0.0117557	0.0157523	0.0804017	0.364152	0.0646493	0.3484
ENSG00000081692	JMJD4	14.299	12.5105	12.1609	16.6488	0.968977	0.591333	0.677615	0.136162	0.546414	0.161106	-0.194299	-0.39717	-0.361986	-0.20287	-0.167686
ENSG00000081721	DUSP12	29.008	42.8259	34.4874	29.5315	0.0800325	0.210844	0.000635179	0.287529	0.964592	0.000635179	-0.0241533	0.210605	0.507539	0.234758	0.531692
ENSG00000081760	AACS	23.1126	34.5557	30.3905	21.8326	0.610035	0.15675	0.0131778	0.0853049	0.925388	0.00951783	0.0754751	0.442634	0.61716	0.367159	0.541685
ENSG00000081791	KIAA0141	31.3186	40.2436	40.5876	34.1008	0.982943	0.0563589	0.0665653	0.267133	0.731577	0.289602	-0.115703	0.238403	0.226702	0.354106	0.342405
ENSG00000081803	CADPS2	0.913245	1.09841	1.14956	0.858724	0.929897	0.312866	0.418059	0.170476	0.908629	0.235091	0.0272557	0.139779	0.116157	0.112523	0.088901
ENSG00000081870	HSPB11	46.4322	40.603	48.4865	46.3765	0.542405	0.940129	0.671348	0.938513	0.99733	0.677258	0.00166014	0.0615913	-0.183351	0.0599311	-0.185012
ENSG00000081913	PHLPP1	6.17038	6.56314	5.53968	4.59567	0.667911	0.862223	0.940348	0.663146	0.425116	0.21499	0.308884	0.192984	0.376621	-0.1159	0.0677367
ENSG00000081923	ATP8B1	0.603796	0.51316	0.186109	0.445482	0.0955892	0.0543898	0.936085	0.167505	0.835497	0.943182	0.0904976	-0.161754	0.0393837	-0.252251	-0.0511139
ENSG00000082014	SMARCD3	11.7989	10.3228	9.31565	13.6111	0.944184	0.738444	0.908756	0.506293	0.8757	0.740484	-0.178019	-0.464253	-0.341242	-0.286234	-0.163223
ENSG00000082068	WDR70	33.4897	33.3241	38.2771	34.1572	0.628539	0.57559	0.990983	0.716276	0.971068	0.968926	-0.0268826	0.155677	-0.0336302	0.182559	-0.00674758
ENSG00000082074	FYB	0.216025	1.17415	1.95242	0.174813	0.0452405	0.000635179	0.000635179	0.000635179	1	0.000635179	0.0270828	0.861845	0.545479	0.834762	0.518396
ENSG00000082146	STRADB	10.915	6.66498	8.18618	10.0565	0.680003	0.485375	0.0822785	0.676635	0.918825	0.165913	0.0992365	-0.243198	-0.476543	-0.342435	-0.575779
ENSG00000082153	BZW1	392.032	314.064	411.684	347.291	0.125582	0.918937	0.21383	0.439771	0.622688	0.722383	0.173883	0.2441	-0.144213	0.0702164	-0.318096
ENSG00000082196	C1QTNF3	1.5137	0.695518	1.25944	1.28116	0.349349	0.893103	0.24918	0.990575	0.930314	0.445967	0.0987851	-0.00958183	-0.283643	-0.108367	-0.382428
ENSG00000082212	ME2	23.2126	12.089	21.8062	23.9346	0.000635179	0.897527	0.000635179	0.805	0.956018	0.000635179	-0.0407332	-0.123541	-0.880309	-0.0828075	-0.839576
ENSG00000082213	C5orf22	26.5774	37.5096	32.4264	27.4624	0.452107	0.244716	0.0149652	0.356956	0.948668	0.0235839	-0.0440003	0.22464	0.423328	0.268641	0.467329
ENSG00000082258	CCNT2	9.27315	18.7464	10.4639	6.83859	0.000635179	0.70993	0.000635179	0.00794517	0.0939057	0.000635179	0.351003	0.495867	1.23097	0.144865	0.87997
ENSG00000082269	FAM135A	2.1856	3.15713	3.02733	1.99954	0.957434	0.120038	0.177898	0.0282168	0.842078	0.068529	0.0656004	0.329958	0.366734	0.264358	0.301134
ENSG00000082397	EPB41L3	0.903644	0.740586	1.37017	1.21196	0.0335915	0.171009	0.702715	0.839626	0.419664	0.102864	-0.145589	0.0693674	-0.22897	0.214957	-0.0833802
ENSG00000082438	COBLL1	12.6244	17.9781	20.9052	16.6479	0.586205	0.0027285	0.0452405	0.324167	0.179045	0.85943	-0.350636	0.296662	0.0994062	0.647298	0.450042
ENSG00000082458	DLG3	35.3276	148.298	84.2363	36.4529	0.000635179	0.000635179	0.000635179	0.000635179	0.948364	0.000635179	-0.0428497	1.1652	1.96666	1.20805	2.00951
ENSG00000082512	TRAF5	5.16903	3.67529	4.30473	5.63015	0.325913	0.173743	0.00367842	0.0163542	0.681754	0.000635179	-0.0899335	-0.275277	-0.427017	-0.185343	-0.337084
ENSG00000082515	MRPL22	102.131	105.704	114.117	104.808	0.686402	0.458222	0.907992	0.622014	0.938673	0.980541	-0.0366201	0.120559	0.0120521	0.15718	0.0486722
ENSG00000082516	GEMIN5	13.1947	10.5328	11.4511	14.9978	0.797702	0.499955	0.068956	0.203092	0.513175	0.0248226	-0.16178	-0.337624	-0.439639	-0.175844	-0.277859
ENSG00000082641	NFE2L1	119.807	134.781	121.604	118.331	0.789764	0.980754	0.740554	0.966813	0.982967	0.698327	0.0175887	0.0387171	0.184859	0.0211284	0.167271
ENSG00000082701	GSK3B	28.5019	23.4621	27.6345	26.4481	0.546031	0.960379	0.45776	0.93904	0.870242	0.732483	0.100567	0.0589454	-0.159981	-0.0416214	-0.260548
ENSG00000082781	ITGB5	61.0909	97.0091	76.2	56.6775	0.120469	0.163201	0.000635179	0.0467777	0.817186	0.000635179	0.104625	0.414361	0.754754	0.309737	0.650129
ENSG00000082805	ERC1	25.2751	31.4732	22.0213	25.0707	0.261795	0.830411	0.692629	0.83699	0.992892	0.652951	0.0108523	-0.172418	0.306274	-0.18327	0.295422
ENSG00000082898	XPO1	141.321	223.58	187.513	134.355	0.569949	0.213982	0.047295	0.0726891	0.922053	0.0170476	0.0718824	0.474929	0.726272	0.403047	0.654389
ENSG00000082996	RNF13	41.6158	66.6509	59.5927	38.6503	0.897257	0.424215	0.156568	0.287791	0.943003	0.0811275	0.101585	0.599493	0.756013	0.497909	0.654428
ENSG00000083093	PALB2	16.2862	18.698	15.3812	14.6043	0.599376	0.946067	0.799577	0.943642	0.848833	0.413334	0.139198	0.0659708	0.317934	-0.0732276	0.178736
ENSG00000083097	DOPEY1	1.74042	2.97042	2.21287	2.14758	0.418132	0.521423	0.0760233	0.972948	0.622425	0.373298	-0.14907	0.0225336	0.261098	0.171603	0.410167
ENSG00000083099	LYRM2	34.7503	31.6075	35.6622	38.5311	0.577013	0.957985	0.699368	0.792504	0.658463	0.215714	-0.141273	-0.105912	-0.270246	0.0353612	-0.128973
ENSG00000083123	BCKDHB	6.46873	3.53621	5.95898	7.02978	0.0273326	0.844186	0.0091334	0.512374	0.813464	0.00173313	-0.0925452	-0.182107	-0.705792	-0.0895621	-0.613247
ENSG00000083168	KAT6A	8.18442	12.2299	10.5725	7.31481	0.740869	0.192816	0.113648	0.0428209	0.484791	0.0312153	0.128766	0.432673	0.611327	0.303908	0.482562
ENSG00000083223	ZCCHC6	9.22561	16.5818	10.7761	7.88727	0.0297319	0.670459	0.00119929	0.245214	0.731954	0.000635179	0.18315	0.369803	0.910246	0.186654	0.727096
ENSG00000083312	TNPO1	169.607	150.341	163.97	157.212	0.804458	0.951699	0.683788	0.934696	0.843863	0.932465	0.108159	0.0599734	-0.0636448	-0.0481859	-0.171804
ENSG00000083444	PLOD1	97.8368	98.7518	110.399	105.43	0.66003	0.663905	0.985165	0.907039	0.825287	0.844649	-0.105753	0.0652323	-0.0925913	0.170986	0.013162
ENSG00000083454	P2RX5	54.7005	43.7569	52.194	57.8402	0.564783	0.943603	0.445804	0.800089	0.930396	0.239621	-0.0777535	-0.142982	-0.387126	-0.0652283	-0.309372
ENSG00000083457	ITGAE	38.8449	39.4957	35.7134	38.7779	0.747539	0.794109	0.975609	0.791793	0.995542	0.971756	0.00236847	-0.11271	0.0251744	-0.115079	0.0228059
ENSG00000083520	DIS3	27.8363	21.9178	24.7831	25.2312	0.817723	0.788295	0.444252	0.981137	0.840777	0.775327	0.131808	-0.0239376	-0.187176	-0.155746	-0.318984
ENSG00000083535	PIBF1	15.5031	17.2073	12.9431	14.5953	0.752211	0.900445	0.947008	0.938982	0.972687	0.888488	0.0768358	-0.151295	0.21088	-0.228131	0.134044
ENSG00000083544	TDRD3	7.9932	7.27541	7.64905	8.44825	0.884074	0.904852	0.71723	0.619782	0.862623	0.401626	-0.0642427	-0.114803	-0.171778	-0.0505598	-0.107536
ENSG00000083635	NUFIP1	3.51842	3.49107	3.15744	3.52899	0.508934	0.456378	0.981137	0.432211	0.99159	0.976138	-0.0027607	-0.100361	-0.00992866	-0.0976001	-0.00716796
ENSG00000083642	PDS5B	15.4365	19.3995	19.0309	16.2351	0.97272	0.26128	0.25249	0.45776	0.90924	0.427083	-0.0646076	0.205792	0.230859	0.2704	0.295467
ENSG00000083720	OXCT1	66.3543	53.8224	63.647	60.813	0.561357	0.937223	0.377174	0.926939	0.790585	0.695172	0.121969	0.0636659	-0.170219	-0.058303	-0.292188
ENSG00000083750	RRAGB	10.2438	17.0958	12.3924	9.7252	0.0860045	0.360337	0.000635179	0.216296	0.906062	0.000635179	0.0624389	0.295695	0.703643	0.233256	0.641204
ENSG00000083799	CYLD	8.76508	28.3003	18.5158	9.01583	0.000635179	0.000635179	0.000635179	0.000635179	0.948097	0.000635179	-0.0332192	0.897157	1.45975	0.930376	1.49297
ENSG00000083807	SLC27A5	32.8174	26.5113	26.5226	34.6468	0.998906	0.208199	0.226035	0.0701211	0.880618	0.0831102	-0.0738788	-0.361582	-0.362153	-0.287703	-0.288275
ENSG00000083812	ZNF324	5.15184	6.84935	4.39213	4.61948	0.000635179	0.167505	0.0027285	0.831441	0.42804	0.000635179	0.111597	-0.0504211	0.418854	-0.162018	0.307257
ENSG00000083817	ZNF416	1.96322	3.12027	1.99605	1.59393	0.000635179	0.970771	0.000635179	0.107543	0.170031	0.000635179	0.141111	0.153012	0.510658	0.0119016	0.369547
ENSG00000083828	ZNF586	4.70358	7.90228	6.09708	4.64485	0.457486	0.483644	0.0561111	0.444252	0.987561	0.0403471	0.0126951	0.285165	0.575524	0.27247	0.562829
ENSG00000083838	ZNF446	5.23435	4.95827	4.09109	5.52664	0.766737	0.659311	0.960489	0.525406	0.960899	0.895676	-0.0571426	-0.305306	-0.113277	-0.248163	-0.0561347
ENSG00000083842	ZNF8	2.28661	3.86784	2.67335	2.39656	0.512121	0.894384	0.273582	0.937174	0.975825	0.317072	-0.036538	0.0880819	0.416454	0.12462	0.452992
ENSG00000083844	ZNF264	2.11407	5.04583	2.951	1.4784	0.265273	0.562115	0.000635179	0.136843	0.250945	0.000635179	0.242142	0.509296	1.01835	0.267154	0.776203
ENSG00000083845	RPS5	1137.47	1221.74	1222.29	1179.14	0.998151	0.632084	0.638529	0.875386	0.877194	0.878677	-0.051817	0.0517654	0.0511171	0.103582	0.102934
ENSG00000083857	FAT1	15.1491	16.5758	16.1512	15.8688	0.976895	0.953638	0.903738	0.986984	0.969766	0.965423	-0.0593099	0.0226222	0.0559816	0.0819321	0.115291
ENSG00000083896	YTHDC1	57.1009	74.7451	63.0823	51.0796	0.708756	0.886895	0.489423	0.671228	0.890919	0.29334	0.155023	0.294108	0.531917	0.139085	0.376895
ENSG00000083937	CHMP2B	20.78	19.9153	21.0357	19.6017	0.869664	0.9786	0.905889	0.804874	0.842926	0.971632	0.0766229	0.0927266	0.0207936	0.0161037	-0.0558293
ENSG00000084070	SMAP2	12.3831	9.63366	11.3083	13.5521	0.47719	0.773345	0.0864532	0.43439	0.763777	0.0213649	-0.112735	-0.224783	-0.418804	-0.112048	-0.30607
ENSG00000084072	PPIE	40.9031	43.0514	38.5681	38.3151	0.52218	0.833356	0.863353	0.985598	0.79601	0.472715	0.0897616	0.00902544	0.160252	-0.0807362	0.07049
ENSG00000084073	ZMPSTE24	32.3893	36.5871	32.3778	32.8764	0.324472	0.998541	0.321566	0.963877	0.965055	0.42983	-0.0202914	-0.0207739	0.145867	-0.000482527	0.166159
ENSG00000084090	STARD7	79.7076	60.2809	73.0159	82.2054	0.255718	0.744684	0.0444314	0.57931	0.945001	0.0146181	-0.0434425	-0.166716	-0.435123	-0.123274	-0.39168
ENSG00000084092	NOA1	6.45866	6.90103	6.48324	6.34523	0.93904	0.995182	0.929947	0.980931	0.9828	0.903357	0.0194773	0.0236636	0.0930205	0.00418624	0.0735432
ENSG00000084093	REST	8.15201	10.8803	8.24184	8.49844	0.396078	0.987383	0.379757	0.972043	0.962003	0.503486	-0.0484096	-0.0357	0.294991	0.0127095	0.343401
ENSG00000084112	SSH1	6.12252	5.80353	5.14872	6.73272	0.680046	0.317426	0.903357	0.149879	0.758981	0.633412	-0.104504	-0.288746	-0.162304	-0.184242	-0.0578005
ENSG00000084234	APLP2	95.0922	97.4971	103.264	88.4615	0.899868	0.811689	0.965423	0.455472	0.809366	0.73	0.102051	0.218636	0.137351	0.116585	0.0352991
ENSG00000084444	KIAA1467	2.58926	3.0669	2.82614	2.49891	0.723346	0.691303	0.264436	0.569602	0.938989	0.235395	0.028686	0.101294	0.171528	0.0726082	0.142842
ENSG00000084463	WBP11	58.7734	67.1871	63.337	55.3488	0.808975	0.737495	0.347348	0.355571	0.799844	0.0784891	0.0836767	0.188137	0.27074	0.10446	0.187063
ENSG00000084623	EIF3I	234.546	235.911	255.975	240.632	0.685285	0.618615	0.985381	0.782417	0.940129	0.958753	-0.0366491	0.0884614	-0.0283479	0.12511	0.00830121
ENSG00000084628	NKAIN1	0.373447	0.638591	0.617842	0.33219	0.983099	0.493349	0.365226	0.350106	1	0.234029	0.0252985	0.166693	0.178082	0.141394	0.152784
ENSG00000084636	COL16A1	5.5815	5.47869	5.30639	7.1329	0.983525	0.977104	0.989982	0.777184	0.842544	0.827755	-0.26859	-0.321914	-0.288287	-0.0533246	-0.0196977
ENSG00000084652	TXLNA	28.2405	34.4783	30.7879	27.0061	0.340969	0.535674	0.0338753	0.22974	0.835356	0.00544737	0.0601257	0.176807	0.330682	0.116682	0.270557
ENSG00000084676	NCOA1	4.2263	4.68431	5.01988	3.84772	0.802588	0.326224	0.703946	0.0419825	0.73291	0.21917	0.0905009	0.263572	0.192904	0.173071	0.102404
ENSG00000084693	AGBL5	26.9984	21.2245	27.4459	29.3592	0.231105	0.978967	0.236776	0.882888	0.820612	0.0672878	-0.112915	-0.090822	-0.433241	0.0220935	-0.320326
ENSG00000084710	EFR3B	1.06618	2.2096	2.1866	1.18812	0.981137	0.000635179	0.000635179	0.000635179	0.686801	0.000635179	-0.0562635	0.393073	0.400977	0.449337	0.457241
ENSG00000084731	KIF3C	1.76058	1.92735	1.65541	2.53129	0.861406	0.958586	0.909589	0.491847	0.430903	0.619107	-0.268967	-0.309889	-0.206366	-0.040922	0.062601
ENSG00000084733	RAB10	150.974	175.781	179.599	141.152	0.967059	0.363677	0.404572	0.134513	0.830522	0.14719	0.0957386	0.343208	0.312553	0.24747	0.216815
ENSG00000084754	HADHA	101.313	93.8349	101.454	101.525	0.720635	0.995754	0.721876	0.997617	0.994531	0.719201	-0.0029574	-0.000989775	-0.111356	0.00196763	-0.108399
ENSG00000084764	MAPRE3	5.61138	2.43538	3.6977	5.56844	0.0279174	0.0207227	0.000635179	0.0226423	0.984718	0.000635179	0.00816208	-0.409616	-0.770938	-0.417778	-0.7791
ENSG00000084774	CAD	39.2805	39.3767	36.6983	40.9311	0.877825	0.855731	0.995009	0.689241	0.928795	0.945219	-0.0565627	-0.149753	-0.0532046	-0.0931903	0.00335814
ENSG00000085063	CD59	704.292	806.874	848.524	677.613	0.867269	0.166516	0.389207	0.0682888	0.91067	0.201903	0.0555513	0.323638	0.251202	0.268087	0.19565
ENSG00000085117	CD82	7.60402	5.71618	7.29276	9.35835	0.241356	0.926384	0.146807	0.104103	0.209762	0.00367842	-0.242043	-0.289574	-0.557795	-0.0475313	-0.315752
ENSG00000085185	BCORL1	2.03339	2.74686	1.72397	2.09059	0.000635179	0.35769	0.0242007	0.323952	0.960354	0.100581	-0.020316	-0.135467	0.214665	-0.115151	0.234981
ENSG00000085224	ATRX	21.9023	25.8188	22.6378	21.8005	0.723392	0.961207	0.669387	0.955038	0.993535	0.667911	0.00615757	0.0498816	0.225068	0.043724	0.218911
ENSG00000085231	TAF9	173.778	163.825	174.611	171.972	0.805845	0.989219	0.816499	0.972315	0.979411	0.863597	0.0148994	0.0217201	-0.0691936	0.00682069	-0.084093
ENSG00000085274	MYNN	8.90961	12.6379	10.2758	8.21723	0.112698	0.363489	0.0027285	0.0622678	0.718511	0.000635179	0.0945954	0.264813	0.518704	0.170218	0.424109
ENSG00000085276	MECOM	4.78379	6.14813	7.16025	5.05872	0.711621	0.120216	0.285682	0.230979	0.932465	0.514617	-0.0573151	0.37598	0.207062	0.433295	0.264377
ENSG00000085365	SCAMP1	14.0193	11.3237	12.7654	12.8564	0.820338	0.858761	0.317299	0.990021	0.781263	0.638853	0.108727	-0.00886412	-0.15709	-0.117591	-0.265816
ENSG00000085377	PREP	23.6847	15.8669	22.3283	23.4736	0.000635179	0.805769	0.000635179	0.851602	0.980788	0.000635179	0.0119064	-0.0663673	-0.511714	-0.0782737	-0.52362
ENSG00000085382	HACE1	2.70793	3.39492	2.11443	2.17767	0.0180643	0.369285	0.406374	0.96188	0.328739	0.00989814	0.172394	-0.022006	0.368903	-0.1944	0.196509
ENSG00000085415	SEH1L	28.1463	25.5711	25.5517	29.6836	0.998072	0.773323	0.78566	0.524981	0.902579	0.546622	-0.0717553	-0.201595	-0.200579	-0.12984	-0.128824
ENSG00000085433	WDR47	5.97258	5.88617	4.42586	6.07168	0.269538	0.231621	0.982812	0.111689	0.977276	0.958124	-0.0178223	-0.328979	-0.0335442	-0.311157	-0.0157219
ENSG00000085449	WDFY1	7.75344	13.7855	10.3921	8.00959	0.477907	0.340008	0.0809059	0.543179	0.975994	0.175593	-0.0373998	0.308038	0.657217	0.345438	0.694617
ENSG00000085465	OVGP1	0.505878	0.1906	0.343797	0.593545	1	0.567159	0.111306	0.358329	0.873135	0.0602955	-0.0496092	-0.146078	-0.243599	-0.0964686	-0.19399
ENSG00000085491	SLC25A24	29.5404	33.5343	31.355	27.0623	0.703758	0.76139	0.287217	0.188708	0.551755	0.026421	0.118052	0.198754	0.290063	0.0807021	0.172011
ENSG00000085511	MAP3K4	14.1082	10.5659	13.4814	8.91255	0.829424	0.981388	0.780854	0.499827	0.458684	0.781802	0.561807	0.504548	0.203526	-0.0572593	-0.358281
ENSG00000085514	PILRA	1.40163	1.16348	1.27088	1.61991	0.980352	0.979282	0.958327	0.946132	0.968977	0.910771	-0.0897276	-0.146275	-0.194441	-0.0565474	-0.104714
ENSG00000085644	ZNF213	4.62612	5.49696	4.52516	4.74239	0.596368	0.979774	0.63418	0.959962	0.978244	0.73291	-0.0250957	-0.0472468	0.153046	-0.0221511	0.178141
ENSG00000085662	AKR1B1	389.884	453.003	422.626	386.144	0.768393	0.678468	0.263414	0.621298	0.979282	0.220263	0.0138347	0.129601	0.229284	0.115766	0.215449
ENSG00000085719	CPNE3	27.2239	29.9449	29.9366	27.1897	0.999653	0.869629	0.863638	0.870148	0.997677	0.864842	0.00168934	0.129751	0.130126	0.128062	0.128437
ENSG00000085721	RRN3	18.3064	22.0325	18.3564	15.8509	0.45805	0.994829	0.426069	0.618313	0.614115	0.0590634	0.185938	0.189486	0.42899	0.00354795	0.243052
ENSG00000085733	CTTN	122.921	99.9512	117.428	118.105	0.395068	0.917857	0.211738	0.988363	0.924928	0.308225	0.0567198	-0.00815509	-0.236417	-0.0648749	-0.293137
ENSG00000085741	WNT11	1.68171	0.749938	1.40301	1.90001	0.0651257	0.724046	0.00834629	0.425722	0.841418	0.00173313	-0.0831018	-0.196666	-0.504079	-0.113565	-0.420977
ENSG00000085760	MTIF2	35.3728	34.9779	37.0255	39.4203	0.873244	0.889418	0.980425	0.820055	0.554847	0.584457	-0.148349	-0.0859209	-0.163675	0.0624285	-0.0153254
ENSG00000085788	DDHD2	51.9075	46.4568	46.9177	54.7901	0.991081	0.910834	0.890919	0.828538	0.957804	0.802923	-0.0751534	-0.215283	-0.22894	-0.140129	-0.153787
ENSG00000085831	TTC39A	0.269651	1.01024	0.983215	0.28485	0.984855	0.0149652	0.00119929	0.0207227	1	0.00412116	-0.00962898	0.384769	0.397779	0.394397	0.407408
ENSG00000085832	EPS15	15.792	23.1043	20.1069	16.1086	0.565848	0.113091	0.0110246	0.157893	0.968144	0.0173893	-0.0254463	0.287822	0.471259	0.313268	0.496706
ENSG00000085840	ORC1	21.9095	33.9918	31.7476	20.6597	0.704109	0.000635179	0.000635179	0.000635179	0.766756	0.000635179	0.0774552	0.574656	0.667539	0.497201	0.590084
ENSG00000085871	MGST2	44.5262	38.9894	50.4013	45.2168	0.221093	0.521392	0.597736	0.593345	0.969456	0.529186	-0.0212569	0.150302	-0.204049	0.171559	-0.182792
ENSG00000085872	CHERP	53.4529	73.0208	56.3169	51.1157	0.337555	0.942025	0.222368	0.854225	0.954982	0.139076	0.0621246	0.134776	0.498152	0.0726511	0.436028
ENSG00000085978	ATG16L1	15.3456	13.0834	11.6924	14.5491	0.715513	0.194488	0.573225	0.306308	0.927054	0.756681	0.067817	-0.273377	-0.133791	-0.341194	-0.201608
ENSG00000085982	USP40	7.56374	5.84162	6.81358	7.21717	0.665086	0.79627	0.330699	0.916943	0.938673	0.455173	0.053251	-0.0645957	-0.233172	-0.117847	-0.286423
ENSG00000085998	POMGNT1	35.6627	33.4805	35.9384	34.3076	0.889289	0.988693	0.889068	0.930396	0.936527	0.967074	0.0528649	0.0633873	-0.0332452	0.0105224	-0.0861101
ENSG00000085999	RAD54L	15.7329	44.1577	25.1704	12.9417	0.0433703	0.148996	0.000635179	0.0156608	0.679715	0.000635179	0.247084	0.862692	1.62723	0.615607	1.38014
ENSG00000086015	MAST2	14.4916	16.1481	16.432	13.7605	0.980541	0.726505	0.717498	0.551779	0.898315	0.497545	0.0654181	0.225899	0.203505	0.160481	0.138087
ENSG00000086061	DNAJA1	227.859	285.262	330.624	198.646	0.175876	0.000635179	0.0160033	0.000635179	0.216296	0.000635179	0.196097	0.72924	0.517715	0.533143	0.321618
ENSG00000086062	B4GALT1	99.203	97.4915	110.069	90.1267	0.528655	0.584178	0.966424	0.14826	0.572322	0.710823	0.135561	0.282696	0.110954	0.147135	-0.0246069
ENSG00000086065	CHMP5	68.5823	124.362	116.578	53.7877	0.703549	0.000635179	0.000635179	0.000635179	0.00320878	0.000635179	0.339359	1.08782	1.17954	0.748458	0.840184
ENSG00000086102	NFX1	15.3139	20.9909	17.8811	15.739	0.139985	0.170654	0.00119929	0.322046	0.932973	0.00223579	-0.034994	0.164473	0.374138	0.199467	0.409132
ENSG00000086189	DIMT1	23.7138	20.0933	22.2574	22.9454	0.891802	0.938359	0.757751	0.972948	0.970301	0.825164	0.043769	-0.0403489	-0.175165	-0.0841179	-0.218934
ENSG00000086200	IPO11	31.4479	32.3421	33.1047	29.4215	0.979282	0.95845	0.975442	0.873814	0.944681	0.90286	0.0901636	0.159912	0.128226	0.0697486	0.0380626
ENSG00000086232	EIF2AK1	139.908	121.343	120.352	138.12	0.98639	0.543827	0.50886	0.606842	0.979993	0.581139	0.018293	-0.195625	-0.183987	-0.213918	-0.20228
ENSG00000086289	EPDR1	34.8672	29.0787	30.4484	32.4549	0.908992	0.490669	0.276099	0.833285	0.795331	0.603083	0.0976287	-0.0865618	-0.148783	-0.184191	-0.246412
ENSG00000086300	SNX10	6.34811	3.36075	5.16925	6.47733	0.00367842	0.21236	0.000635179	0.153365	0.965641	0.000635179	-0.0221603	-0.241788	-0.661175	-0.219627	-0.639015
ENSG00000086475	SEPHS1	68.3128	46.0446	55.1796	70.827	0.192677	0.105687	0.000635179	0.0320961	0.924928	0.000635179	-0.0506861	-0.348973	-0.600099	-0.298287	-0.549413
ENSG00000086504	MRPL28	97.9232	103.173	102.982	103.815	0.994406	0.834353	0.820612	0.981503	0.807809	0.985277	-0.0826526	-0.0114022	-0.00877977	0.0712504	0.0738728
ENSG00000086544	ITPKC	5.43102	5.5649	5.28725	5.77844	0.962807	0.980177	0.980497	0.935376	0.954645	0.972862	-0.0659206	-0.0941064	-0.0401598	-0.0281858	0.0257608
ENSG00000086589	RBM22	35.3821	68.2134	54.4629	32.127	0.214379	0.000635179	0.000635179	0.000635179	0.637728	0.000635179	0.131434	0.72639	1.04083	0.594956	0.909399
ENSG00000086598	TMED2	172.08	168.01	185.925	176.109	0.76647	0.82653	0.965183	0.90718	0.965686	0.924928	-0.03301	0.0773966	-0.0671408	0.110407	-0.0341309
ENSG00000086619	ERO1LB	1.60845	2.2485	1.74263	1.31691	0.487373	0.932455	0.340969	0.443061	0.692143	0.0279174	0.121539	0.174213	0.357114	0.0526732	0.235574
ENSG00000086666	ZFAND6	49.5687	41.0684	51.1316	51.7552	0.0602955	0.932497	0.0968571	0.975363	0.870277	0.022946	-0.0599086	-0.0168342	-0.319775	0.0430745	-0.259866
ENSG00000086712	TXLNG	21.9641	22.0239	21.9845	20.3075	0.996882	0.998469	0.995063	0.888358	0.888012	0.874761	0.103346	0.104574	0.106942	0.00122761	0.00359562
ENSG00000086717	PPEF1	2.72585	1.93428	3.02038	2.75784	0.158221	0.866931	0.288723	0.884398	0.985381	0.250049	-0.00973292	0.0774898	-0.274207	0.0872227	-0.264474
ENSG00000086730	LAT2	0.844359	1.25765	0.742989	1.14376	0.13761	0.873879	0.194182	0.292213	0.458144	0.898849	-0.144388	-0.196742	0.0513405	-0.0523547	0.195728
ENSG00000086758	HUWE1	105.992	125.719	130.265	108.886	0.966813	0.60369	0.655371	0.703549	0.974326	0.758369	-0.0381528	0.254354	0.203896	0.292507	0.242049
ENSG00000086827	ZW10	9.78806	10.3257	9.99109	9.90887	0.924985	0.956683	0.831187	0.981659	0.973207	0.890112	-0.0147102	0.00992628	0.0496331	0.0246365	0.0643433
ENSG00000086848	ALG9	15.7863	14.4945	17.4376	16.5552	0.615771	0.853788	0.854305	0.948508	0.944681	0.731686	-0.0610571	0.0670265	-0.169839	0.128084	-0.108781
ENSG00000087008	ACOX3	4.26784	3.95315	3.44246	3.94527	0.829384	0.650723	0.925223	0.800767	0.90568	0.996776	0.076226	-0.127483	0.00191092	-0.203709	-0.0743151
ENSG00000087053	MTMR2	35.8929	30.5613	35.2289	37.199	0.293449	0.962042	0.203371	0.837045	0.915422	0.099761	-0.0488893	-0.0743939	-0.267659	-0.0255046	-0.218769
ENSG00000087074	PPP1R15A	43.2361	665.218	175.576	14.3819	0.000635179	0.000635179	0.000635179	0.000635179	0.000635179	0.000635179	1.46537	3.43826	5.34798	1.97289	3.88261
ENSG00000087076	HSD17B14	0.581618	0.793625	0.694316	0.296878	0.906691	0.891605	0.644655	0.199202	0.339248	0.100363	0.168601	0.230245	0.282464	0.0616435	0.113863
ENSG00000087077	TRIP6	66.0048	56.9634	61.5992	69.5511	0.704329	0.751436	0.279855	0.428855	0.837656	0.0888072	-0.0733374	-0.169965	-0.279154	-0.096628	-0.205817
ENSG00000087086	FTL	2191.9	1933.71	2155.59	2138.97	0.37193	0.959383	0.254745	0.980285	0.934423	0.426148	0.0352332	0.0111562	-0.145402	-0.024077	-0.180635
ENSG00000087087	SRRT	157.504	176.485	153.037	152.986	0.704672	0.965423	0.78456	0.99906	0.965224	0.687591	0.0414547	0.000474658	0.203665	-0.04098	0.16221
ENSG00000087088	BAX	197.904	164.515	180.7	205.014	0.726422	0.723742	0.25716	0.593797	0.937976	0.195094	-0.050421	-0.180252	-0.314076	-0.129831	-0.263655
ENSG00000087095	NLK	12.3121	16.2491	15.1622	11.2723	0.883349	0.358329	0.138701	0.100363	0.785308	0.0216859	0.108817	0.370816	0.459407	0.261999	0.35059
ENSG00000087111	PIGS	68.4233	72.3008	72.7385	72.1554	0.994524	0.960244	0.963412	0.993094	0.963116	0.997816	-0.0744989	0.0112999	0.00282599	0.0857988	0.0773249
ENSG00000087152	ATXN7L3	31.8679	27.8651	30.5704	32.1331	0.861646	0.960942	0.758031	0.94982	0.989388	0.714451	-0.0112529	-0.06761	-0.192711	-0.0563571	-0.181458
ENSG00000087157	PGS1	17.6713	27.4265	21.9183	16.2068	0.25275	0.239505	0.00457033	0.0565934	0.785936	0.000635179	0.111615	0.393637	0.692639	0.282023	0.581024
ENSG00000087191	PSMC5	182.19	184.151	189.255	186.905	0.957034	0.93319	0.981879	0.979116	0.957477	0.975471	-0.0364662	0.0178366	-0.0211875	0.0543027	0.0152786
ENSG00000087206	UIMC1	30.403	42.1891	29.0141	29.5743	0.0187358	0.920495	0.0760233	0.970301	0.96306	0.0312153	0.0373766	-0.0258265	0.48494	-0.0632031	0.447563
ENSG00000087245	MMP2	0.135318	0.216696	0.559501	0.136255	0.128222	0.0216859	1	0.0220039	1	1	-0.000632931	0.260779	0.0533271	0.261412	0.05396
ENSG00000087253	LPCAT2	5.67739	3.66374	5.19293	4.90547	0.184512	0.876354	0.0879778	0.938692	0.767628	0.362783	0.152876	0.05884	-0.285985	-0.0940364	-0.438861
ENSG00000087258	GNAO1	0.937306	0.603424	0.675965	0.701581	0.936085	0.630367	0.39621	0.979209	0.625367	0.878368	0.12069	-0.0137447	-0.0533936	-0.134434	-0.174083
ENSG00000087263	OGFOD1	47.1456	57.7576	48.071	45.2823	0.695022	0.982765	0.674027	0.948318	0.968242	0.572257	0.055762	0.0826751	0.337822	0.026913	0.28206
ENSG00000087266	SH3BP2	8.1407	7.5432	7.72648	8.43762	0.969228	0.922169	0.878666	0.829029	0.958546	0.785173	-0.0416355	-0.101803	-0.129248	-0.0601675	-0.0876122
ENSG00000087269	NOP14	25.3822	27.2493	25.6982	25.5652	0.772949	0.972043	0.693614	0.985892	0.982378	0.740457	-0.00960971	0.00694416	0.085554	0.0165539	0.0951637
ENSG00000087274	ADD1	29.1023	28.2841	33.9043	30.674	0.484527	0.585743	0.969359	0.726838	0.91933	0.841113	-0.0711218	0.136014	-0.109583	0.207135	-0.0384607
ENSG00000087299	L2HGDH	15.6742	30.6772	24.4358	17.0037	0.156928	0.00223579	0.000635179	0.00834629	0.817379	0.000635179	-0.104635	0.476213	0.782004	0.580848	0.886639
ENSG00000087301	TXNDC16	4.06356	4.90688	5.20984	4.15858	0.926446	0.269388	0.368702	0.366765	0.961528	0.513795	-0.0224327	0.22737	0.165436	0.249802	0.187869
ENSG00000087302	C14orf166	287.741	266.422	281.598	273.256	0.775252	0.945745	0.617907	0.912031	0.786973	0.930464	0.0739898	0.0430733	-0.0362711	-0.0309165	-0.110261
ENSG00000087303	NID2	3.81432	2.59424	3.18421	3.47259	0.713463	0.642283	0.195404	0.890577	0.822521	0.375701	0.0873867	-0.0780996	-0.252398	-0.165486	-0.339784
ENSG00000087338	GMCL1	12.8268	11.6957	13.5089	14.7438	0.71284	0.940339	0.858853	0.870218	0.732114	0.432103	-0.17542	-0.110531	-0.289904	0.0648891	-0.114484
ENSG00000087365	SF3B2	174.725	218.309	188.616	175.53	0.251484	0.68555	0.0373018	0.713463	0.988224	0.0389676	-0.0065567	0.102606	0.311466	0.109163	0.318022
ENSG00000087448	KLHDC5	5.84135	4.82632	4.33029	5.5734	0.783684	0.0972587	0.471504	0.193277	0.926426	0.631235	0.0501609	-0.25867	-0.149833	-0.30883	-0.199994
ENSG00000087460	GNAS	647.984	640.344	667.401	664.736	0.900566	0.935846	0.976168	0.989834	0.943603	0.909115	-0.0367114	0.00575508	-0.0537695	0.0424665	-0.0170581
ENSG00000087470	DNM1L	45.839	57.3136	55.6813	41.3499	0.965944	0.415791	0.356863	0.108725	0.746042	0.0945301	0.142159	0.412075	0.452334	0.269916	0.310176
ENSG00000087502	ERGIC2	95.7078	93.8224	99.6736	94.069	0.856574	0.923229	0.967011	0.855814	0.970268	0.994296	0.0244028	0.0818023	-0.00370802	0.0573995	-0.0281108
ENSG00000087510	TFAP2C	9.63061	4.0844	5.27026	11.1888	0.0367202	0.000635179	0.000635179	0.000635179	0.283002	0.000635179	-0.181387	-0.859234	-1.11613	-0.677848	-0.93474
ENSG00000087586	AURKA	91.3447	91.6163	90.8199	96.8352	0.981137	0.985901	0.992192	0.771486	0.803741	0.827997	-0.0824568	-0.0905908	-0.0782652	-0.00813397	0.00419164
ENSG00000087842	PIR	56.1052	44.0855	59.7266	58.973	0.00223579	0.777981	0.0167076	0.971641	0.83872	0.00119929	-0.0695033	0.0177218	-0.403858	0.087225	-0.334354
ENSG00000087884	AAMDC	16.7994	19.727	21.1802	17.092	0.927637	0.556841	0.73975	0.610845	0.983273	0.787576	-0.0222816	0.279925	0.186521	0.302206	0.208802
ENSG00000087903	RFX2	3.58821	4.51814	3.92733	3.41666	0.849943	0.876357	0.649123	0.792297	0.952013	0.593083	0.0449827	0.129979	0.267057	0.0849961	0.222074
ENSG00000087916	SLC6A14	0.349123	0.463757	0.371334	0.188369	0.729854	1	0.761284	1	1	0.209762	0.102266	0.115843	0.171004	0.0135766	0.0687377
ENSG00000087995	METTL2A	14.4949	15.515	13.7532	14.1097	0.419664	0.831832	0.747941	0.943036	0.938766	0.584229	0.0340904	-0.0322847	0.120661	-0.0663751	0.086571
ENSG00000088002	SULT2B1	0.806298	0.241721	0.437218	1.17599	0.631753	0.0991661	0.410423	0.00412116	0.286432	0.318929	-0.178538	-0.381971	-0.5026	-0.203433	-0.324061
ENSG00000088035	ALG6	10.0455	5.33295	7.92255	9.93801	0.000635179	0.0309144	0.000635179	0.0403471	0.978324	0.000635179	0.0129319	-0.26678	-0.703097	-0.279711	-0.716029
ENSG00000088038	CNOT3	18.8241	27.4744	20.3299	18.2531	0.0190726	0.770997	0.0027285	0.58571	0.943688	0.000635179	0.0401114	0.140834	0.54132	0.100723	0.501208
ENSG00000088179	PTPN4	10.1589	11.5054	11.2087	9.97288	0.966915	0.80409	0.717251	0.721456	0.976801	0.614658	0.0222425	0.141718	0.173766	0.119476	0.151524
ENSG00000088205	DDX18	44.6837	38.8297	46.4369	45.9849	0.343973	0.930783	0.551133	0.982527	0.957211	0.393027	-0.0396616	0.013526	-0.232962	0.0531876	-0.1933
ENSG00000088247	KHSRP	195.27	233.883	203.68	195.213	0.396962	0.89679	0.171009	0.897069	0.998968	0.173743	0.000416918	0.0606469	0.258317	0.0602299	0.2579
ENSG00000088256	GNA11	29.0084	28.4362	27.0476	27.8261	0.936404	0.888921	0.977276	0.965944	0.948414	0.975101	0.0560837	-0.0381564	0.0292129	-0.0942401	-0.0268708
ENSG00000088280	ASAP3	2.80469	2.50906	2.8278	2.54455	0.788387	0.98796	0.799693	0.732768	0.755535	0.980747	0.0803059	0.0872285	-0.0113107	0.00692256	-0.0916166
ENSG00000088298	EDEM2	20.6553	21.175	23.784	23.826	0.846031	0.781007	0.978334	0.997011	0.755519	0.827465	-0.188976	-0.00234812	-0.156255	0.186627	0.0327207
ENSG00000088305	DNMT3B	5.43012	4.09925	4.29374	6.18337	0.856323	0.0223324	0.00367842	0.000635179	0.337061	0.000635179	-0.13931	-0.378778	-0.424063	-0.239468	-0.284754
ENSG00000088325	TPX2	101.634	95.3212	100.493	105.834	0.775742	0.972315	0.693006	0.786702	0.854039	0.383798	-0.0573147	-0.0732867	-0.147986	-0.015972	-0.0906714
ENSG00000088340	FER1L4	0.300402	0.364154	0.706298	0.262464	0.378018	0.232572	1	0.141728	1	1	0.0239912	0.258426	0.0634292	0.234435	0.039438
ENSG00000088356	PDRG1	34.49	56.6597	35.6703	29.0635	0.000635179	0.900871	0.000635179	0.0344498	0.102864	0.000635179	0.232281	0.278207	0.917149	0.0459264	0.684869
ENSG00000088367	EPB41L1	17.4676	16.8769	18.7617	17.7873	0.938317	0.965881	0.981009	0.971341	0.988647	0.970268	-0.0234997	0.0693498	-0.0679529	0.0928495	-0.0444532
ENSG00000088387	DOCK9	20.592	21.1089	19.3569	21.054	0.918751	0.95546	0.980449	0.918103	0.981698	0.996402	-0.0292051	-0.110315	0.0034315	-0.0811097	0.0326366
ENSG00000088448	ANKRD10	70.0497	81.5177	100.296	56.4349	0.736885	0.60643	0.493131	0.461574	0.244954	0.0110246	0.302162	0.807848	0.515252	0.505685	0.21309
ENSG00000088451	TGDS	7.82665	8.7038	6.52864	7.0188	0.00501512	0.120861	0.476094	0.731092	0.495113	0.0524103	0.123764	-0.0806198	0.247116	-0.204384	0.123351
ENSG00000088543	C3orf18	4.10696	2.88651	3.95776	5.22161	0.391832	0.965475	0.281715	0.373872	0.431709	0.0306163	-0.241866	-0.277551	-0.563516	-0.0356844	-0.32165
ENSG00000088682	COQ9	66.0247	48.9323	60.852	72.6992	0.544687	0.889021	0.270932	0.595347	0.827262	0.0947449	-0.135034	-0.249134	-0.552512	-0.1141	-0.417478
ENSG00000088726	TMEM40	1.18032	2.2472	2.01532	1.60015	0.923711	0.309849	0.123362	0.748035	0.61433	0.450695	-0.178885	0.157458	0.238455	0.336343	0.41734
ENSG00000088727	KIF9	10.0406	6.88489	9.76131	10.4088	0.525289	0.979282	0.444724	0.950129	0.971305	0.366142	-0.0434563	-0.0773148	-0.481938	-0.0338585	-0.438481
ENSG00000088756	ARHGAP28	0.483204	0.652639	0.480808	0.635731	0.670768	0.996266	0.705618	0.706672	0.735852	0.982898	-0.0860004	-0.0873931	0.00922521	-0.0013927	0.0952256
ENSG00000088766	CRLS1	28.0677	19.078	24.0075	27.5898	0.099761	0.337655	0.000635179	0.439218	0.968926	0.000635179	0.0231146	-0.186172	-0.489362	-0.209287	-0.512477
ENSG00000088808	PPP1R13B	5.61618	6.23567	6.0598	5.32063	0.971906	0.927105	0.853951	0.791196	0.945672	0.652208	0.0570998	0.138776	0.169918	0.0816765	0.112818
ENSG00000088812	ATRN	3.06873	2.81598	3.09981	2.83825	0.591159	0.979316	0.672313	0.616686	0.695527	0.983177	0.067139	0.0759582	-0.00665592	0.00881918	-0.0737949
ENSG00000088826	SMOX	82.0345	91.6976	72.9857	84.8886	0.781764	0.927286	0.922696	0.882851	0.979221	0.94982	-0.0481852	-0.212551	0.108845	-0.164366	0.15703
ENSG00000088832	FKBP1A	144.336	163.056	151.341	136.576	0.851409	0.917976	0.712776	0.760239	0.917341	0.55341	0.0786073	0.146066	0.252278	0.0674588	0.173671
ENSG00000088833	NSFL1C	56.3814	84.5882	67.4983	55.2583	0.0267328	0.10852	0.000635179	0.0587931	0.957825	0.000635179	0.028024	0.279493	0.596686	0.251469	0.568662
ENSG00000088836	SLC4A11	2.98911	2.94319	2.93751	3.52875	0.996534	0.979774	0.982421	0.467472	0.58032	0.511265	-0.148171	-0.16317	-0.161511	-0.0149988	-0.0133401
ENSG00000088876	ZNF343	6.27078	5.69188	4.11756	5.52186	0.844133	0.802724	0.970801	0.872777	0.962104	0.988206	0.136934	-0.298133	0.0322468	-0.435067	-0.104687
ENSG00000088888	MAVS	9.24784	10.5093	9.31448	9.93042	0.484919	0.984832	0.417843	0.794757	0.749311	0.826203	-0.0849969	-0.0764746	0.0683562	0.0085223	0.153353
ENSG00000088899	PROSAPIP1	0.469046	0.363656	0.349973	0.60669	1	0.164822	0.235648	0.00119929	0.171494	0.00320878	-0.0782653	-0.149575	-0.141199	-0.0713095	-0.0629336
ENSG00000088930	XRN2	15.3116	17.9553	17.79	14.4813	0.979073	0.168544	0.131591	0.0364458	0.782498	0.026421	0.070909	0.263942	0.275942	0.193033	0.205033
ENSG00000088970	PLK1S1	12.0508	8.18504	10.4797	10.5602	0.272003	0.866736	0.521967	0.991818	0.925708	0.481332	0.161793	-0.00927618	-0.302408	-0.171069	-0.464201
ENSG00000088986	DYNLL1	434.182	236.635	343.777	420.125	0.000635179	0.0128275	0.000635179	0.0367202	0.904334	0.000635179	0.04726	-0.287828	-0.822865	-0.335088	-0.870125
ENSG00000088992	TESC	9.88111	10.6405	6.86483	14.7176	0.162707	0.301031	0.944132	0.000635179	0.218483	0.318238	-0.492698	-0.915203	-0.403314	-0.422505	0.0893839
ENSG00000089006	SNX5	68.829	94.0948	80.1606	67.1501	0.376586	0.403817	0.0167076	0.370453	0.961659	0.0297319	0.0346088	0.248715	0.474727	0.214107	0.440118
ENSG00000089009	RPL6	1611.39	1138.85	1514.03	1582.76	0.0605364	0.871615	0.0139061	0.924212	0.97384	0.0245158	0.0258308	-0.0639661	-0.474155	-0.0897969	-0.499986
ENSG00000089022	MAPKAPK5	25.1265	23.5261	23.0191	24.6081	0.968889	0.810995	0.855731	0.865647	0.968872	0.912338	0.0278374	-0.0888356	-0.0598924	-0.116673	-0.0877298
ENSG00000089048	ESF1	9.45314	8.52871	7.58912	8.58606	0.383988	0.0270359	0.471737	0.346545	0.52045	0.983177	0.113577	-0.142695	-0.00783705	-0.256273	-0.121414
ENSG00000089050	RBBP9	7.93362	6.98054	6.97493	8.35165	0.997978	0.568379	0.605901	0.336535	0.89855	0.376233	-0.0594693	-0.205888	-0.204987	-0.146419	-0.145517
ENSG00000089053	ANAPC5	122.193	89.1123	110.077	118.528	0.493949	0.736639	0.20575	0.837213	0.947693	0.25305	0.0432155	-0.104878	-0.403651	-0.148094	-0.446866
ENSG00000089057	SLC23A2	3.94465	8.07941	4.74431	3.90117	0.00173313	0.431515	0.000635179	0.422359	0.981137	0.000635179	0.0105909	0.19267	0.772338	0.182079	0.761747
ENSG00000089060	SLC24A6	29.883	32.1823	28.3432	31.0771	0.687048	0.914869	0.858842	0.827229	0.94958	0.957892	-0.0530454	-0.12446	0.0474167	-0.0714141	0.100462
ENSG00000089063	TMEM230	49.2556	38.9091	50.2443	53.9007	0.38596	0.97888	0.435701	0.908311	0.859157	0.191681	-0.125157	-0.0975927	-0.450445	0.027564	-0.325288
ENSG00000089091	DZANK1	0.880051	0.716245	0.59782	0.813499	0.928088	0.73904	0.877588	0.843702	0.966339	0.947511	0.0337289	-0.115064	-0.0507518	-0.148793	-0.0844807
ENSG00000089094	KDM2B	20.1143	15.2883	15.9309	22.7602	0.949079	0.318152	0.265915	0.0491002	0.72009	0.0478036	-0.163043	-0.465575	-0.518227	-0.302532	-0.355184
ENSG00000089123	TASP1	4.46196	5.37697	4.79837	4.26252	0.673181	0.840877	0.335465	0.673261	0.924155	0.195698	0.0452285	0.118446	0.236285	0.0732171	0.191057
ENSG00000089127	OAS1	143.432	1172.18	1064.08	43.4236	0.86629	0.000635179	0.000635179	0.000635179	0.000635179	0.000635179	1.67883	4.55273	4.69207	2.8739	3.01324
ENSG00000089154	GCN1L1	88.5991	92.8415	88.9475	87.2287	0.971404	0.995987	0.968872	0.984938	0.98736	0.959364	0.0219889	0.0275262	0.0880107	0.00553726	0.0660218
ENSG00000089157	RPLP0	3270.97	3121.94	3388.22	3384.91	0.711863	0.919248	0.878584	0.997011	0.919344	0.71054	-0.0493693	0.00140925	-0.116603	0.0507785	-0.0672336
ENSG00000089159	PXN	63.6419	61.4418	59.8904	63.7727	0.965423	0.882213	0.949979	0.869798	0.995125	0.94431	-0.0028719	-0.0877732	-0.0520552	-0.0849014	-0.0491833
ENSG00000089163	SIRT4	1.23267	1.22034	1.53528	1.60377	0.692814	0.642844	0.990246	0.970268	0.626185	0.679507	-0.156781	-0.0276825	-0.162294	0.129098	-0.00551323
ENSG00000089177	KIF16B	2.58532	2.06757	2.5677	3.03348	0.617677	0.992605	0.607485	0.740896	0.761976	0.163685	-0.134534	-0.140088	-0.307389	-0.00555452	-0.172855
ENSG00000089195	TRMT6	16.1529	14.0966	13.2752	14.7487	0.801565	0.0940997	0.309553	0.508744	0.57546	0.863638	0.116151	-0.132858	-0.0572931	-0.249009	-0.173444
ENSG00000089220	PEBP1	257.578	254.818	275.637	261.227	0.688176	0.755535	0.978244	0.832365	0.971746	0.945725	-0.0201394	0.0768924	-0.0355612	0.0970317	-0.0154218
ENSG00000089234	BRAP	13.0947	14.802	12.5999	11.6239	0.184242	0.902138	0.416981	0.648817	0.425857	0.0135366	0.147902	0.0998187	0.302493	-0.0480836	0.154591
ENSG00000089248	ERP29	147.683	164.06	164.233	154.265	0.995987	0.398413	0.404827	0.715598	0.839866	0.722559	-0.0620843	0.0892121	0.0877099	0.151296	0.149794
ENSG00000089280	FUS	367.54	346.187	352.39	358.926	0.963638	0.886414	0.791584	0.962551	0.946869	0.90334	0.0340275	-0.0263652	-0.0518407	-0.0603926	-0.0858682
ENSG00000089289	IGBP1	40.7287	40.9748	42.3161	41.1049	0.903444	0.877825	0.984625	0.920561	0.977752	0.99033	-0.0126465	0.039979	-0.00436095	0.0526255	0.0082855
ENSG00000089327	FXYD5	138.342	151.101	148.383	135.641	0.956832	0.668221	0.529783	0.527934	0.952121	0.392754	0.0280365	0.127731	0.153573	0.0996947	0.125537
ENSG00000089335	ZNF302	14.1029	17.1159	15.073	13.5873	0.552595	0.827844	0.243902	0.662493	0.928795	0.142467	0.0469495	0.131346	0.294402	0.0843961	0.247453
ENSG00000089351	GRAMD1A	27.3909	21.1433	24.1691	27.7972	0.693022	0.657327	0.298912	0.561357	0.979681	0.240861	-0.0198072	-0.187312	-0.364582	-0.167505	-0.344775
ENSG00000089356	FXYD3	41.6617	43.7652	59.2939	48.3154	0.0117557	0.000635179	0.859004	0.116003	0.275412	0.583364	-0.204632	0.284743	-0.136749	0.489375	0.0678827
ENSG00000089486	CDIP1	20.5641	15.0168	16.2586	22.694	0.823784	0.0441833	0.161106	0.00367842	0.571498	0.0598144	-0.130131	-0.435584	-0.537201	-0.305453	-0.407069
ENSG00000089505	CMTM1	5.43751	2.99997	3.34856	4.40574	0.978802	0.867693	0.784703	0.930352	0.942625	0.871262	0.215454	-0.260215	-0.357446	-0.475669	-0.5729
ENSG00000089597	GANAB	462.49	459.949	506.265	481.197	0.874678	0.873592	0.992605	0.947738	0.960837	0.958479	-0.056964	0.0729694	-0.0648779	0.129933	-0.00791395
ENSG00000089639	GMIP	8.11641	12.4159	8.59849	8.97229	0.052163	0.917581	0.00223579	0.947618	0.78119	0.0593113	-0.117167	-0.0500059	0.393796	0.0671613	0.510963
ENSG00000089682	RBM41	12.3796	16.9496	15.8044	13.6527	0.90228	0.35769	0.102325	0.701342	0.806454	0.389773	-0.122388	0.185822	0.275756	0.30821	0.398144
ENSG00000089685	BIRC5	78.635	82.8792	87.2383	85.2621	0.905085	0.695022	0.87646	0.966705	0.773556	0.953829	-0.113949	0.0323078	-0.0399441	0.146257	0.0740049
ENSG00000089692	LAG3	0.558214	0.401685	0.965543	0.535878	0.0907459	0.480774	0.769298	0.558776	0.985423	0.855332	0.0126516	0.225811	-0.0784384	0.213159	-0.09109
ENSG00000089693	MLF2	142.91	138.828	151.064	156.172	0.822082	0.911892	0.959356	0.958124	0.81021	0.690346	-0.126337	-0.0473592	-0.16756	0.0789779	-0.041223
ENSG00000089723	OTUB2	0.448935	0.345969	0.445272	0.549829	0.538587	0.990397	0.427898	0.573033	0.50102	0.0615471	-0.058246	-0.0604055	-0.120217	-0.00215953	-0.0619705
ENSG00000089737	DDX24	139.882	153.858	153.164	129.763	0.990021	0.686282	0.639103	0.294271	0.746633	0.24268	0.106746	0.235849	0.242287	0.129102	0.135541
ENSG00000089775	ZBTB25	14.4449	13.1952	14.0676	15.2656	0.975951	0.98728	0.965944	0.967587	0.978784	0.939911	-0.0702602	-0.103746	-0.184285	-0.0334858	-0.114025
ENSG00000089818	NECAP1	18.084	22.2828	21.9062	15.9459	0.985928	0.753773	0.699417	0.435884	0.842721	0.365858	0.162392	0.413731	0.436281	0.251338	0.273888
ENSG00000089820	ARHGAP4	1.53932	1.16884	0.99515	2.3735	0.930161	0.65472	0.844698	0.177041	0.665015	0.344631	-0.305316	-0.54616	-0.464833	-0.240844	-0.159517
ENSG00000089847	ANKRD24	0.493221	0.268333	0.656122	0.722132	0.0883946	0.5707	0.265515	0.917678	0.21876	0.0519291	-0.126726	-0.0354156	-0.263105	0.0913106	-0.136378
ENSG00000089876	DHX32	27.7003	15.1886	24.7113	30.0475	0.0128275	0.748486	0.000635179	0.441347	0.845601	0.000635179	-0.109734	-0.262762	-0.89876	-0.153027	-0.789025
ENSG00000089902	RCOR1	29.3335	85.143	45.6038	27.9705	0.00834629	0.114622	0.000635179	0.0658486	0.957892	0.000635179	0.0641628	0.667534	1.53984	0.603371	1.47568
ENSG00000089916	GPATCH2L	9.38846	17.372	9.92952	9.68959	0.000635179	0.931529	0.000635179	0.973443	0.965471	0.00119929	-0.0376517	0.0293117	0.728749	0.0669633	0.7664
ENSG00000090006	LTBP4	49.8381	28.3072	37.4063	56.1279	0.454175	0.417627	0.0193952	0.165732	0.82399	0.00173313	-0.165218	-0.560804	-0.93957	-0.395587	-0.774352
ENSG00000090013	BLVRB	120.894	88.0265	111.323	135.742	0.00951783	0.597012	0.000635179	0.0386771	0.353763	0.000635179	-0.164554	-0.281528	-0.613547	-0.116974	-0.448993
ENSG00000090020	SLC9A1	12.4041	14.0256	11.5952	10.1349	0.36307	0.863378	0.674861	0.588086	0.334404	0.0593113	0.247317	0.163935	0.401216	-0.0833821	0.153899
ENSG00000090054	SPTLC1	41.6075	38.6581	43.6202	42.8357	0.581676	0.906141	0.79601	0.971801	0.950965	0.655483	-0.0400716	0.0250248	-0.141105	0.0650965	-0.101033
ENSG00000090060	PAPOLA	127.448	145.61	127.362	117.958	0.578916	0.998072	0.589758	0.824129	0.820338	0.260422	0.109843	0.108885	0.299261	-0.000958787	0.189418
ENSG00000090061	CCNK	74.6064	78.9083	98.7864	56.3854	0.927737	0.89115	0.98077	0.630835	0.839566	0.800508	0.391857	0.787621	0.47068	0.395764	0.0788228
ENSG00000090097	PCBP4	12.4044	6.95798	9.10288	13.5716	0.509544	0.454357	0.0570667	0.308621	0.928244	0.0386771	-0.112408	-0.487983	-0.797672	-0.375576	-0.685264
ENSG00000090238	YPEL3	8.23957	8.76498	7.15292	7.92125	0.541951	0.770997	0.932461	0.802155	0.954513	0.795842	0.0455613	-0.11629	0.117752	-0.161851	0.0721905
ENSG00000090263	MRPS33	48.517	35.1353	43.1034	50.8307	0.0480454	0.389594	0.000635179	0.161648	0.85552	0.000635179	-0.0646076	-0.22814	-0.508585	-0.163533	-0.443978
ENSG00000090266	NDUFB2	223.878	210.248	230.674	234.153	0.631336	0.937854	0.805825	0.971554	0.883986	0.538091	-0.0641781	-0.0214119	-0.153971	0.0427662	-0.0897928
ENSG00000090273	NUDC	154.861	154.911	149.07	152.757	0.888081	0.8817	0.998913	0.938673	0.969352	0.969309	0.019482	-0.0347875	0.0199418	-0.0542695	0.000459791
ENSG00000090316	MAEA	35.7547	25.4392	32.6354	36.3307	0.168374	0.754098	0.00587761	0.702259	0.971635	0.00412116	-0.0218441	-0.146253	-0.482262	-0.124409	-0.460418
ENSG00000090339	ICAM1	28.2954	158.007	58.492	21.0705	0.000635179	0.00173313	0.000635179	0.000635179	0.491101	0.000635179	0.393049	1.3907	2.79401	0.997646	2.40096
ENSG00000090372	STRN4	35.3183	51.2973	34.842	34.8472	0.199497	0.986609	0.234848	0.999753	0.987857	0.268809	0.0183283	-0.000203612	0.532507	-0.0185319	0.514179
ENSG00000090432	MUL1	19.4734	26.5242	20.3105	20.1354	0.00119929	0.86059	0.000635179	0.979278	0.900046	0.000635179	-0.0438048	0.0113674	0.365831	0.0551722	0.409636
ENSG00000090447	TFAP4	26.0413	22.8304	17.1565	24.2414	0.133075	0.014264	0.65817	0.0701211	0.882888	0.906182	0.0957085	-0.454011	-0.0797372	-0.549719	-0.175446
ENSG00000090470	PDCD7	25.0287	28.5541	19.1292	23.7374	0.310236	0.673075	0.876021	0.694522	0.962288	0.726505	0.0706258	-0.284628	0.2475	-0.355254	0.176874
ENSG00000090487	SPG21	81.5003	79.3528	84.4612	82.1948	0.795031	0.911121	0.93905	0.937018	0.980254	0.904374	-0.0119498	0.0383217	-0.0495391	0.0502715	-0.0375894
ENSG00000090520	DNAJB11	162.612	164.129	170.963	149.304	0.927759	0.903077	0.982898	0.533115	0.750447	0.70318	0.121619	0.193013	0.134854	0.0713939	0.0132344
ENSG00000090530	LEPREL1	0.211114	3.23157	0.759838	0.202911	0.00119929	0.0561111	0.000635179	0.0656089	1	0.000635179	0.0053622	0.325172	1.24783	0.31981	1.24247
ENSG00000090534	THPO	2.32164	0.799369	1.98288	1.79705	0.43667	0.952043	0.329278	0.970675	0.905631	0.519073	0.1867	0.068933	-0.439777	-0.117767	-0.626477
ENSG00000090539	CHRD	4.19365	2.65925	5.4288	4.25899	0.288977	0.780452	0.595045	0.821021	0.991136	0.60868	-0.01514	0.247199	-0.425832	0.262339	-0.410692
ENSG00000090554	FLT3LG	5.24089	12.9149	14.1501	6.62752	0.964634	0.150181	0.204102	0.27662	0.878914	0.359638	-0.252779	0.904525	0.789736	1.1573	1.04252
ENSG00000090565	RAB11FIP3	17.2779	22.3882	15.8563	18.0677	0.260304	0.905631	0.49522	0.814866	0.961932	0.617553	-0.0579274	-0.168442	0.281308	-0.110515	0.339235
ENSG00000090581	GNPTG	28.2783	30.7754	27.3435	28.9814	0.653055	0.94709	0.797315	0.887678	0.964576	0.88768	-0.0331181	-0.0783614	0.081211	-0.0452432	0.114329
ENSG00000090612	ZNF268	3.78061	6.39143	4.93697	4.58863	0.18083	0.189334	0.000635179	0.874216	0.420474	0.062998	-0.188757	0.0743271	0.348938	0.263084	0.537695
ENSG00000090615	GOLGA3	14.4147	13.4115	16.0308	17.5245	0.874939	0.941594	0.958641	0.957264	0.842398	0.743152	-0.250297	-0.114822	-0.341278	0.135475	-0.0909811
ENSG00000090621	PABPC4	281.992	295.315	262.454	290.964	0.873503	0.928394	0.96119	0.871296	0.970423	0.985892	-0.0448731	-0.147707	0.0212689	-0.102833	0.066142
ENSG00000090661	CERS4	0.609755	0.359675	0.513446	1.07493	0.635324	0.86059	0.34684	0.0769226	0.205145	0.0167076	-0.236639	-0.290887	-0.381965	-0.0542477	-0.145326
ENSG00000090674	MCOLN1	17.1541	16.8895	15.1916	17.9783	0.88969	0.841546	0.985273	0.714112	0.956106	0.939943	-0.0607806	-0.21673	-0.0808493	-0.155949	-0.0200687
ENSG00000090686	USP48	38.3018	29.5546	32.5623	37.3089	0.798407	0.519009	0.229601	0.61945	0.965944	0.307862	0.0359883	-0.185657	-0.317006	-0.221645	-0.352994
ENSG00000090776	EFNB1	2.11457	2.85639	2.10191	2.09026	0.00412116	0.987404	0.00544737	0.987691	0.977276	0.00173313	0.00854912	0.00410329	0.247692	-0.00444583	0.239143
ENSG00000090857	PDPR	9.72176	11.518	10.2063	9.08358	0.776343	0.945487	0.628616	0.809253	0.919396	0.439353	0.0807653	0.139202	0.286458	0.0584367	0.205693
ENSG00000090861	AARS	108.984	96.3522	93.8616	109.579	0.953829	0.418132	0.524538	0.367069	0.988496	0.47264	-0.00771382	-0.219041	-0.182036	-0.211327	-0.174322
ENSG00000090863	GLG1	47.1807	50.0806	48.8062	46.4568	0.963877	0.946228	0.893718	0.911545	0.977365	0.851624	0.0213931	0.0683054	0.104047	0.0469123	0.0826538
ENSG00000090889	KIF4A	34.3583	29.5472	34.2123	35.2221	0.362194	0.989653	0.346228	0.938692	0.950077	0.21745	-0.0338747	-0.0396796	-0.238647	-0.00580493	-0.204773
ENSG00000090905	TNRC6A	21.3899	32.4716	25.169	17.3945	0.832691	0.909201	0.576349	0.64735	0.836185	0.258807	0.270238	0.486314	0.829761	0.216076	0.559523
ENSG00000090924	PLEKHG2	34.0756	45.7614	37.215	26.1531	0.906867	0.967519	0.79977	0.788874	0.8271	0.497946	0.35773	0.478112	0.762551	0.120382	0.404822
ENSG00000090932	DLL3	0.533393	0.26733	0.313326	0.436651	1	0.280624	0.0894491	0.588019	0.745372	0.27997	0.0561713	-0.074931	-0.103905	-0.131102	-0.160077
ENSG00000090971	NAT14	5.92901	7.30083	5.07624	4.27067	0.068956	0.646146	0.396962	0.59154	0.132313	0.00173313	0.338521	0.174363	0.56874	-0.164158	0.230219
ENSG00000090975	PITPNM2	5.07722	7.44619	6.87261	4.50662	0.79601	0.0585465	0.00320878	0.0091334	0.591085	0.000635179	0.121274	0.44745	0.537824	0.326176	0.41655
ENSG00000090989	EXOC1	9.15464	9.16105	10.9657	9.07941	0.526916	0.503964	0.998541	0.356956	0.987805	0.987079	0.0097629	0.226819	0.0105917	0.217056	0.000828805
ENSG00000091009	RBM27	19.6078	21.835	22.2085	19.7184	0.981336	0.77594	0.780909	0.814866	0.99136	0.819696	-0.00736563	0.156596	0.134164	0.163961	0.141529
ENSG00000091039	OSBPL8	15.177	13.3347	13.7993	13.4257	0.953426	0.707647	0.578458	0.953829	0.450286	0.987688	0.155142	0.0345247	-0.00853602	-0.120617	-0.163678
ENSG00000091073	DTX2	12.3425	21.0234	13.334	11.4955	0.0146181	0.837175	0.0027285	0.573887	0.887963	0.000635179	0.0878181	0.184256	0.770622	0.0964376	0.682804
ENSG00000091127	PUS7	19.4423	23.0871	21.9486	21.8641	0.946641	0.715513	0.551534	0.994153	0.708936	0.936404	-0.154382	0.00509939	0.0721038	0.159482	0.226486
ENSG00000091136	LAMB1	14.8208	23.9012	24.7308	13.5167	0.977682	0.169839	0.236636	0.150716	0.930855	0.20157	0.116425	0.784681	0.739197	0.668257	0.622773
ENSG00000091140	DLD	55.3984	55.189	59.3769	56.9736	0.798989	0.79783	0.990141	0.910075	0.93905	0.93427	-0.0390587	0.0576265	-0.0443316	0.0966853	-0.00527284
ENSG00000091157	WDR7	5.41196	6.18741	6.24267	4.48912	0.994524	0.935921	0.923063	0.712712	0.851573	0.624426	0.191832	0.345089	0.335384	0.153257	0.143552
ENSG00000091164	TXNL1	48.7571	50.3218	49.4519	47.5647	0.965024	0.970268	0.921635	0.89679	0.946228	0.815035	0.0342966	0.0539114	0.0780992	0.0196147	0.0438025
ENSG00000091262	ABCC6	0.529568	0.628677	0.994543	0.694311	0.501104	0.271518	0.915497	0.523398	0.753169	0.94459	-0.0910254	0.152419	-0.0355795	0.243445	0.0554459
ENSG00000091317	CMTM6	13.6659	13.3427	13.3419	12.8764	0.999646	0.943624	0.940348	0.898745	0.756	0.889772	0.0746022	0.0444517	0.0445269	-0.0301505	-0.0300753
ENSG00000091409	ITGA6	12.7057	14.5891	19.3807	13.9521	0.281486	0.0135366	0.680648	0.186205	0.827965	0.957242	-0.117371	0.422563	0.0564893	0.539934	0.17386
ENSG00000091428	RAPGEF4	0.727187	1.26914	1.0762	0.481904	0.82832	0.535128	0.257415	0.08136	0.578501	0.0288242	0.135966	0.309702	0.397464	0.173736	0.261498
ENSG00000091436	MLTK	11.4277	9.80778	11.6412	10.4237	0.296959	0.967021	0.349765	0.545331	0.622356	0.825508	0.112117	0.134876	-0.0733572	0.0227584	-0.185474
ENSG00000091483	FH	119.247	67.8873	99.6352	119.25	0.000635179	0.106965	0.000635179	0.0587931	0.999891	0.000635179	-3.5696e-05	-0.254585	-0.794883	-0.254549	-0.794847
ENSG00000091490	SEL1L3	16.7711	16.7755	21.41	17.6586	0.478102	0.357156	0.999465	0.516271	0.922585	0.939232	-0.0666474	0.251964	-0.0663093	0.318612	0.000338132
ENSG00000091527	CDV3	90.9375	208.176	119.589	89.9892	0.000635179	0.106531	0.000635179	0.0822785	0.982898	0.000635179	0.0147963	0.402476	1.19206	0.38768	1.17727
ENSG00000091542	ALKBH5	45.5799	37.6033	42.9673	46.4532	0.247547	0.761627	0.0553938	0.607104	0.956231	0.0235839	-0.0262397	-0.107716	-0.290971	-0.081476	-0.264732
ENSG00000091592	NLRP1	0.584205	0.337064	0.454192	0.453801	0.654287	0.71677	0.202649	0.999209	0.768113	0.720589	0.0747023	0.000229867	-0.070321	-0.0744724	-0.145023
ENSG00000091622	PITPNM3	9.53393	6.36728	8.1298	10.6831	0.412785	0.646723	0.0778187	0.258517	0.779591	0.0135366	-0.137023	-0.324302	-0.600077	-0.187278	-0.463054
ENSG00000091640	SPAG7	50.3386	58.517	50.8326	52.9511	0.224429	0.976647	0.174521	0.868263	0.813997	0.475374	-0.070273	-0.05672	0.139192	0.0135531	0.209465
ENSG00000091651	ORC6	39.0307	95.0462	64.4746	34.0842	0.000635179	0.000635179	0.000635179	0.000635179	0.339643	0.000635179	0.185336	0.881436	1.4273	0.696099	1.24197
ENSG00000091732	ZC3HC1	17.9531	20.5427	20.509	18.7277	0.995582	0.430476	0.39446	0.737182	0.914231	0.713558	-0.0549471	0.118942	0.1211	0.173889	0.176047
ENSG00000091879	ANGPT2	0.0382338	1.57927	0.205655	0.0198008	0.010648	1	0.0124782	1	1	0.00794517	0.0131065	0.126994	0.825452	0.113888	0.812346
ENSG00000091947	TMEM101	18.6162	22.0806	18.9171	18.9171	0.171354	0.965045	0.112698	1	0.963412	0.172392	-0.0209044	0	0.203188	0.0209044	0.224093
ENSG00000091986	CCDC80	6.58588	15.0006	12.7876	5.30266	0.482308	0.000635179	0.000635179	0.000635179	0.318929	0.000635179	0.233544	1.01789	1.21909	0.78435	0.985548
ENSG00000092010	PSME1	154.44	288.369	256.188	139.967	0.382396	0.000635179	0.000635179	0.000635179	0.511801	0.000635179	0.140054	0.862866	1.03233	0.722813	0.892278
ENSG00000092020	PPP2R3C	12.8763	20.9697	17.3878	13.5438	0.897188	0.748137	0.461092	0.807941	0.972948	0.533115	-0.0633235	0.31881	0.563393	0.382133	0.626716
ENSG00000092036	HAUS4	54.0593	48.4826	53.8309	53.7264	0.844919	0.994406	0.827546	0.997011	0.991522	0.841152	0.00859277	0.00270286	-0.142575	-0.00588992	-0.151168
ENSG00000092068	SLC7A8	0.682273	0.628669	1.03387	0.76651	0.164159	0.255438	0.932435	0.504504	0.878368	0.735206	-0.0446111	0.133092	-0.0737346	0.177703	-0.0291236
ENSG00000092094	OSGEP	37.8388	46.8461	38.8268	37.5174	0.245101	0.958774	0.210065	0.932848	0.984531	0.128983	0.0116862	0.0470285	0.305755	0.0353423	0.294069
ENSG00000092098	RNF31	44.444	75.9031	60.5752	33.0848	0.716289	0.504813	0.123362	0.08136	0.532736	0.00544737	0.404646	0.834745	1.15083	0.430099	0.746189
ENSG00000092108	SCFD1	54.0172	67.3839	62.3886	52.2287	0.810192	0.587994	0.177393	0.37726	0.943036	0.047295	0.0468133	0.247749	0.355544	0.200935	0.308731
ENSG00000092140	G2E3	16.4942	17.8178	23.759	20.6746	0.37182	0.247283	0.900806	0.841244	0.60265	0.766092	-0.294004	0.183999	-0.19428	0.478004	0.0997239
ENSG00000092148	HECTD1	57.5661	41.3298	51.7745	55.8836	0.483475	0.818525	0.215714	0.885915	0.967011	0.273854	0.0413369	-0.106232	-0.417795	-0.147569	-0.459132
ENSG00000092199	HNRNPC	687.094	857.502	821.408	648.554	0.884712	0.119282	0.0361718	0.0207227	0.78012	0.00457033	0.083032	0.339939	0.401832	0.256907	0.3188
ENSG00000092201	SUPT16H	90.8082	63.0548	84.7873	88.1047	0.0397934	0.815923	0.00412116	0.918751	0.938955	0.00587761	0.0426499	-0.0541184	-0.469947	-0.0967683	-0.512597
ENSG00000092203	TOX4	43.9538	52.1462	51.8105	44.5799	0.989219	0.47728	0.49246	0.56112	0.980399	0.567234	-0.0195234	0.20818	0.217153	0.227704	0.236676
ENSG00000092208	GEMIN2	23.7741	26.9209	23.1179	25.9335	0.236058	0.940208	0.428534	0.448011	0.657545	0.904295	-0.116074	-0.15328	0.0501161	-0.0372062	0.16619
ENSG00000092295	TGM1	12.2306	30.4469	19.6394	13.3742	0.00457033	0.000635179	0.000635179	0.00834629	0.741322	0.000635179	-0.111515	0.493149	1.07757	0.604664	1.18908
ENSG00000092330	TINF2	44.3274	67.6861	60.5149	45.5678	0.687549	0.0291426	0.00223579	0.0419825	0.953573	0.00412116	-0.0381196	0.394215	0.550886	0.432334	0.589005
ENSG00000092439	TRPM7	18.351	22.4248	20.6447	17.0291	0.782823	0.638853	0.26381	0.251629	0.807888	0.0467777	0.0968924	0.250966	0.360139	0.154074	0.263247
ENSG00000092445	TYRO3	18.3109	13.3504	15.7394	19.5619	0.42088	0.49706	0.0267328	0.22881	0.852366	0.0027285	-0.0862301	-0.281527	-0.490208	-0.195297	-0.403978
ENSG00000092470	WDR76	29.9351	39.9784	33.4406	28.7791	0.230892	0.569367	0.0200559	0.375701	0.918596	0.0071404	0.0531919	0.203452	0.447696	0.15026	0.394504
ENSG00000092529	CAPN3	1.51402	1.30787	2.66445	1.36059	0.372716	0.551861	0.942444	0.385786	0.958587	0.982886	0.0644079	0.472992	-0.022812	0.408585	-0.0872199
ENSG00000092531	SNAP23	47.4586	25.4485	38.4808	49.981	0.076705	0.434881	0.00173313	0.287361	0.920937	0.00119929	-0.071763	-0.360747	-0.921257	-0.288984	-0.849494
ENSG00000092621	PHGDH	97.903	80.3295	84.9278	104.528	0.769753	0.174033	0.0355994	0.0193952	0.690279	0.000635179	-0.0926328	-0.293343	-0.371751	-0.20071	-0.279119
ENSG00000092758	COL9A3	16.9672	8.17327	12.8396	22.4243	0.0232626	0.215714	0.000635179	0.000635179	0.192363	0.000635179	-0.36481	-0.718865	-1.26353	-0.354055	-0.898723
ENSG00000092820	EZR	103.23	93.698	100.465	109.709	0.674063	0.927802	0.47026	0.554734	0.747932	0.141728	-0.0861994	-0.124614	-0.223185	-0.0384149	-0.136985
ENSG00000092841	MYL6	1931.13	1694.47	2000.7	1964.24	0.244466	0.920422	0.375485	0.965634	0.965881	0.276944	-0.0245008	0.0265069	-0.212904	0.0510077	-0.188403
ENSG00000092847	EIF2C1	5.72084	6.79987	6.26255	5.75951	0.695338	0.649228	0.21188	0.685695	0.985381	0.237644	-0.00720774	0.0906215	0.181517	0.0978293	0.188724
ENSG00000092853	CLSPN	26.2874	36.0983	31.9572	23.8518	0.540558	0.231621	0.0135366	0.027635	0.691019	0.000635179	0.129895	0.393453	0.559462	0.263558	0.429567
ENSG00000092871	RFFL	14.2566	18.35	17.4031	14.4024	0.966946	0.751478	0.688911	0.775544	0.99136	0.717459	-0.0128814	0.24238	0.311122	0.255262	0.324003
ENSG00000092929	UNC13D	109.362	83.6774	99.939	123.945	0.857393	0.949993	0.705046	0.801085	0.904615	0.45593	-0.177537	-0.305088	-0.555807	-0.127551	-0.37827
ENSG00000092931	MFSD11	84.4886	86.2246	84.7722	74.9649	0.987134	0.996723	0.984531	0.898486	0.894244	0.868951	0.168309	0.173032	0.19698	0.00472292	0.028671
ENSG00000092964	DPYSL2	20.3472	21.4255	28.136	23.5745	0.0135366	0.0027285	0.833443	0.148996	0.208685	0.575151	-0.194612	0.236782	-0.126626	0.431394	0.0679858
ENSG00000092969	TGFB2	0.431674	0.15521	0.252806	0.159499	1	0.617677	0.256642	1	0.246584	1	0.171253	0.0610264	-0.0028682	-0.110227	-0.174121
ENSG00000092978	GPATCH2	4.7769	6.92078	4.6339	4.18947	0.000635179	0.942444	0.00457033	0.638087	0.484527	0.000635179	0.13081	0.100041	0.527354	-0.0307682	0.396544
ENSG00000093000	NUP50	35.5424	52.5292	45.0135	30.9465	0.568014	0.321664	0.0449715	0.0496063	0.718824	0.00320878	0.188396	0.51295	0.726904	0.324554	0.538508
ENSG00000093009	CDC45	30.4965	33.9106	28.3526	27.6222	0.457486	0.846382	0.730656	0.963789	0.742778	0.340443	0.133606	0.0351413	0.277731	-0.0984642	0.144125
ENSG00000093010	COMT	58.0005	55.2348	68.7367	62.3179	0.417411	0.597791	0.944024	0.827844	0.905574	0.771978	-0.100246	0.137239	-0.168328	0.237484	-0.0680819
ENSG00000093100	XXbac-B461K10.4	0.200504	0.891108	0.464823	0.242885	0.388723	0.553116	0.332155	0.739602	1	0.585542	-0.0275217	0.136128	0.366267	0.16365	0.393789
ENSG00000093144	ECHDC1	85.5506	83.3048	89.113	93.2349	0.973448	0.97985	0.984744	0.978986	0.948985	0.941647	-0.121373	-0.0638335	-0.158863	0.0575398	-0.0374901
ENSG00000093167	LRRFIP2	41.3169	55.5811	46.6567	40.279	0.664627	0.843702	0.37726	0.786973	0.979282	0.31859	0.0349887	0.202697	0.445654	0.167708	0.410665
ENSG00000093183	SEC22C	18.8501	15.815	17.326	18.7234	0.903157	0.898849	0.729124	0.908789	0.991566	0.739646	0.00879358	-0.100718	-0.218168	-0.109511	-0.226962
ENSG00000093217	XYLB	4.83559	3.54852	4.71979	5.35436	0.370952	0.972904	0.25275	0.714562	0.755444	0.0896644	-0.105534	-0.130184	-0.406497	-0.0246497	-0.300963
ENSG00000094631	HDAC6	54.0067	53.6819	63.8773	59.9851	0.493693	0.572621	0.99033	0.904271	0.788424	0.73578	-0.146322	0.08786	-0.154713	0.234182	-0.00839098
ENSG00000094755	GABRP	13.5996	14.5899	17.0562	15.2781	0.417233	0.175716	0.837503	0.634475	0.628779	0.908708	-0.147436	0.141316	-0.0586394	0.288751	0.0887962
ENSG00000094804	CDC6	65.0884	59.8901	55.4538	71.0417	0.820805	0.385711	0.778282	0.100756	0.737218	0.364557	-0.122657	-0.346318	-0.239012	-0.223661	-0.116355
ENSG00000094841	UPRT	8.98752	6.74026	8.2851	10.1443	0.215569	0.748393	0.0600631	0.108725	0.493693	0.00412116	-0.144414	-0.239724	-0.474531	-0.09531	-0.330118
ENSG00000094880	CDC23	25.6698	27.3635	26.0265	22.1312	0.96618	0.987916	0.953573	0.799436	0.815746	0.72009	0.197413	0.215892	0.283124	0.0184794	0.0857117
ENSG00000094914	AAAS	52.887	50.0109	52.9063	60.4357	0.850545	0.998631	0.851861	0.356863	0.349547	0.208834	-0.185907	-0.185399	-0.263557	0.000507208	-0.0776505
ENSG00000094916	CBX5	49.3941	41.8137	48.7177	49.4909	0.922549	0.990496	0.896773	0.990285	0.998328	0.902081	-0.00271474	-0.0218282	-0.232935	-0.0191134	-0.230221
ENSG00000094975	SUCO	7.26349	7.62245	6.99508	6.70371	0.736702	0.918476	0.915716	0.895834	0.77594	0.583679	0.0899253	0.0475056	0.144774	-0.0424197	0.0548484
ENSG00000095002	MSH2	33.2436	26.572	32.6022	36.0738	0.0338753	0.956014	0.0121289	0.465541	0.590132	0.000635179	-0.111437	-0.137935	-0.414197	-0.0264975	-0.302759
ENSG00000095015	MAP3K1	2.63064	3.05095	2.27234	2.28295	0.000635179	0.205901	0.220136	0.987686	0.231346	0.000635179	0.112607	-0.00357837	0.23795	-0.116185	0.125343
ENSG00000095059	DHPS	61.278	73.1674	70.442	61.3935	0.965944	0.80091	0.646406	0.793451	0.996594	0.63041	-0.00263092	0.192491	0.245772	0.195122	0.248403
ENSG00000095066	HOOK2	18.8344	13.4337	15.268	19.3138	0.933756	0.826668	0.645237	0.804352	0.984534	0.617124	-0.0328203	-0.303687	-0.465704	-0.270867	-0.432884
ENSG00000095139	ARCN1	52.7336	43.9521	48.2504	51.7319	0.73699	0.753622	0.328097	0.817572	0.968936	0.376341	0.0266479	-0.0966438	-0.225648	-0.123292	-0.252296
ENSG00000095203	EPB41L4B	4.83735	2.11613	3.08337	5.30719	0.000635179	0.000635179	0.000635179	0.000635179	0.534958	0.000635179	-0.0958794	-0.523531	-0.828028	-0.427652	-0.732149
ENSG00000095209	TMEM38B	20.4753	27.1908	27.2413	20.4697	0.996266	0.21745	0.0696987	0.229889	0.999367	0.0915654	0.00035951	0.380027	0.377533	0.379667	0.377173
ENSG00000095261	PSMD5	45.2095	47.702	46.2097	42.6614	0.959962	0.968926	0.904295	0.79935	0.854699	0.663859	0.0800487	0.110295	0.154275	0.0302462	0.0742267
ENSG00000095303	PTGS1	57.8496	45.2706	53.8463	60.0337	0.10368	0.682803	0.00794517	0.418999	0.883482	0.00173313	-0.0517106	-0.15159	-0.392109	-0.0998799	-0.340398
ENSG00000095319	NUP188	84.0221	77.4671	88.1513	89.5375	0.782125	0.939643	0.833182	0.9827	0.889418	0.649412	-0.0896555	-0.0220146	-0.204005	0.0676409	-0.11435
ENSG00000095321	CRAT	2.52666	1.83354	3.09356	3.7232	0.609446	0.908789	0.787514	0.918372	0.701594	0.326327	-0.338375	-0.168148	-0.578145	0.170227	-0.23977
ENSG00000095380	NANS	49.0207	48.1435	48.4945	44.6162	0.991522	0.985945	0.979282	0.863952	0.791736	0.884227	0.130251	0.115295	0.105231	-0.0149564	-0.02502
ENSG00000095383	TBC1D2	10.6777	8.7512	7.61507	9.07368	0.34684	0.000635179	0.104296	0.154231	0.203645	0.91521	0.195158	-0.203765	-0.042637	-0.398924	-0.237795
ENSG00000095397	DFNB31	6.8342	8.9555	11.1561	6.54771	0.0978797	0.000635179	0.0529049	0.000635179	0.910483	0.0110246	0.0475615	0.622122	0.358045	0.57456	0.310484
ENSG00000095485	CWF19L1	35.6173	44.2908	45.5524	33.9834	0.979282	0.628951	0.664564	0.469688	0.958753	0.488949	0.0640648	0.402187	0.363394	0.338122	0.299329
ENSG00000095539	SEMA4G	1.7089	1.50789	0.913912	0.756309	0.847551	0.804895	0.979282	0.952851	0.684738	0.734417	0.428254	0.0802197	0.347866	-0.348034	-0.0803879
ENSG00000095564	BTAF1	16.8157	23.2497	22.9897	15.9604	0.978324	0.00367842	0.00119929	0.00119929	0.852905	0.00119929	0.0671175	0.476514	0.491447	0.409397	0.424329
ENSG00000095574	IKZF5	12.0315	21.5461	12.8095	11.3665	0.230164	0.966615	0.216871	0.917834	0.969529	0.10852	0.0700475	0.147901	0.816866	0.0778537	0.746819
ENSG00000095637	SORBS1	0.436793	2.59704	1.56811	0.377219	0.111114	0.000635179	0.000635179	0.000635179	0.857768	0.000635179	0.0357089	0.585885	0.95143	0.550176	0.915722
ENSG00000095739	BAMBI	1.6674	43.6158	13.9509	1.14409	0.000635179	0.000635179	0.000635179	0.000635179	0.0160033	0.000635179	0.222115	2.34292	3.85882	2.12081	3.6367
ENSG00000095752	IL11	0.763809	0.670138	0.533037	0.725631	0.716472	0.41866	0.862332	0.542465	0.961207	0.938323	0.0200677	-0.105722	-0.029676	-0.12579	-0.0497436
ENSG00000095787	WAC	41.3974	58.0439	49.7273	40.6742	0.398247	0.267669	0.0027285	0.233123	0.970268	0.00412116	0.0242445	0.277562	0.492654	0.253317	0.468409
ENSG00000095794	CREM	44.5926	112.974	120.275	34.6796	0.827643	0.000635179	0.000635179	0.000635179	0.0831102	0.000635179	0.345123	1.73708	1.64826	1.39196	1.30313
ENSG00000095906	NUBP2	60.4159	56.3635	56.4817	62.6031	0.995407	0.861258	0.859505	0.69473	0.942444	0.689367	-0.0496898	-0.143618	-0.146537	-0.0939283	-0.0968472
ENSG00000095951	HIVEP1	2.73348	6.7853	6.62541	3.3024	0.972116	0.000635179	0.000635179	0.000635179	0.565242	0.000635179	-0.163744	0.701948	0.728446	0.865692	0.89219
ENSG00000096060	FKBP5	26.5218	40.1943	39.4651	24.909	0.962922	0.000635179	0.000635179	0.000635179	0.791485	0.000635179	0.0839763	0.623809	0.648959	0.539833	0.564983
ENSG00000096063	SRPK1	75.059	64.4113	66.2334	66.5596	0.971613	0.75195	0.675457	0.993092	0.756565	0.966045	0.168605	-0.00688059	-0.04593	-0.175485	-0.214535
ENSG00000096070	BRPF3	8.53087	10.606	8.97652	7.90131	0.452738	0.937244	0.282763	0.702253	0.860277	0.071076	0.0889333	0.148729	0.348419	0.0597961	0.259486
ENSG00000096080	MRPS18A	41.8204	55.0755	50.9685	45.3088	0.659781	0.0637077	0.00320878	0.402394	0.636497	0.0561111	-0.110506	0.163026	0.270763	0.273532	0.381269
ENSG00000096092	TMEM14A	42.4113	26.4341	35.1007	45.8771	0.0027285	0.0667912	0.000635179	0.00223579	0.634702	0.000635179	-0.108409	-0.367889	-0.751714	-0.25948	-0.643305
ENSG00000096093	EFHC1	4.79211	2.97189	4.1208	5.62339	0.448412	0.784358	0.180311	0.376147	0.758649	0.0516485	-0.166573	-0.316712	-0.616638	-0.15014	-0.450065
ENSG00000096384	HSP90AB1	1000.94	1057.7	1060.54	985.928	0.992247	0.803849	0.81855	0.717621	0.967519	0.734178	0.0217575	0.105039	0.101178	0.0832819	0.0794206
ENSG00000096401	CDC5L	17.9032	18.6748	19.903	16.9618	0.703646	0.379436	0.846559	0.106755	0.775926	0.457572	0.0699045	0.208033	0.124777	0.138128	0.054873
ENSG00000096433	ITPR3	33.1316	44.0085	37.4727	33.3447	0.0964261	0.264564	0.00119929	0.304668	0.982567	0.00119929	-0.00872461	0.159361	0.380407	0.168086	0.389131
ENSG00000096654	ZNF184	5.19923	6.7792	4.27581	4.01678	0.000635179	0.0558607	0.00544737	0.760207	0.00630596	0.000635179	0.258851	0.0608101	0.545098	-0.198041	0.286247
ENSG00000096696	DSP	34.3702	71.318	69.0077	32.596	0.89722	0.000635179	0.000635179	0.000635179	0.777397	0.000635179	0.0721516	1.03737	1.08356	0.965219	1.01141
ENSG00000096717	SIRT1	14.6272	17.3511	15.5701	12.2725	0.659311	0.827997	0.336769	0.0822785	0.214379	0.0121289	0.220307	0.299884	0.439178	0.0795772	0.21887
ENSG00000096746	HNRNPH3	404.093	289.782	394.659	405.995	0.014264	0.96043	0.00794517	0.94958	0.990021	0.00412116	-0.00674131	-0.0406522	-0.483661	-0.0339109	-0.476919
ENSG00000096872	IFT74	5.43851	5.07613	5.90356	5.30094	0.865859	0.941793	0.958231	0.903706	0.981137	0.971629	0.0269314	0.11442	-0.0451217	0.087489	-0.0720531
ENSG00000096968	JAK2	3.39464	28.2854	13.6248	2.11466	0.00755015	0.000635179	0.000635179	0.000635179	0.396561	0.000635179	0.390753	1.92499	2.87978	1.53424	2.48902
ENSG00000097007	ABL1	44.1	51.9574	48.8116	41.2076	0.857564	0.720525	0.37736	0.307972	0.792109	0.0691998	0.0934817	0.233873	0.320536	0.140391	0.227054
ENSG00000097021	ACOT7	57.9895	66.5922	62.5698	55.986	0.753261	0.687481	0.27662	0.429012	0.908756	0.111505	0.0490054	0.155155	0.24234	0.10615	0.193335
ENSG00000097033	SH3GLB1	29.7943	58.482	61.7127	28.6685	0.82993	0.000635179	0.000635179	0.000635179	0.903635	0.000635179	0.0520105	1.05482	0.979748	1.00281	0.927738
ENSG00000097046	CDC7	20.8262	26.0841	35.2018	22.8392	0.0758122	0.00173313	0.314019	0.00320878	0.806154	0.607223	-0.121928	0.582754	0.177135	0.704682	0.299063
ENSG00000097096	SYDE2	0.468526	0.34129	0.379322	0.45021	1	0.492562	0.275977	0.575993	0.95546	0.331831	0.0107444	-0.0423549	-0.0656018	-0.0530993	-0.0763462
ENSG00000099194	SCD	440.929	327.957	432.601	410.523	0.0549076	0.970851	0.0364458	0.888835	0.816627	0.138493	0.102601	0.0752169	-0.322197	-0.027384	-0.424797
ENSG00000099203	TMED1	54.5226	60.0483	57.6766	53.448	0.961932	0.944025	0.878805	0.90866	0.97985	0.825917	0.0276924	0.10603	0.162256	0.0783375	0.134564
ENSG00000099204	ABLIM1	37.7375	24.9762	33.4197	38.4182	0.133075	0.679455	0.010648	0.584945	0.973982	0.00794517	-0.024504	-0.190453	-0.583318	-0.165949	-0.558814
ENSG00000099219	ERMP1	16.6881	11.1292	15.9579	18.3685	0.00457033	0.890624	0.00119929	0.393027	0.583102	0.000635179	-0.12422	-0.181721	-0.633561	-0.0575012	-0.509341
ENSG00000099246	RAB18	53.6053	57.0628	56.4311	54.6308	0.979643	0.865907	0.808536	0.936085	0.963635	0.89376	-0.0263645	0.0451495	0.0606628	0.071514	0.0870274
ENSG00000099250	NRP1	1.85023	5.25976	6.01157	1.85558	0.836682	0.000635179	0.000635179	0.000635179	0.996596	0.000635179	-0.00200327	1.05514	0.912974	1.05714	0.914977
ENSG00000099251	HSD17B7P2	0.285241	1.31769	0.378932	0.234463	0.000635179	1	0.000635179	1	1	0.000635179	0.0324182	0.0903859	0.570251	0.0579677	0.537833
ENSG00000099256	PRTFDC1	4.94	3.56587	5.398	5.53183	0.0163542	0.798407	0.0740056	0.964919	0.663984	0.00874065	-0.118065	-0.0258651	-0.436393	0.0921996	-0.318328
ENSG00000099282	TSPAN15	15.3395	16.1186	21.8833	16.2233	0.0173893	0.00630596	0.879253	0.0338753	0.861084	0.986173	-0.0717219	0.390218	-0.00831275	0.46194	0.0634092
ENSG00000099290	FAM21A	5.86746	8.43442	7.72787	6.19159	0.82932	0.135802	0.0605364	0.250183	0.913698	0.120216	-0.0582456	0.24798	0.349135	0.306226	0.407381
ENSG00000099308	MAST3	1.68398	1.7395	1.43059	1.95898	0.535173	0.458019	0.959962	0.120861	0.559121	0.801603	-0.103864	-0.206672	-0.0822834	-0.102809	0.0215802
ENSG00000099326	MZF1	11.966	16.4786	14.8575	13.9753	0.739602	0.301647	0.0538946	0.891349	0.524164	0.452833	-0.193924	0.0775476	0.210012	0.271472	0.403937
ENSG00000099330	OCEL1	25.1064	17.6878	20.5419	25.145	0.489052	0.377138	0.0529049	0.227421	0.996786	0.0121289	-0.00205296	-0.268077	-0.463385	-0.266024	-0.461332
ENSG00000099331	MYO9B	35.4242	31.6073	31.2021	31.0629	0.983177	0.787663	0.819929	0.993535	0.788507	0.980177	0.178758	0.00606122	0.0235614	-0.172697	-0.155197
ENSG00000099341	PSMD8	99.6847	98.5629	99.9829	98.4177	0.969456	0.991408	0.975994	0.966179	0.971641	0.995145	0.018089	0.0223137	0.00208457	0.00422465	-0.0160045
ENSG00000099364	FBXL19	16.936	17.4361	17.3986	18.3261	0.997859	0.983358	0.980541	0.971723	0.948651	0.966888	-0.102202	-0.0673809	-0.0645947	0.0348209	0.0376071
ENSG00000099365	STX1B	1.40691	1.69678	1.59936	1.39585	0.939791	0.796914	0.621934	0.752178	0.990021	0.556333	0.0046911	0.0839677	0.122496	0.0792766	0.117805
ENSG00000099377	HSD3B7	10.8267	11.1878	12.2228	11.0365	0.614392	0.415037	0.919935	0.538876	0.96141	0.972116	-0.0234065	0.125649	0.0166473	0.149055	0.0400539
ENSG00000099381	SETD1A	13.5005	23.9393	17.8516	15.1396	0.0509007	0.0503602	0.000635179	0.386307	0.483733	0.000635179	-0.145019	0.211922	0.597806	0.356941	0.742825
ENSG00000099385	BCL7C	15.1834	9.36918	12.0032	14.7083	0.0153145	0.0216859	0.000635179	0.0590634	0.92124	0.000635179	0.0404506	-0.254808	-0.555437	-0.295259	-0.595887
ENSG00000099622	CIRBP	75.2798	54.7802	60.2328	84.7591	0.685029	0.13547	0.00412116	0.0180643	0.461356	0.000635179	-0.166924	-0.47934	-0.611627	-0.312416	-0.444703
ENSG00000099624	ATP5D	268.462	245.337	265.123	282.349	0.616348	0.970301	0.531301	0.719644	0.801584	0.19584	-0.0722368	-0.0901585	-0.201185	-0.0179217	-0.128948
ENSG00000099625	C19orf26	1.13696	0.964121	0.758867	0.925322	0.703881	0.299645	0.788176	0.761756	0.661628	0.969242	0.100772	-0.0845195	0.0190089	-0.185291	-0.0817628
ENSG00000099783	HNRNPM	329.985	289.271	361.677	328.434	0.477475	0.869136	0.728357	0.854254	0.992887	0.734668	0.00675592	0.138296	-0.182	0.13154	-0.188756
ENSG00000099785	MARCH2	4.82456	4.28315	4.05947	5.28846	0.933279	0.603203	0.824171	0.151791	0.838936	0.428612	-0.094878	-0.266422	-0.214126	-0.171544	-0.119248
ENSG00000099795	NDUFB7	253.927	249.933	267.443	274.613	0.683531	0.794836	0.962104	0.929112	0.598739	0.487484	-0.112137	-0.0378889	-0.134829	0.0742477	-0.0226922
ENSG00000099797	TECR	212.867	188.094	218.745	223.702	0.395361	0.956573	0.5392	0.96411	0.896547	0.297143	-0.0709753	-0.0320384	-0.247706	0.0389368	-0.176731
ENSG00000099800	TIMM13	109.852	125.647	119.872	112.82	0.940879	0.853464	0.719201	0.917543	0.968977	0.799431	-0.0377829	0.0859927	0.152786	0.123776	0.190569
ENSG00000099804	CDC34	113.994	106.18	93.6436	101.348	0.652517	0.371478	0.847457	0.835853	0.657506	0.92015	0.16654	-0.11177	0.0659233	-0.27831	-0.100616
ENSG00000099810	MTAP	27.4946	22.9108	31.9101	30.2552	0.560149	0.866903	0.72789	0.963402	0.895834	0.467815	-0.129081	0.0721833	-0.37276	0.201264	-0.243679
ENSG00000099812	C19orf21	63.5593	70.5147	59.5997	62.9356	0.0837443	0.701838	0.408061	0.770543	0.975426	0.336415	0.0137908	-0.0760863	0.159264	-0.0898771	0.145473
ENSG00000099814	KIAA0284	11.627	11.5371	11.5317	12.5369	0.998442	0.985337	0.984718	0.768801	0.763681	0.73825	-0.0932517	-0.103377	-0.102801	-0.0101249	-0.00954928
ENSG00000099817	POLR2E	164.614	166.738	163.533	168.557	0.966884	0.986232	0.977752	0.944324	0.958719	0.980361	-0.0337443	-0.0431351	-0.0154691	-0.00939077	0.0182753
ENSG00000099821	POLRMT	38.0753	40.2116	34.1353	42.0578	0.599577	0.76837	0.927836	0.375859	0.78726	0.942394	-0.136684	-0.285989	-0.0617579	-0.149304	0.0749262
ENSG00000099822	HCN2	5.32193	4.19399	4.8047	5.38954	0.317846	0.532573	0.0282168	0.436327	0.973982	0.0139061	-0.0132606	-0.118953	-0.254616	-0.105692	-0.241355
ENSG00000099834	CDHR5	0.243428	1.19058	0.834492	0.32935	0.714725	0.0317959	0.00173313	0.123002	1	0.010648	-0.0542225	0.283163	0.453891	0.337385	0.508114
ENSG00000099840	IZUMO4	1.33234	1.82853	1.78843	1.52389	0.99033	0.831648	0.775664	0.925644	0.927836	0.891989	-0.0806333	0.104431	0.119622	0.185064	0.200255
ENSG00000099849	RASSF7	13.4511	11.8311	11.2008	13.8747	0.901912	0.522825	0.70846	0.292213	0.962896	0.494368	-0.0390198	-0.266104	-0.198813	-0.227084	-0.159794
ENSG00000099860	GADD45B	20.1208	41.799	22.9872	12.8133	0.000635179	0.572134	0.000635179	0.000635179	0.0027285	0.000635179	0.57851	0.754296	1.564	0.175786	0.985494
ENSG00000099864	PALM	2.52231	1.40927	2.694	3.15556	0.026421	0.947927	0.0364458	0.74023	0.508256	0.000635179	-0.189069	-0.135311	-0.596666	0.053758	-0.407597
ENSG00000099875	MKNK2	80.8943	56.3358	66.5699	81.3143	0.4438	0.413507	0.0187358	0.359172	0.990932	0.0124782	-0.00729124	-0.280989	-0.514183	-0.273697	-0.506891
ENSG00000099889	ARVCF	1.17707	0.720984	1.00935	1.68446	0.789069	0.933811	0.581803	0.52612	0.701547	0.17034	-0.213756	-0.292001	-0.437325	-0.078245	-0.223568
ENSG00000099899	TRMT2A	42.0658	43.5556	37.4174	43.7785	0.807878	0.881972	0.972485	0.796384	0.968872	0.994252	-0.0550108	-0.215838	-0.00704178	-0.160827	0.047969
ENSG00000099901	RANBP1	227.542	212.826	226.189	219.69	0.885881	0.989219	0.84606	0.959008	0.943603	0.949675	0.0502145	0.0416856	-0.0453751	-0.0085289	-0.0955895
ENSG00000099904	ZDHHC8	16.6324	14.6101	14.0271	16.8781	0.955005	0.50655	0.701845	0.442489	0.978244	0.642737	-0.0189001	-0.2362	-0.184653	-0.2173	-0.165753
ENSG00000099910	KLHL22	5.33199	2.93516	4.01517	5.58051	0.109511	0.120861	0.000635179	0.0467777	0.921798	0.000635179	-0.0480901	-0.333689	-0.619198	-0.285599	-0.571108
ENSG00000099917	MED15	21.902	32.9985	26.0591	18.7007	0.32257	0.578208	0.048311	0.0696987	0.603272	0.000635179	0.207452	0.438789	0.757614	0.231337	0.550162
ENSG00000099940	SNAP29	15.3998	12.4378	14.3082	16.8822	0.833372	0.932785	0.647008	0.771446	0.899868	0.426401	-0.117956	-0.211429	-0.387176	-0.0934732	-0.26922
ENSG00000099942	CRKL	14.3683	34.5295	21.2811	13.5762	0.000635179	0.000635179	0.000635179	0.000635179	0.76676	0.000635179	0.0715612	0.579816	1.22972	0.508255	1.15816
ENSG00000099949	LZTR1	22.0682	20.1562	22.0623	22.0011	0.893103	0.999646	0.88458	0.995762	0.995009	0.892071	0.00402772	0.00367402	-0.11539	-0.000353701	-0.119418
ENSG00000099956	SMARCB1	38.7778	38.8057	39.5559	40.3789	0.956659	0.954965	0.997308	0.952343	0.868587	0.87341	-0.0555622	-0.0282928	-0.0545755	0.0272694	0.000986748
ENSG00000099957	P2RX6	3.06774	0.877209	1.35025	3.30807	0.638529	0.256749	0.0491002	0.141539	0.968926	0.0180643	-0.0668449	-0.663919	-0.883517	-0.597074	-0.816672
ENSG00000099958	DERL3	1.25755	1.29436	0.832858	1.25135	0.736155	0.787085	0.987079	0.824212	0.997637	0.986362	0.00274846	-0.198781	0.0189594	-0.201529	0.0162109
ENSG00000099968	BCL2L13	25.3273	78.6103	98.1968	20.6649	0.0546458	0.000635179	0.000635179	0.000635179	0.116725	0.000635179	0.269883	2.1443	1.8305	1.87442	1.56062
ENSG00000099974	DDTL	1.85893	2.22331	1.84617	1.89371	0.822306	0.994014	0.813628	0.983455	0.985688	0.842658	-0.0129446	-0.0177229	0.117229	-0.00477834	0.130173
ENSG00000099977	DDT	111.589	110.794	104.88	116.967	0.881511	0.851044	0.98639	0.621054	0.895998	0.873834	-0.0667383	-0.15457	-0.0768711	-0.0878312	-0.0101328
ENSG00000099984	GSTT2	2.66574	2.02401	2.62949	2.13793	0.872551	0.992522	0.844444	0.902057	0.880362	0.98031	0.173197	0.161944	-0.0402753	-0.0112526	-0.213472
ENSG00000099991	CABIN1	11.7373	12.4366	12.4281	10.3863	0.998725	0.9204	0.922075	0.472715	0.704712	0.480701	0.149353	0.220136	0.220986	0.0707829	0.0716325
ENSG00000099992	TBC1D10A	2.96314	3.79266	2.51949	3.36272	0.198556	0.73975	0.487318	0.355478	0.74166	0.799318	-0.111712	-0.246805	0.111261	-0.135093	0.222973
ENSG00000099994	SUSD2	0.465341	0.585702	0.548385	0.642724	0.891877	0.565747	0.328097	0.551918	0.0976847	0.802155	-0.100239	-0.0524425	-0.0314697	0.047796	0.0687688
ENSG00000099995	SF3A1	87.3731	112.024	87.6377	88.6045	0.346737	0.99463	0.318803	0.985381	0.982567	0.359455	-0.019742	-0.0154771	0.331683	0.00426496	0.351425
ENSG00000099999	RNF215	6.19143	5.27711	5.63202	8.03642	0.978808	0.965634	0.944764	0.781007	0.858219	0.760799	-0.293058	-0.395108	-0.463807	-0.10205	-0.17075
ENSG00000100003	SEC14L2	4.4866	2.04791	2.8094	4.25896	0.831504	0.702259	0.320214	0.773042	0.981659	0.403817	0.0515395	-0.380066	-0.628746	-0.431606	-0.680285
ENSG00000100014	SPECC1L	7.63193	8.51881	8.04186	7.1045	0.914101	0.919344	0.772183	0.67812	0.865859	0.504881	0.0812451	0.141375	0.20832	0.0601297	0.127075
ENSG00000100023	PPIL2	12.4368	13.3659	17.2661	15.4493	0.0381096	0.00320878	0.768168	0.577126	0.0962385	0.386231	-0.273418	0.142895	-0.183437	0.416314	0.0899813
ENSG00000100027	YPEL1	0.729487	0.905914	0.824355	0.827761	0.929641	0.900492	0.719644	0.996041	0.888835	0.930084	-0.0510304	-0.00173875	0.0393318	0.0492916	0.0903622
ENSG00000100028	SNRPD3	162.901	143.876	152.577	160.068	0.875031	0.852235	0.592423	0.908708	0.972315	0.675029	0.0250009	-0.0682736	-0.151857	-0.0932745	-0.176858
ENSG00000100029	PES1	78.6894	64.9077	77.9738	80.2383	0.172892	0.981659	0.140847	0.935938	0.959775	0.062514	-0.0274313	-0.040283	-0.297638	-0.0128517	-0.270207
ENSG00000100030	MAPK1	44.6755	44.5069	44.6805	41.0991	0.994406	0.999779	0.994101	0.868773	0.862598	0.87199	0.115008	0.115162	0.109787	0.000154537	-0.0052207
ENSG00000100031	GGT1	1.53461	1.13786	1.63292	1.52711	0.675605	0.972898	0.773323	0.969713	0.996402	0.773168	0.00306447	0.042643	-0.168706	0.0395786	-0.17177
ENSG00000100033	PRODH	0.813959	0.293622	0.548213	1.39563	0.247812	0.444209	0.026421	0.0117557	0.128222	0.000635179	-0.271078	-0.414193	-0.566052	-0.143115	-0.294974
ENSG00000100034	PPM1F	9.26105	7.53945	8.49682	10.8313	0.810348	0.847612	0.572869	0.301495	0.622074	0.205432	-0.188326	-0.289715	-0.427689	-0.101389	-0.239363
ENSG00000100036	SLC35E4	2.18845	2.39255	1.97761	2.65603	0.26356	0.717739	0.753798	0.045999	0.310236	0.673938	-0.152684	-0.227199	-0.0840416	-0.0745146	0.0686423
ENSG00000100038	TOP3B	11.8844	19.2605	13.5205	10.7516	0.045999	0.687421	0.00173313	0.269299	0.761244	0.000635179	0.122787	0.283497	0.737497	0.16071	0.614711
ENSG00000100056	DGCR14	8.1091	13.131	9.95634	8.14045	0.0184012	0.120861	0.000635179	0.11563	0.990647	0.000635179	-0.00446711	0.237654	0.577386	0.242121	0.581853
ENSG00000100058	CRYBB2P1	31.0776	39.2728	30.8018	31.0504	0.0444314	0.981137	0.0386771	0.982727	0.997161	0.0338753	0.00118683	-0.0108927	0.320524	-0.0120796	0.319337
ENSG00000100065	CARD10	8.52429	5.89227	6.25693	9.9709	0.934774	0.116003	0.142819	0.0113949	0.56669	0.0235839	-0.185809	-0.535854	-0.601019	-0.350046	-0.415211
ENSG00000100068	LRP5L	2.06723	4.33132	1.6425	1.70169	0.000635179	0.408061	0.000635179	0.958641	0.57098	0.000635179	0.135862	-0.0232551	0.774322	-0.159118	0.63846
ENSG00000100075	SLC25A1	46.1781	36.283	41.2415	47.7893	0.293783	0.387214	0.00630596	0.186535	0.898013	0.00173313	-0.0474582	-0.203419	-0.379132	-0.155961	-0.331674
ENSG00000100083	GGA1	18.6165	18.658	18.0194	19.1875	0.957034	0.957052	0.995987	0.897256	0.964209	0.969359	-0.0394139	-0.0818146	-0.0365128	-0.0424007	0.00290116
ENSG00000100084	HIRA	14.2768	29.0159	23.9901	12.6978	0.35769	0.00320878	0.000635179	0.000635179	0.743152	0.000635179	0.147217	0.822362	1.07741	0.675145	0.930191
ENSG00000100092	SH3BP1	0.414788	0.412911	0.417451	0.62099	0.994742	0.995799	1	0.73009	0.749463	0.804503	-0.118215	-0.116625	-0.119337	0.00159011	-0.00112183
ENSG00000100097	LGALS1	224.55	175.368	233.097	255.735	0.00173313	0.889797	0.0091334	0.551461	0.301157	0.000635179	-0.186059	-0.132632	-0.539143	0.0534266	-0.353084
ENSG00000100099	HPS4	7.61345	8.75774	8.09024	8.00665	0.887265	0.893825	0.63812	0.985015	0.909875	0.828474	-0.0578329	0.0120014	0.104416	0.0698343	0.162249
ENSG00000100100	PIK3IP1	3.33922	2.05539	2.1495	3.43185	0.975942	0.37364	0.340654	0.307472	0.980749	0.281594	-0.0248146	-0.388506	-0.421603	-0.363691	-0.396788
ENSG00000100104	SRRD	10.5219	12.09	10.2302	9.78537	0.796719	0.978657	0.844408	0.966813	0.940875	0.698303	0.0874564	0.0534509	0.257675	-0.0340055	0.170218
ENSG00000100105	PATZ1	11.1306	13.0382	11.5347	11.5134	0.417322	0.908575	0.232123	0.994533	0.91952	0.41629	-0.0414579	0.0022722	0.154241	0.0437301	0.195699
ENSG00000100106	TRIOBP	11.2454	10.819	10.9362	12.39	0.984587	0.963148	0.944681	0.705797	0.784636	0.647932	-0.119575	-0.153653	-0.166783	-0.0340775	-0.0472077
ENSG00000100109	TFIP11	15.0321	21.6146	17.9123	16.4179	0.210389	0.263962	0.00367842	0.71231	0.723234	0.0395365	-0.112852	0.112551	0.358571	0.225404	0.471423
ENSG00000100116	GCAT	7.73493	6.46277	8.2853	9.20266	0.133772	0.808617	0.300541	0.627107	0.191681	0.0113949	-0.202599	-0.123257	-0.404639	0.0793414	-0.202041
ENSG00000100124	ANKRD54	14.975	16.3265	14.3859	15.1963	0.660495	0.938377	0.805408	0.905109	0.978324	0.861959	-0.0186866	-0.0696433	0.0918331	-0.0509567	0.11052
ENSG00000100129	EIF3L	242.064	218.709	259.557	248.147	0.390752	0.850478	0.717379	0.925417	0.962936	0.601048	-0.0355166	0.0643492	-0.180631	0.0998659	-0.145114
ENSG00000100138	NHP2L1	239.456	248.012	246.322	241.536	0.987333	0.956751	0.938673	0.969819	0.984616	0.956683	-0.0123747	0.028077	0.0378623	0.0404518	0.050237
ENSG00000100139	MICALL1	15.8565	15.3159	15.3572	18.2071	0.994153	0.950431	0.946694	0.378774	0.551297	0.376938	-0.178413	-0.219328	-0.222765	-0.0409151	-0.044352
ENSG00000100142	POLR2F	120.815	92.0655	112.004	131.923	0.0665653	0.669775	0.00457033	0.136162	0.566294	0.000635179	-0.124917	-0.232319	-0.509666	-0.107402	-0.384749
ENSG00000100147	CCDC134	4.64123	5.91931	5.32546	5.43018	0.72122	0.548138	0.185908	0.972315	0.511867	0.816601	-0.161947	-0.0204778	0.0919776	0.141469	0.253924
ENSG00000100150	DEPDC5	8.42874	12.3659	9.11438	10.2945	0.800701	0.960711	0.637669	0.929506	0.807345	0.879253	-0.237448	-0.145586	0.224635	0.0918626	0.462084
ENSG00000100151	PICK1	11.9733	14.2177	11.2531	11.021	0.220994	0.887788	0.556841	0.966151	0.818583	0.160225	0.101833	0.0254896	0.316729	-0.0763429	0.214896
ENSG00000100154	TTC28	3.28589	9.53784	5.37518	3.27482	0.212791	0.233271	0.0027285	0.227532	0.996402	0.00173313	0.00302454	0.483556	1.12918	0.480532	1.12615
ENSG00000100156	SLC16A8	1.22413	0.706763	1.54389	1.66621	0.0496063	0.581676	0.200394	0.915422	0.387788	0.0248226	-0.18538	-0.0489556	-0.437721	0.136424	-0.252341
ENSG00000100162	CENPM	21.5358	16.3329	17.4759	24.5696	0.740564	0.0383826	0.00412116	0.000635179	0.296055	0.000635179	-0.17492	-0.448087	-0.535341	-0.273167	-0.360422
ENSG00000100167	SEPT3	0.866284	0.810839	0.751794	0.771013	0.928114	0.838559	0.947334	0.979282	0.884629	0.958124	0.0487681	-0.010041	0.0205873	-0.0588091	-0.0281807
ENSG00000100181	TPTEP1	28.5421	30.9191	35.8098	30.847	0.219042	0.0223324	0.646812	0.204558	0.657012	0.993251	-0.104962	0.202999	0.00316328	0.307961	0.108126
ENSG00000100196	KDELR3	12.0169	7.14182	10.1716	12.4016	0.713907	0.899778	0.44918	0.865127	0.982541	0.404957	-0.0390618	-0.24271	-0.655676	-0.203648	-0.616614
ENSG00000100201	DDX17	90.9379	104.285	109.429	96.0641	0.873491	0.181324	0.381411	0.428855	0.839688	0.693331	-0.077458	0.184328	0.116141	0.261786	0.193599
ENSG00000100207	TCF20	13.2767	18.2648	15.6655	13.4376	0.475143	0.424302	0.0355994	0.485694	0.980931	0.0467777	-0.0151155	0.194486	0.392527	0.209602	0.407643
ENSG00000100209	HSCB	12.7673	22.0555	19.3205	10.6825	0.808546	0.068956	0.0261196	0.00367842	0.621698	0.00173313	0.219567	0.749402	0.923528	0.529835	0.703961
ENSG00000100211	CBY1	14.0198	6.04713	8.37799	15.5421	0.0197172	0.000635179	0.000635179	0.000635179	0.536859	0.000635179	-0.130965	-0.757294	-1.12428	-0.626329	-0.99331
ENSG00000100216	TOMM22	52.9093	57.4505	53.9438	52.8024	0.757651	0.958719	0.650086	0.953815	0.994031	0.623926	0.00281144	0.0297392	0.11745	0.0269277	0.114638
ENSG00000100218	RTDR1	3.37616	0.876612	0.882112	4.23509	0.997438	0.173743	0.194936	0.107753	0.865115	0.136686	-0.213834	-1.11328	-1.11604	-0.89945	-0.902205
ENSG00000100219	XBP1	52.72	279.499	130.013	44.1421	0.000635179	0.000635179	0.000635179	0.000635179	0.0958121	0.000635179	0.245985	1.51652	2.60897	1.27054	2.36299
ENSG00000100220	C22orf28	51.5054	58.1394	58.8653	50.0281	0.971801	0.266325	0.33374	0.127345	0.921011	0.16537	0.0403935	0.226329	0.209019	0.185935	0.168626
ENSG00000100221	JOSD1	33.2895	30.3648	38.5108	33.5511	0.250183	0.579824	0.760437	0.650667	0.987199	0.757809	-0.0106552	0.188412	-0.135469	0.199068	-0.124813
ENSG00000100225	FBXO7	45.3365	88.0473	79.6149	45.54	0.441497	0.000635179	0.000635179	0.000635179	0.987537	0.000635179	-0.00618886	0.779691	0.921541	0.78588	0.92773
ENSG00000100226	GTPBP1	18.7724	92.032	48.438	15.4053	0.00223579	0.000635179	0.000635179	0.000635179	0.710823	0.000635179	0.255141	1.53498	2.43363	1.27984	2.17848
ENSG00000100227	POLDIP3	29.1866	44.612	33.8226	26.1163	0.0937115	0.46898	0.000635179	0.104296	0.585795	0.000635179	0.14952	0.349463	0.729295	0.199944	0.579775
ENSG00000100234	TIMP3	12.0479	15.2797	14.6381	12.4939	0.866815	0.0575744	0.0128275	0.165198	0.891877	0.0491002	-0.0450914	0.199045	0.253632	0.244136	0.298724
ENSG00000100239	PPP6R2	12.8776	13.6527	10.9581	13.483	0.100756	0.234594	0.837656	0.154231	0.892258	0.978572	-0.0575432	-0.256831	0.0157265	-0.199288	0.0732697
ENSG00000100241	SBF1	20.6349	20.3876	20.758	20.6246	0.967084	0.987517	0.978572	0.985901	0.998527	0.978244	0.000656647	0.00848149	-0.0151924	0.00782484	-0.0158491
ENSG00000100242	SUN2	27.6875	45.0959	41.0673	29.0289	0.904704	0.140317	0.0855258	0.201278	0.948549	0.12461	-0.0637569	0.47298	0.601989	0.536737	0.665746
ENSG00000100243	CYB5R3	63.004	56.1854	65.7895	62.6665	0.156036	0.863257	0.391389	0.82807	0.985987	0.40707	0.00750997	0.0680433	-0.152361	0.0605333	-0.159871
ENSG00000100246	DNAL4	3.19721	2.26568	2.76191	3.31684	0.937427	0.939537	0.809848	0.917139	0.982802	0.773499	-0.0328317	-0.159029	-0.317793	-0.126197	-0.284962
ENSG00000100258	LMF2	24.7035	27.8743	26.4835	24.6138	0.877748	0.797946	0.513901	0.775781	0.991032	0.482993	0.00485433	0.0979519	0.16673	0.0930976	0.161876
ENSG00000100263	RHBDD3	15.0309	18.4258	14.675	15.241	0.796217	0.985277	0.816136	0.978324	0.989219	0.827675	-0.0176888	-0.0481567	0.244549	-0.0304679	0.262238
ENSG00000100266	PACSIN2	22.4203	21.9292	20.1718	25.1676	0.837858	0.67015	0.966813	0.204878	0.585374	0.598981	-0.153806	-0.293161	-0.183115	-0.139355	-0.0293088
ENSG00000100280	AP1B1	25.2393	25.0487	24.3276	25.6522	0.922213	0.8945	0.982182	0.816755	0.966109	0.945435	-0.0217046	-0.0708183	-0.031835	-0.0491136	-0.0101304
ENSG00000100281	HMGXB4	7.46672	12.1363	8.67435	7.28564	0.00320878	0.33374	0.000635179	0.225754	0.956236	0.000635179	0.0278633	0.201075	0.606331	0.173212	0.578468
ENSG00000100284	TOM1	12.023	15.8877	12.0509	10.7933	0.0934953	0.995232	0.0815838	0.740502	0.747172	0.0153145	0.132407	0.135274	0.483579	0.00286752	0.351173
ENSG00000100288	CHKB	16.1753	34.1973	22.7202	15.1649	0.047544	0.1187	0.000635179	0.047295	0.904431	0.000635179	0.0825177	0.526229	1.07642	0.443711	0.993903
ENSG00000100290	BIK	3.15088	1.96203	1.91595	3.82912	0.971985	0.00457033	0.00672613	0.000635179	0.318152	0.000635179	-0.178459	-0.573916	-0.557038	-0.395457	-0.378579
ENSG00000100292	HMOX1	10.1201	8.65015	13.6831	12.3856	0.000635179	0.000635179	0.199863	0.536961	0.0658486	0.000635179	-0.247224	0.124585	-0.433752	0.371809	-0.186528
ENSG00000100294	MCAT	16.1432	11.3786	12.1299	16.3098	0.763466	0.00223579	0.000635179	0.00223579	0.978223	0.000635179	-0.0131871	-0.373865	-0.452689	-0.360678	-0.439502
ENSG00000100296	THOC5	24.2164	32.2221	25.8367	29.0974	0.478746	0.932138	0.293873	0.800017	0.610317	0.818792	-0.246324	-0.159806	0.138134	0.0865186	0.384459
ENSG00000100297	MCM5	69.7298	70.893	77.2904	75.3801	0.799756	0.740782	0.974985	0.963976	0.799431	0.86042	-0.10939	0.0351836	-0.0861823	0.144574	0.0232077
ENSG00000100299	ARSA	5.51449	5.81572	6.29452	5.312	0.67174	0.344548	0.830058	0.17019	0.907117	0.610098	0.0394091	0.181892	0.0961127	0.142483	0.0567036
ENSG00000100300	TSPO	118.795	112.513	125.595	124.076	0.449276	0.801156	0.797435	0.972771	0.853304	0.489983	-0.0617329	0.0172781	-0.138782	0.0790111	-0.0770494
ENSG00000100302	RASD2	0.698446	0.045259	0.187759	0.534464	1	0.000635179	0.00223579	0.000635179	0.169167	0.00412116	0.0904481	-0.212227	-0.309397	-0.302675	-0.399845
ENSG00000100304	TTLL12	33.3452	26.856	30.8049	35.121	0.359694	0.701789	0.0364458	0.396078	0.829093	0.00672613	-0.0707213	-0.178324	-0.363364	-0.107603	-0.292643
ENSG00000100307	CBX7	2.42753	1.54093	1.69641	2.95894	0.850321	0.107945	0.0102757	0.00457033	0.41006	0.000635179	-0.16353	-0.423907	-0.485903	-0.260377	-0.322374
ENSG00000100311	PDGFB	2.15085	1.64174	1.49728	2.72523	0.880557	0.126364	0.290292	0.00457033	0.285545	0.0153145	-0.186978	-0.434151	-0.375757	-0.247173	-0.188779
ENSG00000100316	RPL3	1101.7	962.535	1060.32	1138.77	0.447969	0.871242	0.209762	0.638087	0.893081	0.0780398	-0.0476599	-0.10279	-0.242102	-0.0551297	-0.194443
ENSG00000100319	ZMAT5	7.3545	6.38238	7.03139	7.89674	0.686146	0.900822	0.4376	0.548287	0.783713	0.14826	-0.0812928	-0.132005	-0.239593	-0.0507125	-0.158301
ENSG00000100320	RBFOX2	31.8727	41.5769	58.6348	28.6031	0.449404	0.0634801	0.627836	0.0824729	0.909689	0.503308	0.146445	0.986468	0.509886	0.840023	0.363441
ENSG00000100321	SYNGR1	3.22251	2.51307	3.54895	3.99922	0.0976847	0.815983	0.300541	0.764743	0.412785	0.0149652	-0.200032	-0.11256	-0.410666	0.0874715	-0.210634
ENSG00000100324	TAB1	14.078	15.9721	13.709	14.3818	0.890579	0.985928	0.938993	0.976168	0.989219	0.946132	-0.0270059	-0.0605025	0.133665	-0.0334966	0.160671
ENSG00000100325	ASCC2	38.9915	45.5555	42.4921	42.8117	0.946419	0.932435	0.85041	0.992364	0.928244	0.956542	-0.128551	-0.0103263	0.0857367	0.118224	0.214287
ENSG00000100330	MTMR3	5.84541	9.72075	5.61048	6.6014	0.000635179	0.929682	0.00672613	0.629215	0.830813	0.234464	-0.132723	-0.176584	0.446421	-0.0438614	0.579144
ENSG00000100335	SMCR7L	17.1575	15.1264	13.4848	15.2259	0.47264	0.0309144	0.417531	0.402029	0.426996	0.984718	0.15333	-0.153727	-0.00835744	-0.307057	-0.161687
ENSG00000100342	APOL1	15.7102	192.178	154.97	9.98148	0.139985	0.000635179	0.000635179	0.000635179	0.00367842	0.000635179	0.563774	3.71161	4.0185	3.14784	3.45473
ENSG00000100344	PNPLA3	2.49652	2.05116	1.76241	2.7303	0.921518	0.66782	0.851263	0.600734	0.953829	0.769653	-0.0731228	-0.330275	-0.223597	-0.257152	-0.150474
ENSG00000100345	MYH9	97.9439	122.825	106.418	106.359	0.876	0.944681	0.745372	0.999367	0.950183	0.887131	-0.116629	0.000785314	0.204088	0.117414	0.320716
ENSG00000100347	SAMM50	35.9625	17.7134	30.2351	38.3862	0.000635179	0.250654	0.000635179	0.0680507	0.807115	0.000635179	-0.0892874	-0.32523	-1.03469	-0.235943	-0.945398
ENSG00000100348	TXN2	64.3506	62.1265	68.6429	70.3441	0.52612	0.756896	0.904559	0.944681	0.599934	0.375859	-0.124766	-0.0343308	-0.173955	0.0904351	-0.0491888
ENSG00000100350	FOXRED2	15.7876	9.48136	13.3952	18.3181	0.0742461	0.541175	0.00173313	0.08136	0.571445	0.000635179	-0.191894	-0.400285	-0.823472	-0.208391	-0.631578
ENSG00000100353	EIF3D	109.588	89.7843	109.172	115.696	0.0660903	0.989435	0.0580648	0.781743	0.807115	0.0124782	-0.0768834	-0.0822718	-0.358746	-0.00538842	-0.281863
ENSG00000100354	TNRC6B	6.70468	11.8313	9.62605	5.63349	0.63787	0.399053	0.116143	0.0462575	0.745475	0.00173313	0.189448	0.606946	0.857522	0.417498	0.668074
ENSG00000100359	SGSM3	24.7067	23.0176	25.3619	26.8587	0.85375	0.973443	0.905631	0.93764	0.885144	0.687396	-0.111805	-0.0768379	-0.206063	0.0349667	-0.0942583
ENSG00000100360	IFT27	10.5456	6.45349	9.22581	13.0436	0.0203946	0.553116	0.000635179	0.0131778	0.199667	0.000635179	-0.261968	-0.42233	-0.831531	-0.160362	-0.569562
ENSG00000100364	KIAA0930	37.1105	35.3162	44.8972	36.7387	0.158057	0.289694	0.907709	0.264436	0.982898	0.936652	0.0137804	0.275726	-0.0539735	0.261946	-0.0677539
ENSG00000100372	SLC25A17	20.7882	16.6791	17.6168	22.7338	0.895636	0.39446	0.154962	0.0913618	0.691538	0.0177294	-0.118197	-0.334394	-0.405059	-0.216197	-0.286862
ENSG00000100376	FAM118A	7.66386	11.9185	7.07503	6.55976	0.000635179	0.82845	0.000635179	0.841418	0.458981	0.000635179	0.175029	0.0843321	0.701361	-0.0906971	0.526332
ENSG00000100380	ST13	158.887	157.546	162.703	154.571	0.942751	0.958483	0.983177	0.880963	0.952039	0.968407	0.0392307	0.0730498	0.0271554	0.0338191	-0.0120753
ENSG00000100387	RBX1	17.8583	18.6539	18.8921	19.3185	0.984476	0.939791	0.949502	0.976449	0.883349	0.958499	-0.102364	-0.0291484	-0.0456917	0.0732154	0.0566721
ENSG00000100393	EP300	7.83943	10.5377	8.65284	7.96718	0.0330046	0.452107	0.00119929	0.572461	0.960756	0.00119929	-0.0186106	0.0959808	0.331015	0.114591	0.349626
ENSG00000100395	L3MBTL2	15.9563	16.2594	14.9173	15.3761	0.738525	0.817723	0.969819	0.939992	0.922622	0.855856	0.0473858	-0.038605	0.071535	-0.0859908	0.0241493
ENSG00000100401	RANGAP1	71.1122	86.0464	82.6223	70.8436	0.913835	0.369696	0.100756	0.420474	0.990863	0.157893	0.00530994	0.216236	0.273462	0.210926	0.268152
ENSG00000100403	ZC3H7B	17.5776	20.5516	19.806	17.3725	0.881055	0.309683	0.125196	0.232277	0.972192	0.0875626	0.0151938	0.170715	0.21922	0.155521	0.204026
ENSG00000100410	PHF5A	143.388	171.385	140.515	138.208	0.367698	0.972788	0.446625	0.977752	0.949172	0.29727	0.0523395	0.0235451	0.30641	-0.0287944	0.254071
ENSG00000100412	ACO2	29.3964	30.1292	29.8842	30.2956	0.985741	0.976232	0.966179	0.978657	0.95649	0.989742	-0.0407385	-0.0184959	-0.00745256	0.0222425	0.0332859
ENSG00000100413	POLR3H	27.0836	29.0686	24.5156	24.8146	0.548287	0.800994	0.88883	0.983177	0.842919	0.599408	0.117187	-0.0161773	0.212439	-0.133364	0.0952514
ENSG00000100416	TRMU	42.9138	36.5841	37.8805	40.5276	0.921371	0.383988	0.244954	0.758154	0.810477	0.575292	0.0787593	-0.0927159	-0.140393	-0.171475	-0.219152
ENSG00000100417	PMM1	7.25422	6.2672	7.31781	8.86531	0.359172	0.982653	0.425234	0.216021	0.206172	0.00794517	-0.231546	-0.221667	-0.394259	0.00987952	-0.162713
ENSG00000100418	DESI1	42.4036	39.9795	39.9221	42.1204	0.99761	0.932766	0.936666	0.939543	0.99125	0.943182	0.00923078	-0.0737349	-0.0717609	-0.0829657	-0.0809917
ENSG00000100422	CERK	11.356	4.65486	4.86932	10.9205	0.945672	0.000635179	0.000635179	0.000635179	0.939723	0.000635179	0.0478261	-0.911423	-0.957182	-0.959249	-1.00501
ENSG00000100425	BRD1	5.72805	7.80795	5.74853	5.11729	0.268941	0.994531	0.223452	0.709379	0.686912	0.0529049	0.118776	0.122595	0.462624	0.00381821	0.343847
ENSG00000100426	ZBED4	4.86757	3.54709	3.64192	4.97348	0.933858	0.00173313	0.000635179	0.000635179	0.950013	0.000635179	-0.0220791	-0.305693	-0.330148	-0.283614	-0.308069
ENSG00000100429	HDAC10	10.4429	8.11454	8.49884	11.0318	0.957034	0.572584	0.376233	0.454746	0.939232	0.271057	-0.0667136	-0.311806	-0.365606	-0.245093	-0.298892
ENSG00000100439	ABHD4	18.6885	18.6281	21.4992	23.387	0.48555	0.491006	0.994031	0.812235	0.410363	0.396342	-0.295261	-0.111478	-0.299479	0.183783	-0.0042181
ENSG00000100441	KHNYN	16.9335	25.2062	19.729	16.6818	0.241086	0.590546	0.0320961	0.571978	0.981196	0.034748	0.0193077	0.217988	0.542302	0.198681	0.522994
ENSG00000100442	FKBP3	84.7141	90.6269	98.0703	81.3114	0.691605	0.264709	0.76676	0.10347	0.88445	0.500715	0.0577527	0.264428	0.152917	0.206675	0.0951646
ENSG00000100445	SDR39U1	62.1063	65.2417	62.7106	68.6042	0.957631	0.987649	0.943714	0.885275	0.867483	0.950337	-0.139288	-0.125752	-0.0703978	0.0135359	0.0688901
ENSG00000100461	RBM23	46.147	46.051	49.1209	42.9483	0.901762	0.932659	0.996594	0.654488	0.88847	0.857435	0.0991794	0.185647	0.0962999	0.0864673	-0.00287945
ENSG00000100462	PRMT5	269.365	236.672	262.279	247.938	0.809253	0.972017	0.694165	0.927454	0.851201	0.933246	0.118664	0.0804915	-0.0665409	-0.0381729	-0.185205
ENSG00000100478	AP4S1	5.67585	5.2584	7.43099	6.10918	0.467472	0.546414	0.944681	0.692143	0.933328	0.833032	-0.0792295	0.217853	-0.159904	0.297083	-0.080675
ENSG00000100479	POLE2	29.0873	30.6539	31.506	29.0378	0.969184	0.85641	0.933946	0.849956	0.996693	0.930197	0.00229902	0.110393	0.073229	0.108094	0.07093
ENSG00000100483	METTL21D	6.66549	39.2009	13.6117	4.29187	0.000635179	0.000635179	0.000635179	0.000635179	0.000635179	0.000635179	0.461792	1.31107	2.71112	0.849274	2.24932
ENSG00000100485	SOS2	4.33739	8.09402	6.04097	4.63732	0.0330046	0.0373018	0.000635179	0.185476	0.876343	0.000635179	-0.066712	0.276769	0.604828	0.343481	0.67154
ENSG00000100490	CDKL1	5.99638	2.84732	5.93639	4.57479	0.271885	0.994802	0.357561	0.828045	0.842658	0.506619	0.282402	0.271538	-0.439757	-0.0108641	-0.72216
ENSG00000100503	NIN	11.8078	8.18782	8.47011	9.51346	0.948208	0.240204	0.203255	0.542969	0.453279	0.474355	0.262162	-0.137045	-0.176476	-0.399207	-0.438638
ENSG00000100504	PYGL	65.3305	47.0286	59.0085	61.8269	0.0444314	0.578776	0.000635179	0.878808	0.836019	0.00544737	0.0770956	-0.0651543	-0.380541	-0.14225	-0.457637
ENSG00000100519	PSMC6	143.542	104.617	137.327	141.94	0.010648	0.870536	0.000635179	0.921365	0.977107	0.00320878	0.015968	-0.0469927	-0.43303	-0.0629607	-0.448998
ENSG00000100522	GNPNAT1	65.862	44.5207	57.8419	71.1933	0.308361	0.757552	0.0193952	0.501593	0.854816	0.00173313	-0.109108	-0.290556	-0.653839	-0.181448	-0.544731
ENSG00000100523	DDHD1	4.09447	2.79246	2.81433	4.00198	0.984718	0.000635179	0.00119929	0.000635179	0.953815	0.00412116	0.0220623	-0.318103	-0.324672	-0.340166	-0.346734
ENSG00000100526	CDKN3	53.3904	29.6137	41.7614	54.2159	0.000635179	0.0232626	0.000635179	0.0131778	0.968255	0.000635179	-0.0213423	-0.361319	-0.830428	-0.339977	-0.809086
ENSG00000100528	CNIH	113.305	93.4724	123.34	113.075	0.0617992	0.76331	0.245101	0.729676	0.994531	0.219888	0.00288063	0.123272	-0.269419	0.120392	-0.272299
ENSG00000100532	CGRRF1	12.1924	16.1688	11.826	9.62451	0.027635	0.959304	0.205035	0.191541	0.304668	0.000635179	0.287949	0.250214	0.644293	-0.0377347	0.356345
ENSG00000100554	ATP6V1D	98.2297	62.9595	88.1389	94.3955	0.266675	0.838124	0.0937115	0.924176	0.960754	0.154586	0.0562724	-0.096816	-0.569425	-0.153088	-0.625698
ENSG00000100558	PLEK2	32.7266	35.8626	33.5846	27.0485	0.842926	0.950635	0.71321	0.136324	0.194656	0.0549076	0.257577	0.292789	0.38231	0.0352119	0.124732
ENSG00000100564	PIGH	17.4648	18.319	18.3219	17.52	0.999587	0.938951	0.937568	0.940503	0.994405	0.939218	-0.00408553	0.0580822	0.0578763	0.0621678	0.0619619
ENSG00000100567	PSMA3	288.502	301.732	370.156	288.064	0.183288	0.0811275	0.90464	0.0915654	0.996157	0.909124	0.00217684	0.359536	0.0664277	0.357359	0.0642508
ENSG00000100568	VTI1B	88.1758	80.118	89.0497	88.0028	0.8238	0.988043	0.846457	0.985381	0.996494	0.849759	0.00277043	0.0166844	-0.132271	0.0139139	-0.135042
ENSG00000100575	TIMM9	69.3707	59.3726	61.154	74.9525	0.964209	0.710623	0.585634	0.399458	0.859063	0.287093	-0.108636	-0.285094	-0.326373	-0.176458	-0.217737
ENSG00000100577	GSTZ1	21.9007	15.1505	22.0115	26.5007	0.026421	0.991309	0.0330046	0.340857	0.356221	0.000635179	-0.253944	-0.247272	-0.732747	0.00667266	-0.478802
ENSG00000100578	KIAA0586	13.8013	8.37032	12.726	14.4229	0.143346	0.90503	0.0503602	0.828667	0.959333	0.0370107	-0.0556656	-0.157343	-0.663248	-0.101678	-0.607583
ENSG00000100580	TMED8	5.89995	4.51678	4.52912	5.8118	0.991639	0.00412116	0.00367842	0.00755015	0.966729	0.00630596	0.0161885	-0.258766	-0.261496	-0.274955	-0.277684
ENSG00000100583	SAMD15	0.973217	0.881901	0.753956	1.10435	0.923696	0.79977	0.959226	0.59346	0.930161	0.855624	-0.0622665	-0.172786	-0.10727	-0.110519	-0.045004
ENSG00000100591	AHSA1	597.851	550.474	583.195	608.26	0.821776	0.946368	0.663254	0.884201	0.964472	0.550912	-0.0248198	-0.0605066	-0.143517	-0.0356867	-0.118698
ENSG00000100592	DAAM1	11.8794	5.90353	5.67947	8.31309	0.957349	0.000635179	0.000635179	0.0570667	0.0978797	0.123362	0.428469	-0.425398	-0.383908	-0.853867	-0.812376
ENSG00000100596	SPTLC2	17.5393	47.6004	41.2055	17.4103	0.751934	0.000635179	0.000635179	0.000635179	0.991299	0.000635179	0.00955637	1.15439	1.35353	1.14484	1.34397
ENSG00000100600	LGMN	48.2123	120.03	107.047	41.2751	0.61643	0.000635179	0.000635179	0.000635179	0.346964	0.000635179	0.214504	1.33334	1.49563	1.11884	1.28112
ENSG00000100601	ALKBH1	13.4733	21.0585	14.8339	12.3392	0.0156608	0.73144	0.000635179	0.307245	0.759408	0.000635179	0.109816	0.231405	0.685334	0.121589	0.575518
ENSG00000100603	SNW1	86.3317	97.9243	99.511	84.6694	0.975994	0.502913	0.618136	0.426069	0.970956	0.542524	0.0274086	0.228041	0.205313	0.200633	0.177904
ENSG00000100604	CHGA	0.367147	2.07075	1.02993	0.237427	0.0153145	0.0232626	0.000635179	0.0270359	1	0.000635179	0.0813087	0.437444	0.863454	0.356135	0.782145
ENSG00000100605	ITPK1	52.2458	65.437	63.7998	50.6102	0.960287	0.272003	0.190641	0.166066	0.951553	0.0968571	0.0441689	0.322741	0.358198	0.278572	0.314029
ENSG00000100612	DHRS7	50.8698	48.5107	56.4186	50.5422	0.634256	0.799271	0.937249	0.77875	0.989996	0.949766	0.00896726	0.152951	-0.0568876	0.143984	-0.0658548
ENSG00000100614	PPM1A	23.6447	21.662	23.4234	24.7211	0.776437	0.984744	0.787477	0.877478	0.927521	0.51152	-0.0593187	-0.0718224	-0.175407	-0.0125037	-0.116089
ENSG00000100625	SIX4	4.34164	25.4717	8.50239	3.97928	0.000635179	0.000635179	0.000635179	0.000635179	0.713536	0.000635179	0.0848842	0.812674	2.1999	0.72779	2.11502
ENSG00000100629	CEP128	7.23789	7.39251	6.30468	6.46281	0.562833	0.690396	0.976232	0.968977	0.779476	0.673911	0.126427	-0.0272122	0.150374	-0.153639	0.0239474
ENSG00000100632	ERH	285.745	300.483	309.538	282.699	0.943978	0.751723	0.872727	0.719247	0.980597	0.841546	0.0153534	0.129971	0.0874166	0.114617	0.0720632
ENSG00000100644	HIF1A	151.147	198.314	228.703	134.615	0.51166	0.00173313	0.08136	0.000635179	0.638287	0.00457033	0.164801	0.755921	0.552147	0.59112	0.387346
ENSG00000100647	KIAA0247	3.0395	2.58085	2.37228	2.66951	0.86312	0.203645	0.592645	0.6233	0.542743	0.950965	0.110009	-0.0948854	-0.0276558	-0.204895	-0.137665
ENSG00000100650	SRSF5	210.64	162.24	178.302	242.177	0.631684	0.209106	0.0153145	0.00412116	0.295531	0.000635179	-0.199514	-0.437512	-0.572122	-0.237998	-0.372607
ENSG00000100664	EIF5	352.008	337.994	353.778	299.748	0.927214	0.990141	0.936642	0.418333	0.432844	0.668312	0.230438	0.237633	0.172165	0.00719534	-0.0582727
ENSG00000100697	DICER1	25.3171	128.064	46.4325	22.0935	0.000635179	0.0389676	0.000635179	0.00320878	0.812988	0.000635179	0.18116	1.00733	2.43251	0.826171	2.25135
ENSG00000100711	ZFYVE21	16.651	12.3291	12.3373	15.4204	0.997894	0.0235839	0.0306163	0.0815838	0.786635	0.117317	0.0984752	-0.281004	-0.28183	-0.37948	-0.380305
ENSG00000100714	MTHFD1	117.83	106.7	119.131	116.036	0.713889	0.983507	0.756315	0.963489	0.979221	0.813862	0.0217622	0.0373412	-0.118875	0.015579	-0.140637
ENSG00000100722	ZC3H14	37.1951	34.7378	38.182	41.2606	0.79601	0.959082	0.845421	0.832111	0.662183	0.449035	-0.14238	-0.106504	-0.235788	0.0358761	-0.0934081
ENSG00000100726	TELO2	33.725	32.5714	29.6962	30.8231	0.738647	0.585743	0.942347	0.942394	0.780535	0.892732	0.122223	-0.0504016	0.0748675	-0.172624	-0.047355
ENSG00000100731	PCNX	11.479	16.4861	10.7912	10.1809	0.23852	0.947618	0.326698	0.954687	0.854699	0.159047	0.146093	0.0705309	0.60182	-0.0755619	0.455727
ENSG00000100739	BDKRB1	5.28366	5.62659	4.52386	5.06923	0.331716	0.606685	0.884632	0.768919	0.944832	0.752119	0.0431105	-0.115827	0.109485	-0.158938	0.0663746
ENSG00000100744	GSKIP	20.6295	18.3918	19.801	19.0836	0.943818	0.969959	0.897575	0.972671	0.938692	0.973798	0.102083	0.0482731	-0.0481321	-0.0538104	-0.150216
ENSG00000100749	VRK1	25.7542	29.1062	23.5167	31.2467	0.22073	0.789707	0.585198	0.0857609	0.319904	0.815822	-0.260505	-0.381769	-0.096009	-0.121264	0.164496
ENSG00000100764	PSMC1	136.038	148.712	158.425	136.399	0.861258	0.420562	0.763007	0.429471	0.994531	0.773238	-0.00376804	0.213065	0.122961	0.216834	0.126729
ENSG00000100767	PAPLN	0.844266	0.871388	0.771311	1.20982	0.891641	0.916928	0.974575	0.229336	0.229889	0.393498	-0.174436	-0.211924	-0.160744	-0.0374878	0.0136919
ENSG00000100784	RPS6KA5	7.47933	22.6638	19.0828	6.62932	0.197657	0.000635179	0.000635179	0.000635179	0.672366	0.000635179	0.135538	1.28875	1.51508	1.15321	1.37954
ENSG00000100796	SMEK1	68.6411	101.324	86.1487	59.5105	0.424215	0.146128	0.00412116	0.0177294	0.532736	0.000635179	0.199675	0.519107	0.748271	0.319431	0.548596
ENSG00000100802	C14orf93	5.13124	4.80447	5.63162	5.81227	0.391736	0.73954	0.857678	0.950965	0.626821	0.317619	-0.131589	-0.0337525	-0.199259	0.0978364	-0.0676702
ENSG00000100804	PSMB5	259.731	221.259	263.248	267.909	0.076705	0.969211	0.130478	0.959052	0.911537	0.0478036	-0.0443883	-0.0251312	-0.273755	0.0192571	-0.229366
ENSG00000100811	YY1	85.6702	106.885	98.6235	77.5626	0.801603	0.582914	0.222231	0.232009	0.77933	0.0575744	0.139996	0.338805	0.452643	0.198809	0.312647
ENSG00000100813	ACIN1	95.5683	121.502	105.38	94.6225	0.505993	0.701594	0.125582	0.664961	0.983096	0.119282	0.0140533	0.152294	0.354103	0.138241	0.34005
ENSG00000100814	CCNB1IP1	18.3757	26.0231	16.7131	16.3549	0.00223579	0.650252	0.0177294	0.957721	0.51703	0.00173313	0.150684	0.0278833	0.610451	-0.122801	0.459767
ENSG00000100815	TRIP11	11.2435	10.2979	12.6753	12.1558	0.46054	0.780397	0.865475	0.953829	0.892745	0.628779	-0.0961088	0.0519967	-0.202981	0.148106	-0.106872
ENSG00000100823	APEX1	236.25	241.148	236.437	241.442	0.960756	0.997645	0.960232	0.958916	0.958227	0.996596	-0.0311019	-0.02997	-0.00174337	0.00113191	0.0293585
ENSG00000100836	PABPN1	126.309	112.436	113.536	135.658	0.981777	0.638803	0.579952	0.293211	0.810712	0.23936	-0.101466	-0.252746	-0.266547	-0.15128	-0.165081
ENSG00000100852	ARHGAP5	16.4037	21.9997	19.5638	16.7418	0.727326	0.46054	0.0546458	0.647057	0.972116	0.196002	-0.0262637	0.202352	0.356757	0.228616	0.383021
ENSG00000100865	CINP	39.5703	38.2919	43.4096	41.416	0.509222	0.702813	0.94062	0.90149	0.909324	0.776642	-0.0626737	0.0647705	-0.107737	0.127444	-0.0450633
ENSG00000100867	DHRS2	1.83514	3.66055	2.163	1.8727	0.000635179	0.482308	0.000635179	0.558237	0.973448	0.000635179	-0.0140605	0.104284	0.547602	0.118344	0.561663
ENSG00000100883	SRP54	49.3485	52.2126	56.5048	46.2692	0.740283	0.405538	0.831004	0.17034	0.802515	0.49522	0.0892192	0.277452	0.167525	0.188233	0.0783061
ENSG00000100888	CHD8	51.4605	82.397	73.8799	48.6032	0.918648	0.446885	0.209517	0.319174	0.957295	0.120038	0.0792447	0.584489	0.737963	0.505244	0.658718
ENSG00000100889	PCK2	20.348	17.0055	20.9153	20.5502	0.480029	0.969258	0.537801	0.981196	0.987611	0.591407	-0.0129945	0.0231709	-0.246723	0.0361654	-0.233729
ENSG00000100890	KIAA0391	28.638	25.21	30.079	31.9268	0.842813	0.969094	0.893891	0.962209	0.906022	0.721376	-0.147103	-0.0807962	-0.318288	0.066307	-0.171185
ENSG00000100897	DCAF11	39.0405	34.7376	40.1693	39.0039	0.558807	0.958171	0.683728	0.957574	0.997816	0.693547	0.00128717	0.0404319	-0.158504	0.0391448	-0.159791
ENSG00000100902	PSMA6	342.746	646.477	589.074	342.415	0.794757	0.000635179	0.000635179	0.000635179	0.997845	0.000635179	0.00138584	0.779191	0.912907	0.777805	0.911522
ENSG00000100906	NFKBIA	93.5254	554.345	243.008	77.5488	0.000635179	0.000635179	0.000635179	0.000635179	0.216021	0.000635179	0.264044	1.62292	2.80607	1.35887	2.54202
ENSG00000100908	EMC9	22.504	25.8608	24.5652	19.1212	0.972116	0.936085	0.873092	0.674905	0.801013	0.591333	0.214325	0.330846	0.399545	0.11652	0.185219
ENSG00000100911	PSME2	250.278	394.925	382.408	209.535	0.955551	0.00320878	0.000635179	0.000635179	0.252242	0.000635179	0.254118	0.861742	0.90797	0.607624	0.653852
ENSG00000100916	BRMS1L	8.8215	7.58953	8.4999	8.63793	0.716221	0.936417	0.507883	0.97808	0.968976	0.664427	0.024683	-0.0188419	-0.149685	-0.0435249	-0.174368
ENSG00000100918	REC8	7.07318	9.57772	13.3207	2.61652	0.777206	0.437097	0.808878	0.00173313	0.113648	0.0190726	0.974803	1.7306	1.32647	0.755802	0.351671
ENSG00000100926	TM9SF1	40.2949	50.5171	49.0633	39.0148	0.977276	0.711863	0.64757	0.639628	0.975708	0.57931	0.0443391	0.316142	0.356643	0.271803	0.312304
ENSG00000100934	SEC23A	40.1582	39.2451	43.8492	40.1634	0.747693	0.813574	0.967519	0.807454	0.999555	0.96676	-0.000177938	0.120905	-0.0317685	0.121083	-0.0315905
ENSG00000100938	GMPR2	66.1646	80.9356	71.4273	60.8577	0.954982	0.974274	0.911207	0.943778	0.972315	0.85729	0.116933	0.224227	0.399902	0.107294	0.282969
ENSG00000100941	PNN	90.0608	96.2175	89.1799	86.685	0.824286	0.983087	0.847529	0.956659	0.931648	0.677719	0.0538969	0.0400257	0.14729	-0.0138712	0.0933931
ENSG00000100949	RABGGTA	19.2638	35.7656	27.2123	21.3351	0.138354	0.00755015	0.000635179	0.140317	0.677258	0.000635179	-0.134102	0.324074	0.694571	0.458177	0.828673
ENSG00000100979	PLTP	1.46089	1.55698	1.60343	1.54467	0.990863	0.979282	0.982993	0.989383	0.985381	0.996928	-0.0345082	0.0237195	0.00500154	0.0582277	0.0395098
ENSG00000100982	PCIF1	12.2325	18.1817	14.9498	13.0109	0.0419825	0.0446911	0.000635179	0.238068	0.752119	0.000635179	-0.0768214	0.175258	0.427037	0.252079	0.503859
ENSG00000100983	GSS	53.0799	51.8291	53.8067	56.6755	0.882888	0.968252	0.940038	0.798551	0.705094	0.542161	-0.0912323	-0.0723199	-0.124372	0.0189124	-0.0331396
ENSG00000100991	TRPC4AP	43.3552	50.5813	45.5017	44.825	0.444252	0.831187	0.179198	0.965423	0.902987	0.338777	-0.046011	0.0207002	0.167271	0.0667112	0.213282
ENSG00000100994	PYGB	11.14	10.6638	9.72956	10.0414	0.792976	0.596319	0.933483	0.951846	0.70056	0.878925	0.125962	-0.0378542	0.0727072	-0.163816	-0.0532549
ENSG00000100997	ABHD12	23.4822	25.5654	24.974	25.5732	0.972315	0.914777	0.852744	0.9712	0.841523	0.999387	-0.113777	-0.0316972	-0.000408172	0.0820796	0.113369
ENSG00000101000	PROCR	24.0138	38.0849	42.8926	22.6747	0.813682	0.0207227	0.0976847	0.014264	0.953547	0.0595631	0.0762446	0.863445	0.700026	0.7872	0.623782
ENSG00000101003	GINS1	11.8094	14.991	15.0429	13.445	0.991522	0.0926372	0.0758122	0.635173	0.510599	0.623614	-0.161489	0.142031	0.137631	0.30352	0.29912
ENSG00000101004	NINL	1.34211	2.00996	0.958517	1.67169	0.0862508	0.516965	0.493529	0.136162	0.738444	0.837213	-0.135685	-0.31157	0.127144	-0.175885	0.262829
ENSG00000101019	UQCC	60.0973	40.6349	55.0657	64.5573	0.115256	0.839866	0.0449715	0.58125	0.895139	0.00989814	-0.100066	-0.221973	-0.642562	-0.121907	-0.542496
ENSG00000101040	ZMYND8	23.7948	12.7637	30.484	23.7757	0.199202	0.875194	0.340198	0.86757	0.999249	0.327713	0.00106865	0.333718	-0.803957	0.332649	-0.805026
ENSG00000101052	IFT52	17.0596	21.0003	16.5103	16.1368	0.328978	0.954086	0.421756	0.967045	0.892747	0.252242	0.0715979	0.0294083	0.342733	-0.0421896	0.271135
ENSG00000101057	MYBL2	85.4989	80.3224	84.9557	86.8922	0.760355	0.982898	0.715004	0.942414	0.959304	0.586063	-0.022792	-0.0317762	-0.110772	-0.00898428	-0.0879798
ENSG00000101076	HNF4A	2.51643	2.30022	1.80659	3.19454	0.0855258	0.00501512	0.702259	0.000635179	0.0439042	0.00367842	-0.201813	-0.448497	-0.272586	-0.246684	-0.0707724
ENSG00000101079	NDRG3	31.0076	20.5446	30.0126	34.7386	0.000635179	0.913721	0.000635179	0.230892	0.42412	0.000635179	-0.154498	-0.198657	-0.704515	-0.0441584	-0.550016
ENSG00000101082	SLA2	8.92733	10.8336	11.4583	8.48292	0.966027	0.710307	0.799386	0.610593	0.966499	0.70545	0.0599003	0.360456	0.291885	0.300555	0.231985
ENSG00000101084	C20orf24	245.2	288.241	287.508	234.367	0.993561	0.235091	0.214092	0.0940997	0.878594	0.0903148	0.0646501	0.292575	0.296223	0.227924	0.231573
ENSG00000101098	RIMS4	3.26132	2.75666	2.66408	3.47276	0.907266	0.0493614	0.119487	0.00173313	0.745664	0.0153145	-0.0568438	-0.230676	-0.20232	-0.173832	-0.145476
ENSG00000101104	PABPC1L	10.5542	7.60724	7.80217	10.2055	0.98617	0.696475	0.665424	0.766275	0.98031	0.736639	0.0406387	-0.316358	-0.345337	-0.356997	-0.385976
ENSG00000101109	STK4	16.7046	20.1197	18.703	15.9829	0.82604	0.596368	0.217568	0.384191	0.887526	0.0970565	0.0567674	0.203214	0.298706	0.146447	0.241939
ENSG00000101115	SALL4	1.07072	0.69006	0.602135	0.995253	0.873367	0.117914	0.25466	0.193446	0.943688	0.388895	0.0358991	-0.202982	-0.15504	-0.238881	-0.190939
ENSG00000101126	ADNP	25.9204	31.9415	24.6917	26.008	0.124082	0.906182	0.2462	0.897495	0.992879	0.274704	-0.00451936	-0.0694478	0.277211	-0.0649284	0.281731
ENSG00000101132	PFDN4	63.3653	70.5065	72.3215	68.322	0.94227	0.336181	0.47584	0.807888	0.688328	0.922549	-0.105451	0.0798035	0.0441342	0.185255	0.149585
ENSG00000101138	CSTF1	42.3253	38.8583	35.3442	41.2664	0.704115	0.267278	0.745604	0.362853	0.95541	0.846183	0.0348833	-0.212363	-0.0826179	-0.247246	-0.117501
ENSG00000101146	RAE1	60.3766	50.8118	58.1591	60.2859	0.481178	0.921562	0.343973	0.928337	0.99583	0.347603	0.00209931	-0.0501226	-0.238045	-0.0522219	-0.240145
ENSG00000101150	TPD52L2	97.8562	93.8975	89.0628	94.1365	0.802849	0.519915	0.863472	0.791876	0.88015	0.992514	0.0547677	-0.0782225	-0.00359108	-0.13299	-0.0583588
ENSG00000101152	DNAJC5	21.6681	22.1292	20.3917	23.0469	0.82985	0.8823	0.969419	0.653304	0.868587	0.936182	-0.0816882	-0.161668	-0.053852	-0.0799798	0.0278362
ENSG00000101158	TH1L	100.03	96.0173	98.5111	98.3525	0.951776	0.972126	0.907709	0.995252	0.968326	0.956014	0.0239169	0.00227828	-0.0339682	-0.0216386	-0.0578851
ENSG00000101160	CTSZ	112.729	100.32	114.143	116.114	0.239048	0.968977	0.315102	0.956869	0.91112	0.154055	-0.0419499	-0.0242778	-0.207092	0.0176721	-0.165142
ENSG00000101161	PRPF6	59.1233	56.6865	59.382	62.2275	0.859955	0.989051	0.880645	0.861389	0.840551	0.581752	-0.0714687	-0.0653755	-0.130162	0.00609322	-0.0586938
ENSG00000101166	SLMO2	119.171	116.138	112.495	123.878	0.939232	0.847386	0.950927	0.663117	0.914892	0.806975	-0.0549817	-0.136742	-0.0915531	-0.0817599	-0.0365714
ENSG00000101181	GTPBP5	53.4731	73.9221	61.8369	49.2042	0.244324	0.389118	0.00501512	0.0928575	0.716532	0.000635179	0.115526	0.318128	0.568258	0.202602	0.452732
ENSG00000101182	PSMA7	433.383	387.613	419.091	445.035	0.608059	0.896773	0.355814	0.738355	0.927637	0.214092	-0.0381027	-0.0862557	-0.198346	-0.048153	-0.160243
ENSG00000101187	SLCO4A1	78.0752	90.5823	85.219	68.6977	0.86757	0.779476	0.431043	0.225328	0.549244	0.0439042	0.179692	0.302979	0.389073	0.123287	0.209381
ENSG00000101189	MRGBP	25.0579	32.6102	30.0835	23.8216	0.59823	0.0764657	0.00457033	0.0131778	0.815763	0.000635179	0.0674715	0.313253	0.422619	0.245782	0.355147
ENSG00000101190	TCFL5	10.6713	5.15078	7.69685	11.8126	0.00223579	0.0128275	0.000635179	0.00173313	0.676374	0.000635179	-0.12442	-0.510397	-0.949812	-0.385976	-0.825392
ENSG00000101191	DIDO1	15.6976	21.7422	15.0454	15.8022	0.000635179	0.882888	0.0027285	0.858546	0.984463	0.00367842	-0.00850181	-0.0626731	0.415398	-0.0541713	0.4239
ENSG00000101193	GID8	30.9486	38.9019	32.1584	30.6152	0.274766	0.925445	0.118524	0.893891	0.980541	0.11544	0.0146727	0.0666959	0.326623	0.0520232	0.311951
ENSG00000101199	ARFGAP1	54.5123	58.181	50.794	56.9178	0.571095	0.843003	0.852235	0.655671	0.917588	0.966162	-0.0601387	-0.15833	0.0306045	-0.0981909	0.0907432
ENSG00000101210	EEF1A2	74.7646	60.3384	66.1583	81.8986	0.49628	0.293687	0.0184012	0.0173893	0.501072	0.000635179	-0.128206	-0.299757	-0.428526	-0.171552	-0.30032
ENSG00000101213	PTK6	14.3342	6.75523	8.20241	15.0276	0.131796	0.000635179	0.000635179	0.000635179	0.848111	0.000635179	-0.0599793	-0.738965	-0.959658	-0.678986	-0.899679
ENSG00000101216	GMEB2	7.14153	13.0163	8.8523	7.47943	0.000635179	0.0267328	0.000635179	0.123362	0.842	0.000635179	-0.0523647	0.195129	0.663657	0.247493	0.716022
ENSG00000101220	C20orf27	37.9428	30.4251	33.965	40.1969	0.473483	0.476789	0.0350229	0.165913	0.795112	0.0027285	-0.0792015	-0.230543	-0.380026	-0.151342	-0.300824
ENSG00000101224	CDC25B	61.3455	50.8142	56.8684	57.496	0.414107	0.658408	0.0800325	0.974382	0.732114	0.325817	0.0904495	-0.0152993	-0.171867	-0.105749	-0.262316
ENSG00000101236	RNF24	5.64343	12.7002	12.2572	5.32511	0.897306	0.000635179	0.000635179	0.000635179	0.776468	0.000635179	0.0613698	0.960768	1.00491	0.899399	0.943544
ENSG00000101246	ARFRP1	17.2995	27.4963	18.3902	17.5786	0.193866	0.949409	0.105483	0.962669	0.984718	0.107945	-0.0207141	0.0585983	0.591256	0.0793125	0.611971
ENSG00000101247	NDUFAF5	17.1803	23.5518	15.9778	16.7137	0.00119929	0.798587	0.0113949	0.901049	0.951264	0.0027285	0.0355305	-0.0578783	0.44933	-0.0934088	0.4138
ENSG00000101255	TRIB3	20.1387	17.6239	17.0498	20.4904	0.913303	0.142647	0.266675	0.0978797	0.96058	0.185476	-0.0227388	-0.239533	-0.196698	-0.216795	-0.173959
ENSG00000101266	CSNK2A1	31.4918	20.1327	31.0491	30.9471	0.000635179	0.975363	0.000635179	0.991858	0.966691	0.000635179	0.0236564	0.0044595	-0.573972	-0.0191969	-0.597628
ENSG00000101276	SLC52A3	1.2613	1.06112	1.62665	1.06882	0.0958121	0.349349	0.685695	0.0422444	0.64504	0.990667	0.0877631	0.240953	-0.00362443	0.15319	-0.0913876
ENSG00000101290	CDS2	18.4967	22.2294	21.663	18.7234	0.960837	0.489376	0.322236	0.536791	0.980597	0.361512	-0.0158691	0.191372	0.225498	0.207241	0.241367
ENSG00000101294	HM13	153.545	159.483	158.981	160.371	0.991365	0.914185	0.901152	0.980541	0.865188	0.98617	-0.061962	-0.0124036	-0.00791169	0.0495584	0.0540503
ENSG00000101298	SNPH	0.00813375	0.481254	0.0789689	0.0112904	0.000635179	1	0.331831	1	1	0.417129	-0.00226604	0.0477468	0.302948	0.0500128	0.305214
ENSG00000101306	MYLK2	0.622232	1.92865	1.52057	0.12939	0.154424	0.000635179	0.000635179	0.000635179	0.000635179	0.000635179	0.300355	0.725369	0.883593	0.425014	0.583238
ENSG00000101310	SEC23B	39.8696	28.8847	32.686	39.7899	0.567159	0.164322	0.0254621	0.183288	0.994829	0.026421	0.00274883	-0.268801	-0.436262	-0.27155	-0.439011
ENSG00000101311	FERMT1	10.3377	8.5698	10.0206	10.1187	0.510533	0.962152	0.415993	0.985345	0.972331	0.444252	0.0258385	-0.011726	-0.197287	-0.0375646	-0.223125
ENSG00000101335	MYL9	7.35478	6.48047	8.39221	9.67786	0.875386	0.956699	0.957858	0.942754	0.865115	0.733592	-0.32	-0.168273	-0.46156	0.151727	-0.14156
ENSG00000101337	TM9SF4	25.2493	35.6982	31.33	29.8367	0.413507	0.0703528	0.00173313	0.894646	0.331608	0.315102	-0.224472	0.0661305	0.243805	0.290602	0.468276
ENSG00000101342	C20orf118	1.1641	8.84495	5.49688	0.341518	0.63024	0.168544	0.0634801	0.109697	0.542465	0.0735624	0.434351	1.67885	2.21151	1.2445	1.77716
ENSG00000101343	CRNKL1	14.6536	10.2472	13.2413	13.866	0.166377	0.777364	0.0288242	0.934174	0.910694	0.0755927	0.0698956	-0.0579525	-0.373487	-0.127848	-0.443382
ENSG00000101346	POFUT1	30.4399	28.0577	29.0426	29.3759	0.943603	0.910694	0.797315	0.980425	0.93711	0.909689	0.0481125	-0.0154074	-0.0619222	-0.06352	-0.110035
ENSG00000101347	SAMHD1	27.2358	80.349	94.1042	15.2174	0.263274	0.000635179	0.000635179	0.000635179	0.000635179	0.000635179	0.763869	2.48073	2.25788	1.71686	1.49402
ENSG00000101350	KIF3B	20.4083	21.5207	20.1719	20.8514	0.761555	0.975698	0.823479	0.921371	0.954481	0.920923	-0.0282494	-0.0435501	0.0416484	-0.0153008	0.0698978
ENSG00000101353	C20orf132	0.506004	0.350987	0.409697	0.486327	1	0.934134	0.857768	0.952541	0.986917	0.887821	0.0113727	-0.0451643	-0.0807495	-0.056537	-0.0921222
ENSG00000101361	NOP56	281.427	210.48	215.903	277.13	0.935439	0.00223579	0.0027285	0.00367842	0.964296	0.00367842	0.02204	-0.357251	-0.39361	-0.379291	-0.41565
ENSG00000101363	MANBAL	37.8937	44.4558	41.2466	37.5072	0.701547	0.630052	0.188576	0.562044	0.977698	0.1497	0.0140453	0.130471	0.233743	0.116426	0.219698
ENSG00000101365	IDH3B	44.9866	48.4951	48.4833	44.2322	0.998837	0.734457	0.747642	0.635475	0.967688	0.650133	0.0233514	0.126908	0.127245	0.103557	0.103894
ENSG00000101367	MAPRE1	102.507	96.6097	106.154	101.675	0.45714	0.884357	0.729504	0.841445	0.979566	0.787838	0.0115315	0.061019	-0.0722666	0.0494874	-0.0837981
ENSG00000101384	JAG1	1.19082	4.30706	1.82396	1.0039	0.000635179	0.00320878	0.000635179	0.000635179	0.470486	0.000635179	0.0870904	0.348231	1.07013	0.26114	0.98304
ENSG00000101391	CDK5RAP1	36.1042	41.6638	35.8699	36.8256	0.321914	0.986232	0.340857	0.951776	0.963789	0.42492	-0.0270582	-0.0359566	0.169429	-0.00889841	0.196488
ENSG00000101400	SNTA1	5.50068	3.943	4.92057	6.40895	0.0375842	0.425786	0.00173313	0.00367842	0.172392	0.000635179	-0.164904	-0.281035	-0.500734	-0.116131	-0.33583
ENSG00000101407	TTI1	18.9105	20.14	20.6602	21.8248	0.953572	0.652095	0.806154	0.858094	0.351216	0.751867	-0.188237	-0.0723035	-0.105809	0.115933	0.0824277
ENSG00000101412	E2F1	32.9034	28.9663	29.8124	33.5456	0.920068	0.453898	0.257551	0.316945	0.952788	0.163849	-0.0263034	-0.160082	-0.198972	-0.133778	-0.172669
ENSG00000101413	RPRD1B	27.832	30.6827	29.527	26.3893	0.955536	0.912231	0.814596	0.753487	0.918454	0.62149	0.0715134	0.151241	0.20318	0.0797272	0.131666
ENSG00000101417	PXMP4	2.53473	1.06567	1.7777	3.70861	0.0128275	0.124459	0.000635179	0.000635179	0.0696987	0.000635179	-0.332123	-0.595631	-0.896937	-0.263509	-0.564814
ENSG00000101421	CHMP4B	80.3615	92.5756	84.9339	79.7565	0.534239	0.764517	0.170031	0.709688	0.98031	0.1454	0.0106367	0.0885854	0.210135	0.0779488	0.199498
ENSG00000101439	CST3	96.0318	112.094	116.038	95.4477	0.89515	0.0543898	0.14719	0.0425347	0.983304	0.12461	0.00862168	0.276551	0.227523	0.26793	0.218901
ENSG00000101442	ACTR5	10.8593	8.91994	9.84342	10.5038	0.494437	0.501104	0.0529049	0.735567	0.910858	0.138493	0.0404455	-0.0782809	-0.195402	-0.118726	-0.235847
ENSG00000101444	AHCY	161.923	162.363	166.574	170.553	0.928182	0.917184	0.991522	0.936085	0.783684	0.80409	-0.0740213	-0.0336575	-0.070154	0.0403637	0.00386728
ENSG00000101447	FAM83D	48.7332	40.39	40.5109	48.241	0.990555	0.0467777	0.0433703	0.0737803	0.975003	0.064887	0.014065	-0.241032	-0.245141	-0.255097	-0.259206
ENSG00000101452	DHX35	8.39354	10.5772	8.92051	7.36553	0.542161	0.924341	0.38207	0.369122	0.65472	0.0273326	0.150255	0.221608	0.425378	0.0713531	0.275124
ENSG00000101457	DNTTIP1	35.2156	39.0917	34.5958	33.9664	0.334975	0.960435	0.444252	0.959082	0.891641	0.219297	0.0492577	0.0250283	0.192197	-0.0242294	0.14294
ENSG00000101464	PIGU	29.17	27.3684	31.9115	29.0544	0.384817	0.704792	0.837245	0.63293	0.989908	0.827788	0.00536046	0.126977	-0.080533	0.121616	-0.0858935
ENSG00000101473	ACOT8	31.1912	25.26	28.1692	33.8398	0.557933	0.644326	0.151415	0.196311	0.75389	0.00794517	-0.110762	-0.248486	-0.394777	-0.137724	-0.284015
ENSG00000101474	APMAP	38.2974	26.9317	36.985	37.7933	0.000635179	0.892071	0.000635179	0.946079	0.967857	0.000635179	0.0181612	-0.0296064	-0.459874	-0.0477676	-0.478036
ENSG00000101493	ZNF516	1.21792	0.588487	0.405285	0.577646	0.885422	0.315102	0.674063	0.821561	0.443323	0.992975	0.320074	-0.0998463	0.00605493	-0.419921	-0.314019
ENSG00000101544	ADNP2	8.41233	12.639	8.99987	8.43994	0.00755015	0.795656	0.000635179	0.816525	0.991309	0.000635179	-0.00382048	0.0753731	0.487704	0.0791935	0.491524
ENSG00000101546	RBFA	13.0129	11.5211	11.2994	13.3644	0.958212	0.266217	0.395464	0.150181	0.938673	0.244568	-0.0333887	-0.20823	-0.184379	-0.174842	-0.15099
ENSG00000101557	USP14	37.1129	38.4751	39.1555	34.6853	0.971641	0.87324	0.929835	0.534759	0.791584	0.633412	0.0924424	0.165883	0.141833	0.0734407	0.0493901
ENSG00000101558	VAPA	150.66	123.228	161.947	148.16	0.0128275	0.743893	0.0835437	0.63041	0.964596	0.122632	0.0238215	0.126729	-0.261943	0.102907	-0.285765
ENSG00000101574	METTL4	6.22683	7.10247	5.80035	7.21067	0.593213	0.918043	0.846731	0.367144	0.724333	0.982886	-0.162969	-0.239767	-0.017048	-0.0767978	0.145921
ENSG00000101577	LPIN2	4.36048	6.5807	5.04414	4.58318	0.100969	0.532883	0.0027285	0.757651	0.915104	0.0160033	-0.049649	0.0976389	0.382311	0.147288	0.43196
ENSG00000101596	SMCHD1	11.6654	45.3031	29.5335	11.1021	0.0498544	0.000635179	0.000635179	0.000635179	0.950183	0.000635179	0.0607296	1.26709	1.85214	1.20636	1.79141
ENSG00000101608	MYL12A	111.691	149.733	167.308	95.6192	0.445148	0.000635179	0.00173313	0.000635179	0.161455	0.000635179	0.219881	0.794413	0.636298	0.574532	0.416417
ENSG00000101624	CEP76	10.1339	8.31912	8.18032	8.76352	0.988206	0.765528	0.819002	0.956683	0.873779	0.969942	0.172893	-0.080367	-0.06083	-0.25326	-0.233723
ENSG00000101639	CEP192	5.46798	6.83817	6.63722	5.85173	0.976138	0.556115	0.636556	0.699498	0.886599	0.721182	-0.0722925	0.137556	0.170737	0.209849	0.24303
ENSG00000101654	RNMT	15.1179	20.0047	11.5977	13.8685	0.00587761	0.290292	0.363594	0.538552	0.886414	0.166066	0.10934	-0.222803	0.471646	-0.332143	0.362306
ENSG00000101665	SMAD7	7.38277	4.37994	4.03349	5.50851	0.858546	0.000635179	0.00119929	0.0568143	0.0223324	0.236911	0.321487	-0.315534	-0.234984	-0.637021	-0.556471
ENSG00000101680	LAMA1	24.2222	19.6139	23.6535	26.8722	0.153365	0.951846	0.0913618	0.41629	0.556002	0.00544737	-0.138892	-0.170525	-0.417722	-0.0316331	-0.278829
ENSG00000101695	RNF125	2.09196	1.96298	2.34043	2.30433	0.887164	0.906141	0.960186	0.988676	0.915422	0.884131	-0.0729966	0.0120493	-0.119203	0.0850459	-0.0462064
ENSG00000101745	ANKRD12	7.87278	13.0536	9.3702	7.13964	0.522825	0.836595	0.234464	0.678164	0.934423	0.16733	0.111319	0.315048	0.719899	0.203729	0.60858
ENSG00000101751	POLI	2.98044	2.83567	3.42199	3.00802	0.525523	0.7798	0.949455	0.758906	0.989628	0.925644	-0.00796712	0.114582	-0.0505245	0.122549	-0.0425574
ENSG00000101752	MIB1	5.06908	4.04315	4.11521	4.94098	0.972227	0.168057	0.123715	0.264315	0.951612	0.201027	0.0263831	-0.182737	-0.199839	-0.20912	-0.226222
ENSG00000101773	RBBP8	30.9519	25.9002	25.8286	31.1202	0.994031	0.366045	0.395464	0.329727	0.990932	0.363167	-0.00734973	-0.251143	-0.247436	-0.243793	-0.240086
ENSG00000101782	RIOK3	22.5442	33.7516	28.6184	19.8687	0.61945	0.280243	0.0578188	0.0570667	0.694215	0.00457033	0.166515	0.485531	0.70914	0.319017	0.542626
ENSG00000101811	CSTF2	36.5181	33.7396	35.6047	36.0028	0.846336	0.952317	0.706346	0.979221	0.972331	0.784139	0.0194308	-0.0151927	-0.0885822	-0.0346236	-0.108013
ENSG00000101843	PSMD10	74.3249	67.6539	73.474	78.4104	0.69793	0.976427	0.587652	0.778282	0.818642	0.267573	-0.0752283	-0.0914024	-0.207178	-0.0161741	-0.13195
ENSG00000101844	ATG4A	12.4166	11.7222	12.6202	13.4659	0.957017	0.987473	0.967519	0.960036	0.950609	0.900741	-0.10136	-0.0811277	-0.172579	0.0202321	-0.0712192
ENSG00000101846	STS	6.2478	13.1286	10.3986	5.39147	0.00794517	0.000635179	0.000635179	0.000635179	0.194814	0.000635179	0.158148	0.746244	1.03335	0.588096	0.875197
ENSG00000101849	TBL1X	51.0414	41.2972	50.2736	47.0659	0.5683	0.982995	0.608106	0.887678	0.876097	0.737379	0.112398	0.0913618	-0.180447	-0.0210363	-0.292845
ENSG00000101850	GPR143	0.345988	0.431869	0.3264	0.223963	0.734537	1	0.811039	1	1	0.311839	0.0770628	0.0649664	0.128933	-0.0120965	0.0518699
ENSG00000101856	PGRMC1	83.9893	73.1554	82.9964	81.7358	0.257415	0.970457	0.190641	0.962031	0.923113	0.351766	0.0383126	0.0215572	-0.155968	-0.0167554	-0.19428
ENSG00000101868	POLA1	30.3112	34.8399	33.2658	29.4144	0.86059	0.495113	0.328978	0.28326	0.915641	0.194936	0.0406083	0.166844	0.229843	0.126235	0.189235
ENSG00000101871	MID1	13.6234	39.0075	30.7836	11.7064	0.269388	0.000635179	0.000635179	0.000635179	0.546106	0.000635179	0.188859	1.25812	1.58104	1.06927	1.39218
ENSG00000101882	NKAP	22.4857	16.2873	19.6464	21.9494	0.0712961	0.262468	0.000635179	0.412002	0.940592	0.000635179	0.0319499	-0.145862	-0.389147	-0.177812	-0.421097
[truncated: 13,133 more rows]
