# Supplementary material for: Viral targeting of TFIIB impairs de novo polymerase II recruitment and affects antiviral immunity
Source: PLoS Pathog. 2018 Apr 30;14(4):e1006980. doi: 10.1371/journal.ppat.1006980 (PMC5927403; doi:10.1371/journal.ppat.1006980)
Supplement: S6 Table — Presented are log2 fold change values +/- error compared to untreated siScr. (XLSX) [file ppat.1006980.s013.xlsx]

## Sheet: Summary
S6 Table
RT-qPCR data
Presented are log2 fold change values +/- error compared to untreated siScr

## Sheet: RT-qPCR
gene name	siScr			siTFIIB			siScr + stimulus			siTFIIB + stimulus
	log2 fc	+error	-error	log2 fc	+error	-error	log2 fc	+error	-error	log2 fc	+error	-error
							IFN-a			IFN-a
OAS1	1	0.087658	0.0805934	1.01748	0.00459455	0.0045739	8.90737	0.132171	0.130239	5.59834	0.637998	0.572729
OAS2	1	0.0663271	0.0622014	0.232451	0.00470751	0.00461407	21.781	0.315153	0.310658	4.42292	0.492532	0.44318
OAS3	1	0.00475935	0.0047368	0.515842	0.00435361	0.00431718	4.51586	0.0777416	0.0764259	2.77984	0.313417	0.281661
IFIT1	1	0.303683	0.232942	0.244855	0.0315955	0.0279844	6.9163	0.813303	0.704712	1.55833	0.114638	0.100503
IFIT3	1	0.101362	0.0920331	0.0372917	0.0048186	0.00426722	5.31474	0.303683	0.232942	1.46917	0.136209	0.11988
MX1	1	0.144259	0.126072	0.100481	0.0947583	0.048768	5.54044	0.169295	0.149925	0.882703	0.158449	0.137543
GBP4	1	0.0116078	0.0114746	0.0429857	0.0961824	0.0297084	5.16941	0.269998	0.256596	0.384219	0.0470024	0.0418792
CXCL10	1	0.437962	0.304571	0.219912	0.0121848	0.0115451	3.35195	0.0686529	0.067275	0.477973	0.0974524	0.0809481
CXCL11	1	0.0663271	0.0622014	0.0195052	0.000797318	0.000766006	1.63014	0.020838	0.020575	0.0735567	0.0132605	0.0112351
ISG15	1	0.0501897	0.0477911	0.0534747	0.000339298	0.000337158	2.37841	0.0706829	0.0686429	0.468136	0.0535757	0.0480739
A20	1	0.358876	0.264097	2.18101	0.685361	0.521489	15.7251	2.17339	1.90948	14.7741	3.28378	2.68664
IRF1	1	0.128486	0.113857	0.846745	0.119679	0.104858	3.63008	0.510605	0.44764	2.04202	0.319565	0.276323
IkBa	1	0.0988453	0.0899538	1.13682	0.153614	0.135328	3.39874	0.41153	0.367083	2.79917	0.51244	0.433144
TFIIB	1	0.10958	0.0987579	0.176777	0.0241378	0.0212379	1.05702	0.134907	0.119638	0.181118	0.0354302	0.0296333
							TNF-a			TNF-a
CXCL10	1	0.00782839	0.00776758	0.554785	0.0444736	0.041173	10.4469	1.31564	1.16848	3.65533	0.228962	0.215465
IL6	1	0.305944	0.234271	0.0761506	0.0109193	0.00954992	5.46416	0.517861	0.47303	1.26722	0.086834	0.0812655
IL8	1	2.42236	0.707804	0.0705603	0.0338777	0.0228884	42.8137	3.94082	3.60866	19.6529	1.41046	1.31601
IFIT1	1	0.303683	0.232942	0.244855	0.0315955	0.0279844	0.942785	0.0921276	0.0839265	0.128218	0.00829061	0.00778709
IFIT3	1	0.303774	0.232996	0.0372917	0.0048186	0.00426722	1.04608	0.0958721	0.0878232	0.0881844	0.00715131	0.00661488
A20	1	0.338501	0.252896	0.568408	0.0735239	0.0651028	12.9511	1.33991	1.21428	8.43663	0.546917	0.513621
IkBa	1	0.311864	0.237726	0.622006	0.0803107	0.0711271	6.06287	0.555194	0.508618	7.47289	0.508055	0.475713
IRF1	1	0.303774	0.232996	0.50698	0.0694007	0.0610443	3.87716	0.356216	0.326242	6.87646	0.464071	0.434732
CXCL1	1	0.258954	0.205689	0.18621	na	na	4.69134	0.830791	0.7058	22.1618	1.29002	1.21906
CXCL2	1	0.225355	0.18391	0.855595	0.0236426	0.0230068	21.8566	0.391298	0.384416	60.3382	3.49897	3.30719
CXCL3	1	0.00954135	0.00945117	0.946058	0.0468284	0.0446197	4.43828	0.124777	0.121365	16.3929	0.99274	0.936053
CCL20	1	0.269117	0.212051	0.323088	0.583378	0.207931	116.566	0.202168	0.201818	128	7.41324	7.0074
TNF	1	0.0677878	0.0634844	0.286181	0.0279852	0.0254923	44.9422	0.019474	0.0194655	58.6883	4.31043	4.01551
EFNA1	1	0.00321095	0.00320067	0.82645	0.0183604	0.0179614	8.63383	0.308344	0.297712	9.57983	0.674242	0.629908
BCL3	1	0.151968	0.13192	1.65864	0.153508	0.140504	3.36359	0.052869	0.0520509	5.15153	0.311972	0.294158
NFKB1	1	0.0129058	0.0127414	1.11729	0.00941018	0.00933159	2.92817	0.0246621	0.0244561	2.48802	0.144279	0.136371
NFKB2	1	0.486197	0.327141	0.873573	0.0296788	0.0287036	2.93834	0.0744525	0.0726126	1.97246	0.117856	0.111211
RelB	1	0.001127	0.00112573	0.49141	0.0210457	0.0201814	1.94531	0.000303411	0.000303363	1.40932	0.0847516	0.079944
Rel	1	0.0238469	0.0232915	1.88557	0.0437945	0.0428004	4.24275	0.0808249	0.0793139	5.22344	0.312105	0.294507
IKBKE	1	0.0655513	0.0615186	1.15269	0.0590913	0.0562098	3.20428	0.166074	0.157891	3.91768	0.305851	0.283702
TRAF2	1	0.00321095	0.00320067	1.20581	0.156568	0.138575	1.28343	0.0215517	0.0211957	1.25701	0.0751075	0.0708728
IFN	nd			nd			1	0.00870198	0.00862691	nd
CCL2	1	0.0397746	0.0382531	1.02633	0.0115836	0.0114544	7.95852	0.0126979	0.0126777	19.0934	0.0580442	0.0578683
IL1A	1	0.00419945	0.00418188	0.681838	0.113129	0.0970302	13.5714	0.808909	0.763407	21.7057	4.15664	3.48858
LTB	1	0.609119	0.378542	1.67307	0.798735	0.540634	8.06962	0.139916	0.137532	2.28945	4.98017	1.56842
TFIIB	1	0.303887	0.233062	0.0547879	0.0114738	0.00948702	0.876606	0.0808703	0.0740399	0.0663696	0.00430251	0.00404057
							EGF			EGF
cFos	1	0.00685086	0.00680425	0.613442	0.00526311	0.00521834	1.34723	0.00678732	0.00675329	1.14076	0.0203023	0.0199473
cJun	1	0.00397615	0.0039604	0.926588	0.00536229	0.00533143	3.16017	0.0147652	0.0146966	3.28297	0.130529	0.125538
cMyc	1	0.00434157	0.0043228	0.90125	0.00910381	0.00901277	0.849685	0.00966932	0.00956053	0.82932	0.0228722	0.0222583
cyclin D1	1	0.00732205	0.00726883	0.768438	0.0319246	0.0306512	0.939523	0.00334348	0.00333162	0.861546	0.0176457	0.0172916
DUSP6	1	0.738358	0.424744	0.812252	0.24941	0.190818	22.4711	0.469383	0.459779	18.6357	0.574787	0.557589
HSP70	1	0.0176384	0.0173327	0.734584	0.0317257	0.0304122	1.06807	0.00329954	0.00328938	1.07923	0.0229251	0.0224483
EGFR	1	0.0224079	0.0219168	0.982821	0.0203295	0.0199175	1.36604	0.0162598	0.0160686	1.85318	0.0734868	0.0706838
DUSP1	1	0.0222484	0.0217642	0.982821	0.0174654	0.0171604	2.40327	0.0235542	0.0233256	2.78949	0.126489	0.121002
PLAUR	1	0.0226028	0.0221032	1.06807	0.0264654	0.0258254	2.45377	0.0292069	0.0288634	2.62079	0.106524	0.102363
CDKN1A	1	0.0506964	0.0482503	0.939523	0.0186366	0.0182741	2.27363	0.0254686	0.0251865	2.37019	0.0939885	0.0904036
IL8	1	0.00488123	0.00485752	0.732043	0.0308884	0.0296379	26.6304	0.00923098	0.00922778	16.6795	0.0593571	0.0591466
EMP1	1	0.0279476	0.0271877	1.14671	0.0251063	0.0245684	2.77502	0.0788324	0.0766548	2.81376	0.0786628	0.0765235
IL11	1	0.026826	0.0261251	0.893475	0.0681659	0.063334	1.8823	0.0547137	0.0531683	1.57189	0.0587117	0.0565977
PHLDA1	1	0.0299445	0.0290739	1.14671	0.0206475	0.0202823	15.4818	0.421054	0.409906	16.0277	0.420694	0.409934
MT2A	1	0.0262567	0.0255849	1.42652	0.0297176	0.0291112	1.1708	0.0385294	0.0373019	1.96905	0.0629197	0.0609714
PTGS2	1	0.0365514	0.0352625	0.799683	0.0179759	0.0175807	1.2812	0.0290193	0.0283766	1.05519	0.0294993	0.0286971
IER3	1	0.0325178	0.0314937	0.950989	0.0219669	0.021471	2.96391	0.0950454	0.0920923	2.86295	0.101997	0.0984887
EPHA2	1	0.028393	0.0276091	0.896577	0.0196298	0.0192093	3.9381	0.093667	0.0914909	3.25464	0.0857168	0.0835172
RGS2	1	0.0262567	0.0255849	0.95429	0.0182608	0.0179179	5.39828	0.123132	0.120386	6.48677	0.171648	0.167223
ITGA2	1	0.02583	0.0251796	0.928195	0.0167129	0.0164173	4.25011	0.0989773	0.0967248	3.88388	0.102772	0.100123
ISG20	1	0.0254035	0.0247741	0.934651	0.0311819	0.0301752	1.14671	0.0289029	0.0281923	1.33099	0.0388467	0.0377451
TFIIB	1	0.210854	0.174137	0.110721	0.0151049	0.0132916	1.06437	0.0057887	0.00575738	0.153893	0.00205366	0.00202661
