# Supplementary material for: Viral targeting of TFIIB impairs de novo polymerase II recruitment and affects antiviral immunity
Source: PLoS Pathog. 2018 Apr 30;14(4):e1006980. doi: 10.1371/journal.ppat.1006980 (PMC5927403; doi:10.1371/journal.ppat.1006980)
Supplement: S7 Table — (XLSX) [file ppat.1006980.s014.xlsx]

## Sheet: Summary
S7 Table
ChIPseq data integration

## Sheet: ChIP_datasets
Ensembl GeneID	Gene symbol	GTF2b promotor read coverage	H3K4me3 promotor read coverage	NELF downstream promotor read coverage	DSIF downstream promotor read coverage	Pol2 downstream promotor read coverage	Pol2 gene body read coverage	Pausing index	FPKM
ENSG00000223972	DDX11L1	0	0	0	0	0	12	0.491343	0.00611996
ENSG00000227232	WASH7P	0	0	0	0	0	48	0.855224	1.27618
ENSG00000243485	MIR1302-10	0	0	0	0	0	0	NA	0
ENSG00000237613	FAM138A	0	0	0	0	0	0	NA	0
ENSG00000268020	AL627309.1	0	0	0	0	0	6	NA	0
ENSG00000238009	RP11-34P13.7	0	0	0	0	0	62	1.41722	0.249534
ENSG00000239945	RP11-34P13.8	0	0	0	1	0	9	NA	0.1412
ENSG00000233750	RP11-34P13.10	0	0	0	0	0	10	0.909868	0.954703
ENSG00000237683	RP11-34P13.16	2	0	0	0	1	4	NA	0.0088543
ENSG00000241860	RP11-34P13.12	0	0	0	0	0	0	NA	0.104409
ENSG00000239368	RP11-34P13.13	0	0	0	0	0	4	NA	0.0468176
ENSG00000241599	RP11-34P13.9	1	0	0	0	0	0	NA	0
ENSG00000228463	AP006222.2	1	0	5	0	0	32	2.66278	0.319381
ENSG00000237094	RP4-669L17.10	0	0	0	0	0	0	NA	6.39976
ENSG00000250575	RP4-669L17.8	0	0	0	0	0	0	NA	0
ENSG00000233653	CICP7	0	0	0	0	0	0	NA	0
ENSG00000236601	RP4-669L17.2	0	0	0	0	0	0	NA	0
ENSG00000236743	RP5-857K21.15	0	0	0	0	0	0	NA	0
ENSG00000231709	RP5-857K21.1	0	0	0	0	0	0	NA	0
ENSG00000235146	RP5-857K21.2	0	0	0	0	0	2	NA	0
ENSG00000239664	RP5-857K21.3	0	0	0	0	0	10	0.70992	0
ENSG00000223659	RP5-857K21.5	0	0	0	0	0	0	NA	0
ENSG00000225630	MTND2P28	0	0	1	0	0	0	NA	73.3009
ENSG00000237973	hsa-mir-6723	0	0	0	0	1	1	NA	84.6489
ENSG00000230021	RP5-857K21.4	0	0	0	0	0	3	NA	0.0235174
ENSG00000229376	CICP3	0	0	0	0	2	4	NA	0.115432
ENSG00000224956	RP11-206L10.1	0	0	0	0	0	0	NA	0.623906
ENSG00000235373	RP11-206L10.3	0	0	0	0	0	0	NA	0.0808975
ENSG00000240618	RP11-206L10.5	1	1	0	0	0	8	NA	7.59925
ENSG00000229905	RP11-206L10.4	0	0	0	0	0	0	NA	0
ENSG00000228327	RP11-206L10.2	60	284	196	60	155	124	47.8969	0.74584
ENSG00000237491	RP11-206L10.9	2	0	0	22	32	29	4.93276	5.2967
ENSG00000230092	RP11-206L10.8	1	1	8	20	4	27	4.57061	0.339574
ENSG00000240453	RP11-206L10.10	1	0	0	0	2	82	0.75224	0
ENSG00000177757	FAM87B	1	1	0	9	14	28	3.19039	0.0248207
ENSG00000225880	LINC00115	30	302	84	21	91	66	3.98248	1.21057
ENSG00000228794	RP11-206L10.11	30	290	15	6	14	345	3.89556	5.37419
ENSG00000230368	FAM41C	17	2	0	3	7	10	3.44574	0.0221776
ENSG00000234711	RP11-206L10.13	2	0	0	8	0	6	NA	0
ENSG00000269308	AL645608.2	7	0	5	0	4	10	2.12639	0
ENSG00000230699	RP11-54O7.1	7	0	14	2	56	498	1.04628	0.674192
ENSG00000223764	RP11-54O7.3	5	0	1	8	29	257	0.836149	2.39165
ENSG00000187634	SAMD11	23	525	5	14	41	1204	1.84095	20.1397
ENSG00000268179	AL645608.1	5	0	0	1	3	175	0.316175	0.556399
ENSG00000188976	NOC2L	22	906	208	129	167	1312	5.39072	121.172
ENSG00000187961	KLHL17	21	633	16	22	18	108	2.39865	9.15346
ENSG00000187583	PLEKHN1	23	190	36	14	95	309	7.33433	1.39803
ENSG00000187642	C1orf170	6	0	0	4	28	121	4.48321	0.7936
ENSG00000188290	HES4	156	418	10	22	68	92	1.92776	12.0462
ENSG00000224969	RP11-54O7.11	57	138	18	46	104	47	5.59651	0.177086
ENSG00000187608	ISG15	58	212	46	28	154	80	4.46502	49.1878
ENSG00000188157	AGRN	30	691	28	16	48	1696	2.9364	63.1298
ENSG00000242590	RP11-54O7.14	3	0	3	32	28	47	1.3512	14.7049
ENSG00000217801	RP11-465B22.3	7	0	6	8	22	196	1.98843	12.1294
ENSG00000237330	RNF223	18	0	46	29	51	55	8.05026	1.69649
ENSG00000131591	C1orf159	26	439	77	2	15	1619	0.956055	10.1439
ENSG00000223823	RP11-465B22.5	2	0	0	2	0	41	0.457265	0
ENSG00000205231	TTLL10-AS1	3	0	0	0	0	95	0.184028	0
ENSG00000162571	TTLL10	3	0	0	0	0	357	0.188878	0
ENSG00000186891	TNFRSF18	8	0	0	10	8	42	1.64878	0
ENSG00000186827	TNFRSF4	2	0	0	0	5	61	0.691481	0.0222116
ENSG00000078808	SDF4	72	821	100	63	247	766	13.629	148.006
ENSG00000176022	B3GALT6	70	541	0	0	2	344	0.0617862	13.4613
ENSG00000184163	FAM132A	12	0	0	0	0	103	0.108783	1.25557
ENSG00000260179	RP5-902P8.12	6	0	6	10	37	74	1.81736	0.346436
ENSG00000160087	UBE2J2	50	998	69	34	74	1513	2.59078	47.5042
ENSG00000230415	RP5-902P8.10	4	0	0	0	9	182	0.600626	3.22449
ENSG00000162572	SCNN1D	4	1	0	2	14	427	1.12679	5.52168
ENSG00000131584	ACAP3	53	456	7	12	49	1142	1.9123	34.3812
ENSG00000169972	PUSL1	44	605	51	59	135	530	2.05188	25.4859
ENSG00000127054	CPSF3L	39	898	175	57	198	1660	4.36768	88.4642
ENSG00000240731	RP5-890O3.9	9	1	1	50	80	230	0.809191	6.42784
ENSG00000224051	GLTPD1	39	928	114	21	53	261	2.25015	20.258
ENSG00000169962	TAS1R3	9	0	90	28	165	584	2.98636	1.2465
ENSG00000107404	DVL1	27	825	10	6	17	1129	0.614386	40.8502
ENSG00000162576	MXRA8	3	0	2	7	17	750	0.378709	7.00829
ENSG00000175756	AURKAIP1	71	1176	239	87	240	124	6.20146	180.945
ENSG00000221978	CCNL2	66	1304	188	74	82	966	3.06136	44.9612
ENSG00000224870	RP4-758J18.2	64	1232	242	63	311	779	1.44387	22.9821
ENSG00000242485	MRPL20	87	1479	273	104	319	1542	3.01747	151.204
ENSG00000235098	ANKRD65	5	0	0	0	6	12	3.90883	0.00622745
ENSG00000225905	RP4-758J18.7	7	5	0	0	0	24	0.244786	0
ENSG00000205116	TMEM88B	2	0	0	0	4	12	1.49134	0.0631768
ENSG00000225285	RP4-758J18.10	3	0	0	0	9	73	1.36983	0
ENSG00000179403	VWA1	7	3	0	0	0	95	0.205158	0.138557
ENSG00000215915	ATAD3C	5	4	0	1	6	239	1.67613	0.773212
ENSG00000160072	ATAD3B	44	729	101	25	93	1367	4.72478	17.4405
ENSG00000197785	ATAD3A	66	711	21	30	76	988	4.92691	39.1431
ENSG00000205090	TMEM240	10	0	0	0	12	457	0.395035	0.221652
ENSG00000160075	SSU72	71	1087	59	90	175	3063	5.38377	92.735
ENSG00000215791	AL645728.2	3	0	26	0	40	201	1.08713	0.336672
ENSG00000215014	AL645728.1	74	900	305	201	358	186	3.93802	0.222072
ENSG00000228594	C1orf233	17	173	0	0	0	39	0.127208	0.00675465
ENSG00000197530	MIB2	64	693	46	74	323	601	22.7917	34.4848
ENSG00000189409	MMP23B	5	0	5	0	6	0	NA	1.2695
ENSG00000248333	CDK11B	5	11	0	0	16	410	2.06659	29.6954
ENSG00000189339	SLC35E2B	42	346	1	17	15	1234	1.13853	9.36417
ENSG00000269737	RP11-345P4.7	3	0	0	18	31	38	2.62517	0.379082
ENSG00000269227	RP11-345P4.6	4	1	0	0	16	40	0.973386	0.166342
ENSG00000215914	MMP23A	0	0	0	0	0	0	NA	0
ENSG00000268575	RP1-283E3.8	2	0	0	0	2	1168	0.253369	0.647356
ENSG00000008128	CDK11A	26	220	151	77	182	363	30.2866	19.129
ENSG00000227775	RP1-283E3.4	26	224	14	16	98	222	8.84224	2.11031
ENSG00000215790	SLC35E2	3	24	0	0	0	504	0.0758907	1.74607
ENSG00000008130	NADK	55	651	8	4	40	3817	0.823997	69.3209
ENSG00000078369	GNB1	67	864	24	11	68	6784	3.05571	219.776
ENSG00000231050	RP1-140A9.1	63	535	11	12	46	96	1.22722	0.289208
ENSG00000169885	CALML6	4	0	0	1	20	57	2.2374	0.169514
ENSG00000178821	TMEM52	13	49	7	12	65	49	5.20479	0.342984
ENSG00000142609	C1orf222	2	0	0	0	0	415	0.226893	0.180083
ENSG00000233542	RP11-547D24.1	3	0	0	0	4	14	1.91738	0
ENSG00000187730	GABRD	7	1	0	0	0	143	0.219888	0
ENSG00000067606	PRKCZ	20	352	6	21	41	5820	2.76743	13.8251
ENSG00000182873	RP11-181G12.2	0	0	28	5	62	235	1.49142	1.28238
ENSG00000162585	C1orf86	34	268	16	1	14	478	0.439662	24.7307
ENSG00000269554	AL590822.2	34	170	38	51	174	142	5.73187	0.389891
ENSG00000203301	AL590822.1	4	0	4	18	43	260	0.942332	0.0969686
ENSG00000234396	RP11-181G12.4	39	20	107	32	39	889	1.01373	0.164513
ENSG00000157933	SKI	6	482	0	0	18	4096	1.07187	15.2663
ENSG00000116151	MORN1	61	1149	122	42	144	4040	7.17194	15.5242
ENSG00000178642	AL513477.1	2	0	1	43	72	403	1.44812	0.347317
ENSG00000157916	RER1	5	1	0	16	29	843	0.902601	126.582
ENSG00000157911	PEX10	55	731	10	36	76	1008	1.61649	23.064
ENSG00000149527	PLCH2	7	0	0	1	14	1166	1.05875	0.372789
ENSG00000229393	RP3-395M20.3	7	1	14	5	46	29	3.3208	0.197829
ENSG00000157881	PANK4	46	348	85	36	122	1063	5.8522	14.0062
ENSG00000197921	HES5	5	0	0	0	2	23	0.428063	0.0325234
ENSG00000238164	RP3-395M20.8	1	0	8	8	7	7	10.1681	0.233433
ENSG00000157873	TNFRSF14	3	26	0	2	5	125	0.972053	1.49593
ENSG00000225931	RP3-395M20.7	4	0	0	5	3	21	1.64724	0
ENSG00000228037	RP3-395M20.9	0	0	0	12	24	302	0.628802	0.0305623
ENSG00000157870	FAM213B	37	362	36	6	10	88	1.54758	3.62048
ENSG00000142606	MMEL1	4	0	0	4	2	462	0.776227	3.31983
ENSG00000237058	RP13-436F16.1	6	2	0	0	13	56	2.62688	0
ENSG00000215912	TTC34	2	0	0	0	0	498	0.760101	0.0298149
ENSG00000169717	ACTRT2	6	0	0	23	7	6	3.64998	0
ENSG00000177133	RP1-163G9.1	8	1	0	0	3	50	0.865427	0
ENSG00000142611	PRDM16	3	0	0	0	0	4124	0.254934	0
ENSG00000130762	ARHGEF16	11	135	48	16	30	1307	1.78184	9.56362
ENSG00000162591	MEGF6	7	22	0	0	4	6354	0.271834	18.5801
ENSG00000238260	RP11-46F15.2	16	740	138	10	52	60	3.10658	0.139221
ENSG00000158109	TPRG1L	21	803	36	26	16	358	0.651215	20.9001
ENSG00000116213	WRAP73	27	695	216	36	215	794	14.7135	17.356
ENSG00000078900	TP73	17	151	5	0	0	1317	0.180242	0.0714216
ENSG00000227589	RP5-1092A11.5	10	0	59	20	3	148	0.729345	0.183425
ENSG00000235131	RP5-1092A11.2	6	0	0	1	8	19	2.30769	0
ENSG00000227372	TP73-AS1	37	519	97	53	155	383	12.7778	10.2782
ENSG00000162592	CCDC27	2	0	44	0	2	300	0.538036	0
ENSG00000235169	SMIM1	9	104	3	0	15	132	0.992567	0.0821905
ENSG00000130764	LRRC47	63	935	92	41	177	1070	7.56943	32.2347
ENSG00000116198	CEP104	39	905	34	68	181	1590	14.6072	43.7361
ENSG00000169598	DFFB	41	908	92	42	170	950	14.267	4.30132
ENSG00000198912	C1orf174	45	824	122	56	172	669	7.9905	15.9164
ENSG00000236423	RP13-15E13.1	49	695	66	20	157	1138	6.53003	0.270939
ENSG00000233304	RP13-614K11.1	2	0	10	23	2	170	0.717099	0
ENSG00000226374	RP13-614K11.2	1	0	28	6	3	0	NA	0
ENSG00000235054	RP5-1166F10.1	1	0	0	2	15	159	3.5151	0
ENSG00000232596	RP1-37J18.2	4	0	42	1	8	110	2.67383	0
ENSG00000196581	AJAP1	4	0	0	0	0	1401	0.278786	0
ENSG00000231510	RP11-542C10.1	2	0	0	6	0	62	0.187311	0
ENSG00000260972	RP1-58B11.1	2	0	0	8	3	9	1.59316	0
ENSG00000236948	RP11-154H17.1	4	0	7	0	0	937	0.244896	0
ENSG00000131697	NPHP4	38	584	58	14	122	3034	14.9356	4.82577
ENSG00000069424	KCNAB2	6	0	0	0	28	1970	2.30383	32.1037
ENSG00000116254	CHD5	9	18	0	0	0	1213	0.183125	0.128682
ENSG00000116251	RPL22	86	1060	238	118	315	2488	5.17022	938.149
ENSG00000158286	RNF207	63	903	250	105	252	1417	7.53584	13.538
ENSG00000116237	ICMT	62	807	67	23	71	2172	1.36397	70.5706
ENSG00000225077	LINC00337	3	0	0	0	3	42	0.364407	3.50289
ENSG00000173673	HES3	5	0	0	6	13	17	2.41089	0.047279
ENSG00000158292	GPR153	5	205	0	10	1	1137	0.0667488	2.04673
ENSG00000097021	ACOT7	3	0	2	0	3	3103	0.445127	55.986
ENSG00000069812	HES2	10	29	47	68	66	260	3.20991	3.56602
ENSG00000187017	ESPN	10	1	0	12	40	607	6.88905	7.99112
ENSG00000231868	RP1-202O8.2	3	0	8	0	8	47	1.96261	0
ENSG00000215788	TNFRSF25	1	0	0	0	10	150	0.980849	2.52776
ENSG00000171680	PLEKHG5	3	0	4	18	51	1775	4.47272	2.40729
ENSG00000162408	NOL9	52	875	55	69	196	2227	8.28529	9.38931
ENSG00000173662	TAS1R1	11	9	11	18	8	487	1.27564	0.0602659
ENSG00000204859	ZBTB48	55	662	86	135	211	1094	4.92789	17.0994
ENSG00000162413	KLHL21	154	818	343	128	470	1446	10.9864	12.7935
ENSG00000116273	PHF13	39	735	8	39	76	429	5.12721	6.98921
ENSG00000041988	THAP3	25	264	78	59	99	757	3.15758	14.4324
ENSG00000007923	DNAJC11	63	808	107	69	99	4591	4.18528	60.3666
ENSG00000228750	RP11-242F24.1	4	0	14	4	4	40	0.859218	0
ENSG00000171735	CAMTA1	53	347	2	0	26	26953	2.80844	47.652
ENSG00000237365	RP11-334N17.1	2	0	0	2	4	49	1.59687	0
ENSG00000237402	CAMTA1-IT1	2	0	0	19	5	21	0.800311	0.356551
ENSG00000237728	RP3-453P22.2	16	0	34	7	13	79	3.47407	0
ENSG00000049245	VAMP3	30	792	74	16	71	472	4.2782	86.9511
ENSG00000049246	PER3	31	130	0	0	9	1099	1.55856	0.969457
ENSG00000236266	RP3-467L1.4	4	0	0	1	0	267	0.178615	0.133768
ENSG00000049247	UTS2	1	0	0	4	40	46	13.3386	0.19319
ENSG00000049249	TNFRSF9	3	0	8	0	6	315	1.30772	0.0928628
ENSG00000116288	PARK7	114	758	263	119	247	2367	7.0163	471.299
ENSG00000116285	ERRFI1	291	524	66	61	158	1456	4.44317	5.51051
ENSG00000238290	RP11-431K24.1	265	92	18	14	48	2997	4.45466	0.0104368
ENSG00000232848	CTA-215D11.4	2	0	52	14	22	10	5.48045	0
ENSG00000229305	RP11-431K24.2	5	0	64	27	8	28	2.34129	0
ENSG00000227634	RP11-431K24.3	0	0	2	0	9	399	0.444444	0.0981337
ENSG00000233645	RP11-431K24.4	3	0	0	12	16	51	1.901	0
ENSG00000162426	SLC45A1	6	13	18	3	3	569	0.520638	0.0260936
ENSG00000142599	RERE	46	733	51	56	75	21002	4.7914	12.2678
ENSG00000232912	RP5-1115A15.1	6	40	27	20	9	356	0.789661	0
ENSG00000226545	RP4-633I8.3	5	0	8	4	42	19	4.48989	0
ENSG00000228423	RP4-633I8.4	4	0	0	24	36	93	1.00142	0
ENSG00000074800	ENO1	179	1097	568	203	685	7954	4.27244	2415.51
ENSG00000236269	ENO1-IT1	58	1310	32	83	188	718	1.43864	0.351195
ENSG00000230679	ENO1-AS1	201	929	203	132	329	553	1.29146	1.79564
ENSG00000131686	CA6	2	1	0	3	0	389	0.211199	0
ENSG00000197241	SLC2A7	3	0	0	15	10	393	1.80931	0.0630033
ENSG00000142583	SLC2A5	7	0	0	14	16	536	3.09457	0.280994
ENSG00000180758	GPR157	37	416	118	26	91	1297	5.7686	13.8155
ENSG00000228526	RP3-510D11.1	4	1	55	14	11	1166	0.595112	0.151484
ENSG00000234546	RP3-510D11.2	31	941	167	25	182	662	7.53899	1.4473
ENSG00000049239	H6PD	54	349	36	28	111	1441	8.02456	2.21438
ENSG00000171621	SPSB1	52	686	39	41	71	3172	4.93614	10.3464
ENSG00000235263	RP13-392I16.1	3	0	1	9	1	21	0.53898	0
ENSG00000171612	SLC25A33	59	453	2	17	29	1958	1.98069	9.71848
ENSG00000188807	TMEM201	49	579	8	0	32	1296	1.8578	9.45203
ENSG00000171608	PIK3CD	8	1	0	0	10	1663	1.44785	0.87769
ENSG00000179840	C1orf200	2	0	2	3	1	26	0.354121	0
ENSG00000233268	RP11-558F24.2	2	1	0	2	8	37	1.01215	0
ENSG00000231789	RP11-558F24.4	10	98	3	36	1	249	0.338028	0.327821
ENSG00000171603	CLSTN1	28	100	32	6	22	4685	1.33126	42.3185
ENSG00000178585	CTNNBIP1	35	295	4	1	15	1417	1.9831	7.64768
ENSG00000223989	RP11-84A14.5	3	0	0	22	6	11	2.55603	0.205144
ENSG00000162441	LZIC	90	788	285	54	258	787	13.1959	33.0495
ENSG00000228150	RP11-84A14.4	55	524	224	109	238	1232	3.72928	0.847947
ENSG00000173614	NMNAT1	89	811	600	256	628	2345	31.9081	4.58552
ENSG00000241326	RP11-807G9.2	3	0	12	35	8	26	1.07217	1.34361
ENSG00000162444	RBP7	9	12	0	0	0	310	0.169529	0
ENSG00000130939	UBE4B	23	985	41	21	62	8766	3.0166	30.9505
ENSG00000054523	KIF1B	52	1063	1	10	22	6495	1.6829	13.4305
ENSG00000142657	PGD	64	650	338	86	396	1960	11.9773	160.406
ENSG00000251503	APITD1-CORT	20	137	25	18	31	2022	0.980316	1.63898
ENSG00000175279	APITD1	50	310	110	62	132	919	4.97041	48.1322
ENSG00000241563	CORT	3	1	13	20	103	366	1.52185	0.572755
ENSG00000160049	DFFA	28	573	123	61	148	1492	4.46565	29.0167
ENSG00000142655	PEX14	44	582	137	17	161	6549	10.9623	18.1274
ENSG00000130940	CASZ1	13	65	2	6	3	2579	0.705607	3.43144
ENSG00000175262	C1orf127	2	0	11	0	0	517	0.193963	0.208299
ENSG00000120948	TARDBP	63	869	308	142	423	1589	8.43533	111.372
ENSG00000009724	MASP2	3	0	0	12	0	1378	0.0421504	0.41593
ENSG00000116649	SRM	78	1096	20	2	17	481	0.546548	197.507
ENSG00000171824	EXOSC10	58	703	269	41	253	2433	9.80075	47.3783
ENSG00000226849	RP4-635E18.7	6	0	3	37	117	402	3.61041	0.0529935
ENSG00000230337	RP4-635E18.6	67	873	284	60	273	280	5.77275	7.33249
ENSG00000198793	MTOR	42	893	188	64	156	7027	9.90779	24.2089
ENSG00000225602	MTOR-AS1	4	0	34	16	23	254	1.43214	0.0689195
ENSG00000171819	ANGPTL7	2	0	0	21	19	232	1.55093	0.0251193
ENSG00000120942	UBIAD1	58	446	92	81	203	1151	7.53235	12.6811
ENSG00000204624	PTCHD2	36	77	256	110	207	1023	33.5926	0.0437452
ENSG00000235643	RP1-69M21.2	4	1	0	8	0	16	0.590917	0.13405
ENSG00000116661	FBXO2	11	183	4	3	3	136	0.500509	72.0117
ENSG00000132879	FBXO44	13	215	18	0	8	361	0.578836	12.8021
ENSG00000116663	FBXO6	16	23	4	2	13	547	0.722898	3.25656
ENSG00000116670	MAD2L2	8	0	0	0	0	575	0.083452	66.5456
ENSG00000162490	DRAXIN	9	0	0	0	0	495	0.194318	0.038015
ENSG00000177674	AGTRAP	32	427	172	46	207	1060	7.99358	76.3778
ENSG00000215910	C1orf167	1	0	0	0	1	1141	0.137206	2.47571
ENSG00000177553	RP11-56N19.5	0	0	0	5	6	26	1.65749	0
ENSG00000177000	MTHFR	12	122	0	17	73	1670	2.17311	5.96971
ENSG00000011021	CLCN6	52	615	51	33	99	2167	4.81426	4.66053
ENSG00000242349	NPPA-AS1	7	1	0	9	26	360	1.35713	0.641589
ENSG00000175206	NPPA	5	0	0	29	61	80	3.87296	0.166304
ENSG00000120937	NPPB	6	0	0	1	0	9	NA	0
ENSG00000224904	RP5-934G17.6	4	0	0	0	2	22	0.868822	0.0535889
ENSG00000116685	KIAA2013	30	470	17	27	73	329	4.17436	31.432
ENSG00000083444	PLOD1	87	499	138	53	182	2039	10.3471	105.43
ENSG00000116688	MFN2	50	625	100	81	200	1977	9.52428	53.6603
ENSG00000116691	MIIP	47	558	84	51	191	512	13.0952	20.8613
ENSG00000120949	TNFRSF8	9	4	0	20	7	1656	1.10772	0.0292481
ENSG00000028137	TNFRSF1B	18	22	21	52	48	1101	5.3113	0.00984785
ENSG00000048707	VPS13D	30	825	34	4	30	11061	2.24891	8.78673
ENSG00000162496	DHRS3	21	248	13	34	24	2383	1.47888	1.717
ENSG00000204518	AADACL4	4	1	0	0	17	236	4.81078	0
ENSG00000188984	AADACL3	2	1	0	12	0	139	0.193712	0
ENSG00000157330	C1orf158	3	0	0	6	21	222	4.88664	0
ENSG00000116726	PRAMEF12	4	0	0	0	4	30	1.27148	0
ENSG00000116721	PRAMEF1	4	0	0	0	0	23	0.585589	0
ENSG00000204513	PRAMEF11	2	1	2	8	0	24	0.740513	0
ENSG00000231103	RP5-845O24.3	2	0	0	0	0	24	0.334359	0
ENSG00000179172	HNRNPCL1	2	0	0	1	0	5	NA	0
ENSG00000120952	PRAMEF2	1	0	0	0	8	14	7.73504	0
ENSG00000243073	PRAMEF4	1	0	0	0	0	8	NA	0
ENSG00000187545	PRAMEF10	2	0	0	0	0	6	NA	0
ENSG00000204510	PRAMEF7	2	0	0	0	0	0	NA	0
ENSG00000234064	RP11-450I1.2	1	0	0	0	0	0	NA	0
ENSG00000232423	PRAMEF6	1	0	0	0	0	0	NA	0
ENSG00000250894	RP11-450I1.4	1	0	0	0	0	0	NA	0
ENSG00000204508	PRAMEF22	0	0	0	0	0	0	NA	0
ENSG00000250113	RP13-221M14.6	0	0	0	0	0	0	NA	0
ENSG00000204505	RP13-221M14.1	0	0	0	0	0	3	NA	0
ENSG00000229978	RP13-221M14.3	0	0	0	0	0	0	NA	0
ENSG00000236179	RP13-221M14.4	1	0	0	10	0	0	NA	0
ENSG00000179412	RP13-221M14.5	0	0	0	0	0	0	NA	0
ENSG00000224199	WI2-2994D6.1	0	0	0	0	0	0	NA	0
ENSG00000229571	WI2-2994D6.2	0	0	0	0	0	2	NA	0
ENSG00000204503	PRAMEF3	0	0	0	0	0	0	NA	0
ENSG00000233394	RP11-248D7.2	0	0	0	0	0	0	NA	0
ENSG00000204502	PRAMEF5	0	0	0	0	0	0	NA	0
ENSG00000231219	RP11-219C24.8	1	0	0	0	0	0	NA	0
ENSG00000182330	PRAMEF8	0	0	0	0	0	0	NA	0
ENSG00000237700	RP11-219C24.6	0	0	0	0	0	0	NA	0
ENSG00000204501	PRAMEF9	0	0	0	0	0	0	NA	0
ENSG00000204495	PRAMEF13	0	0	0	0	0	2	NA	0
ENSG00000204491	PRAMEF18	0	0	0	0	0	0	NA	0
ENSG00000204488	PRAMEF16	0	0	0	0	0	0	NA	0
ENSG00000204486	PRAMEF21	0	0	0	0	0	0	NA	0
ENSG00000204485	XX-FW84067D5.1	0	0	0	0	0	0	NA	0
ENSG00000224581	XX-FW84067D5.2	0	0	0	0	0	0	NA	0
ENSG00000157358	PRAMEF15	0	0	0	0	0	0	NA	0
ENSG00000204481	PRAMEF14	0	0	0	0	0	0	NA	0
ENSG00000204480	PRAMEF19	0	0	0	0	0	0	NA	0
ENSG00000204479	PRAMEF17	0	0	0	0	0	2	NA	0
ENSG00000204478	PRAMEF20	1	0	0	1	0	0	NA	0
ENSG00000162494	LRRC38	2	0	0	2	3	389	1.13376	0
ENSG00000259961	RP4-597A16.2	1	0	0	0	0	48	0.160009	0
ENSG00000162493	PDPN	3	0	0	8	0	487	0.199629	0
ENSG00000237445	CTA-520D8.2	3	0	0	0	0	2	NA	0
ENSG00000116731	PRDM2	6	1	4	5	6	3430	0.697081	4.11503
ENSG00000231606	RP11-344F13.1	3	0	0	7	10	7	3.63925	0
ENSG00000234593	RP4-704D23.1	0	0	0	24	0	17	0.280152	0
ENSG00000189337	KAZN	18	38	0	3	0	7851	0.188328	0.043482
ENSG00000175147	C1orf126	5	50	83	68	48	756	6.67817	0.1818
ENSG00000171729	TMEM51	6	56	86	27	110	2666	8.02124	6.44082
ENSG00000204464	C1orf195	7	1	0	0	14	127	0.849693	0.128399
ENSG00000215720	RP1-21O18.3	0	0	0	7	11	11	2.04843	0.017759
ENSG00000142621	FHAD1	2	0	7	9	10	1669	0.441374	1.03556
ENSG00000233485	RP3-467K16.2	2	0	2	22	2	771	0.187082	0.0764783
ENSG00000236045	RP3-467K16.7	3	0	0	2	37	59	1.80437	0.0171727
ENSG00000228140	RP3-467K16.4	39	205	4	0	31	310	1.8046	0.085355
ENSG00000142634	EFHD2	52	740	65	50	133	4190	1.8355	69.0288
ENSG00000162438	CTRC	5	0	0	4	30	171	4.06473	0.0073235
ENSG00000142615	CELA2A	2	0	6	8	6	987	0.30407	0.0375263
ENSG00000215704	CELA2B	6	1	0	1	9	519	0.821883	0.104586
ENSG00000132906	CASP9	33	320	34	13	30	1708	1.63961	55.2103
ENSG00000116138	DNAJC16	45	568	196	78	208	2868	9.261	9.79146
ENSG00000116771	AGMAT	31	262	18	16	42	675	2.25786	17.0685
ENSG00000237301	RP4-680D5.2	38	297	229	76	135	457	14.5443	0.112969
ENSG00000197312	DDI2	95	795	89	29	132	4236	4.58296	7.01353
ENSG00000215695	RSC1A1	11	1	40	2	24	145	0.758596	3.46098
ENSG00000116786	PLEKHM2	29	776	1	0	36	1804	2.92815	24.8742
ENSG00000237938	RP11-288I21.1	6	0	1	0	15	630	1.00263	0.595007
ENSG00000162461	SLC25A34	7	0	1	0	17	138	1.73141	0.247846
ENSG00000224459	RP11-169K16.4	5	0	0	8	43	168	7.08151	0.0240702
ENSG00000162460	TMEM82	3	0	10	4	6	76	1.36286	0.00967249
ENSG00000162458	FBLIM1	1	0	9	32	14	233	1.90755	1.69917
ENSG00000179743	RP11-169K16.9	58	1146	97	18	11	3138	0.145618	2.16802
ENSG00000065526	SPEN	124	863	97	18	12	7029	0.486265	14.0135
ENSG00000116809	ZBTB17	28	569	71	29	111	1698	6.37782	14.3816
ENSG00000224966	TBC1D3P6	1	0	0	10	10	50	2.8156	0
ENSG00000183888	C1orf64	2	0	0	0	4	64	0.936445	0
ENSG00000173641	HSPB7	10	0	35	13	11	247	0.615385	0.153923
ENSG00000186510	CLCNKA	3	0	0	10	2	172	0.578035	0.194896
ENSG00000232456	RP11-5P18.10	4	0	8	0	4	26	2.40213	0.916294
ENSG00000184908	CLCNKB	0	0	0	0	2	199	0.565513	0.200391
ENSG00000185519	FAM131C	26	102	0	2	3	239	0.738794	2.40831
ENSG00000142627	EPHA2	58	568	176	98	301	1596	16.9451	33.9788
ENSG00000227959	RP11-276H7.2	18	790	18	13	69	370	0.978337	1.95784
ENSG00000224621	RP11-276H7.3	7	0	18	16	9	65	1.00104	1.51842
ENSG00000142632	ARHGEF19	4	0	11	2	3	941	0.171872	11.5266
ENSG00000237276	C1ORF224	11	24	21	6	9	34	0.775743	0.474654
ENSG00000132881	RSG1	49	262	65	38	70	207	5.02197	12.8726
ENSG00000037637	FBXO42	90	909	198	90	179	4949	10.9109	7.89026
ENSG00000055070	SZRD1	58	335	112	80	120	2009	5.27573	103.659
ENSG00000187144	SPATA21	4	0	0	14	0	1257	0.0871528	10.714
ENSG00000157191	NECAP2	36	829	206	58	200	824	13.2181	22.6196
ENSG00000226029	RP4-798A10.2	5	0	0	15	26	507	1.09555	0.113499
ENSG00000080947	CROCCP3	3	0	0	12	0	572	0.124138	0.317476
ENSG00000261135	RP4-798A10.7	446	29	11	2	13	6	4.62108	0.857959
ENSG00000224174	RP4-798A10.4	4	0	0	0	0	4	NA	0
ENSG00000233421	RP5-875O13.1	7	36	0	0	6	4	5.8433	0
ENSG00000225710	RP5-875O13.6	0	0	0	0	0	4	NA	0.0153395
ENSG00000219481	NBPF1	9	0	2	11	23	138	1.54855	29.2985
ENSG00000215908	CROCCP2	7	2	2	2	25	618	1.91456	6.65099
ENSG00000186301	MST1P2	7	44	0	23	8	28	4.02034	2.38372
ENSG00000268869	ESPNP	7	0	2	31	2	424	0.575988	0.322754
ENSG00000186715	MST1L	1	0	2	5	0	23	0.825024	1.72465
ENSG00000223643	RP11-108M9.1	0	0	0	10	0	0	NA	0
ENSG00000230239	RP11-108M9.2	0	0	0	0	0	14	0.679772	0
ENSG00000228549	RP11-108M9.3	5	0	18	8	4	34	1.15425	0.0176382
ENSG00000058453	CROCC	9	5	18	1	40	1408	4.20571	6.14568
ENSG00000117122	MFAP2	25	459	0	0	0	127	0.134326	0.0690709
ENSG00000226526	RP1-37C10.3	2	36	0	0	16	651	1.9215	0
ENSG00000159363	ATP13A2	20	527	36	23	15	706	1.64515	18.2481
ENSG00000117118	SDHB	37	584	225	57	209	2648	7.93881	245.694
ENSG00000117115	PADI2	11	3	0	0	8	1064	1.26101	2.31195
ENSG00000204362	RP11-380J14.1	7	0	41	13	43	742	1.27145	0.147753
ENSG00000142623	PADI1	4	0	10	3	13	1612	1.00348	0.419598
ENSG00000142619	PADI3	3	0	22	0	24	835	2.96802	0.0632359
ENSG00000159339	PADI4	6	0	0	3	6	1175	0.941341	0.210668
ENSG00000269468	AC004824.2	4	0	1	14	8	494	1.04973	0.415545
ENSG00000256049	PADI6	4	0	0	1	6	389	1.49348	0.00404724
ENSG00000179051	RCC2	49	746	127	123	279	4279	6.0884	119.69
ENSG00000074964	ARHGEF10L	17	453	32	2	37	6537	2.61194	3.23353
ENSG00000236648	RP11-473A10.2	2	0	0	0	9	417	2.18058	0
ENSG00000117148	ACTL8	7	4	0	2	35	1459	5.01946	11.0541
ENSG00000261781	RP11-174G17.2	5	1	0	0	26	141	4.58126	0
ENSG00000117154	IGSF21	5	0	0	0	0	3000	0.256741	0
ENSG00000230035	RP11-174G17	8	0	0	0	0	169	0.2031	0
ENSG00000225387	RP11-422P22.1	4	0	22	0	11	22	3.54812	0
ENSG00000179023	KLHDC7A	2	0	10	14	4	40	1.65242	0.0705469
ENSG00000009709	PAX7	7	2	0	0	6	1280	1.63209	0
ENSG00000179002	TAS1R2	4	0	10	0	2	345	0.488736	0
ENSG00000255275	RP13-279N23.2	1	0	3	16	8	1733	1.05803	0.00693648
ENSG00000159423	ALDH4A1	52	320	33	21	61	586	9.34377	7.35689
ENSG00000169991	IFFO2	28	403	82	32	119	2218	8.0281	2.88103
ENSG00000127481	UBR4	77	1171	163	59	216	8564	9.77856	63.2346
ENSG00000230424	RP1-43E13.2	73	966	340	182	281	3146	7.63465	0.167681
ENSG00000127463	EMC1	68	1299	150	61	204	2889	7.19245	97.9367
ENSG00000053372	MRTO4	67	1281	152	105	252	1165	5.12533	65.1392
ENSG00000211454	AKR7L	2	0	0	0	0	154	0.143222	0.570913
ENSG00000162482	AKR7A3	12	27	24	1	8	55	2.92766	0.277829
ENSG00000053371	AKR7A2	75	781	138	88	251	412	13.7036	50.6866
ENSG00000040487	PQLC2	76	699	110	47	116	802	6.91324	12.3344
ENSG00000077549	CAPZB	92	995	46	5	18	9752	0.812349	169.525
ENSG00000235185	RP5-1056L3.1	73	584	84	67	100	180	7.52282	0
ENSG00000173436	MINOS1	75	804	146	67	231	2798	7.68226	298.529
ENSG00000158747	NBL1	8	5	0	3	67	800	3.28885	93.7177
ENSG00000158748	HTR6	12	13	0	0	2	254	0.468477	0
ENSG00000162542	TMCO4	53	437	136	51	136	4470	10.2494	14.8617
ENSG00000178828	RNF186	4	0	3	10	1	13	0.38665	0
ENSG00000235434	RP11-91K11.2	9	0	3	4	3	113	0.483531	0
ENSG00000169914	OTUD3	59	772	97	57	245	1680	12.5637	2.48325
ENSG00000188784	PLA2G2E	2	0	0	14	3	30	1.2168	0
ENSG00000188257	PLA2G2A	1	0	0	2	6	70	1.31455	0
ENSG00000127472	PLA2G5	3	0	13	0	17	326	3.24034	0
ENSG00000117215	PLA2G2D	1	0	0	0	8	124	1.50154	0
ENSG00000158786	PLA2G2F	1	0	0	2	4	128	1.18841	0
ENSG00000227066	RP3-340N1.2	7	0	0	0	10	15	5.04558	0
ENSG00000187980	PLA2G2C	2	0	0	0	3	254	0.709368	0
ENSG00000225986	RP3-340N1.5	2	0	0	0	0	20	0.264008	0
ENSG00000162543	UBXN10	6	0	0	0	0	204	0.13432	0
ENSG00000228105	RP3-340N1.6	1	0	0	10	0	26	0.133165	0
ENSG00000226664	RP4-745E8.2	3	1	0	8	23	335	5.83598	0
ENSG00000236963	RP4-749H3.1	5	0	1	4	4	877	1.10172	0
ENSG00000162545	CAMK2N1	13	107	2	0	12	50	2.56427	0.261375
ENSG00000090432	MUL1	39	809	246	75	223	473	11.327	20.1354
ENSG00000183114	FAM43B	2	2	0	0	4	18	1.7109	0
ENSG00000158825	CDA	17	135	142	49	115	2010	4.8746	140.997
ENSG00000158828	PINK1	14	495	14	23	43	1276	1.74321	51.0887
ENSG00000117242	PINK1-AS	8	2	6	69	40	709	1.51983	0.335912
ENSG00000244038	DDOST	26	466	99	61	97	980	2.68444	72.9983
ENSG00000117245	KIF17	13	91	5	6	9	952	1.60546	0.226925
ENSG00000235432	RP5-930J4.5	1	0	9	0	14	6	5.98901	0
ENSG00000189410	SH2D5	7	155	4	6	48	123	12.0575	0.129878
ENSG00000233069	RP5-930J4.2	9	81	48	42	41	106	0.865564	0
ENSG00000127483	HP1BP3	75	1029	70	34	87	5779	1.89678	153.368
ENSG00000075151	EIF4G3	2	0	23	6	29	14811	1.4048	32.0349
ENSG00000117298	ECE1	18	377	43	0	16	3069	1.10957	33.8055
ENSG00000236936	RP3-329E20.2	10	0	0	0	18	66	0.703704	0.020113
ENSG00000231105	RP5-1071N3.1	3	0	0	14	13	184	1.3337	0.0230813
ENSG00000228823	RP11-293F5.8	3	0	1	0	2	13	0.937118	0
ENSG00000236009	RP11-293F5.1	3	0	0	0	0	4	NA	0
ENSG00000227001	NBPF2P	1	0	0	0	5	8	5.78158	0
ENSG00000187952	HS6ST1P1	0	0	0	0	0	0	NA	0.0224944
ENSG00000186543	CROCCP5	2	0	0	9	8	12	5.80276	0
ENSG00000142794	NBPF3	11	226	54	14	99	469	26.9522	0.30926
ENSG00000162551	ALPL	9	21	0	0	8	1059	1.66284	0
ENSG00000233431	RP11-63N8.3	4	0	2	5	12	46	3.48069	0.0145219
ENSG00000076864	RAP1GAP	18	99	1	20	19	1980	1.59182	10.6501
ENSG00000090686	USP48	115	352	511	233	493	8452	17.4372	37.3089
ENSG00000187942	LDLRAD2	1	0	9	4	2	598	0.180614	0.1446
ENSG00000142798	HSPG2	34	620	13	0	3	5557	0.235289	17.017
ENSG00000219073	CELA3B	5	0	0	0	3	93	1.45784	0
ENSG00000142789	CELA3A	5	0	0	12	0	48	0.614454	0
ENSG00000218510	LINC00339	61	541	200	198	333	513	9.98035	11.9632
ENSG00000070831	CDC42	49	770	198	96	198	2842	7.97242	125.784
ENSG00000230068	CDC42-IT1	8	1	0	12	26	339	1.06425	0.0449719
ENSG00000162552	WNT4	14	55	0	1	0	1167	0.0618658	0.0699939
ENSG00000184677	ZBTB40	37	581	148	83	188	3268	13.014	5.54073
ENSG00000237200	ZBTB40-IT1	3	0	3	5	13	121	0.632946	0
ENSG00000070886	EPHA8	4	0	0	0	0	411	0.274749	0
ENSG00000173372	C1QA	8	0	6	0	0	36	0.215908	0
ENSG00000159189	C1QC	3	0	0	0	0	61	0.192032	0
ENSG00000173369	C1QB	6	0	0	1	0	99	0.229316	0
ENSG00000133216	EPHB2	29	346	0	0	0	3391	0.170505	1.76869
ENSG00000225952	RP11-69E9.1	3	0	0	12	12	3	7.75926	0
ENSG00000215906	LACTBL1	2	0	0	0	4	152	1.11698	0
ENSG00000227868	RP4-805N21.1	2	0	7	33	23	86	2.27291	0.205889
ENSG00000004487	KDM1A	94	988	169	38	168	4687	6.56255	117.037
ENSG00000240553	RP1-184J9.2	3	0	0	0	59	5411	2.13558	0.0668426
ENSG00000169641	LUZP1	18	86	0	4	6	4147	0.449439	8.62951
ENSG00000179546	HTR1D	13	3	30	26	21	65	2.40836	5.97193
ENSG00000261326	RP5-1057J7.6	4	0	7	28	56	618	1.34978	0.772545
ENSG00000125944	HNRNPR	146	750	77	79	174	4848	3.51944	205.483
ENSG00000125945	ZNF436	41	799	173	50	174	1294	3.73296	3.83483
ENSG00000249087	C1orf213	62	876	77	43	122	487	1.61426	2.09472
ENSG00000204219	TCEA3	13	156	62	41	27	1503	2.30093	8.35138
ENSG00000232482	RP4-654C18.1	7	1	0	10	34	56	1.77738	0
ENSG00000088280	ASAP3	26	467	1	8	7	1960	0.64293	2.54455
ENSG00000007968	E2F2	48	423	117	34	94	1516	4.36974	10.6313
ENSG00000235052	RP1-150O5.3	7	0	43	2	2	14	0.842165	3.21498
ENSG00000117318	ID3	522	377	481	200	589	995	2.66313	367.339
ENSG00000197880	MDS2	2	0	0	1	14	264	2.08612	0.0548711
ENSG00000229239	RP11-223J15.2	3	0	0	2	12	180	1.97811	0
ENSG00000142676	RPL11	95	1064	383	239	504	1159	5.39282	1708.65
ENSG00000203589	RP5-886K2.1	8	0	10	70	98	198	1.18348	0.0411665
ENSG00000011007	TCEB3	65	696	85	46	179	2257	4.22566	28.256
ENSG00000236810	RP5-886K2.3	115	973	427	169	306	1905	8.07967	13.625
ENSG00000057757	PITHD1	117	1078	293	79	337	666	13.7572	44.0359
ENSG00000011009	LYPLA2	34	448	119	76	240	374	7.82003	84.4513
ENSG00000117308	GALE	63	697	28	71	51	762	0.874521	63.5824
ENSG00000117305	HMGCL	70	654	158	102	208	1221	11.3417	14.2009
ENSG00000179163	FUCA1	15	307	81	15	87	535	10.7203	5.48104
ENSG00000188822	CNR2	62	239	171	48	285	1667	43.1021	0.00454495
ENSG00000229106	RP11-4M23.2	5	0	0	0	0	2	NA	0
ENSG00000189266	PNRC2	174	878	317	285	740	1079	6.55226	256.562
ENSG00000188529	SRSF10	104	754	317	160	366	1508	6.69132	104.204
ENSG00000225315	RP11-293P20.2	0	0	0	4	2	791	0.492813	0.0522892
ENSG00000142661	MYOM3	4	0	0	6	0	615	0.25826	0.202996
ENSG00000240284	RP11-293P20.3	0	0	46	0	9	356	2.2136	1.42387e-12
ENSG00000230703	RP11-293P20.4	10	0	0	18	0	169	0.276404	0
ENSG00000142677	IL22RA1	13	56	0	31	23	522	3.01378	1.97879
ENSG00000185436	IL28RA	14	158	38	8	40	814	4.70189	0.804783
ENSG00000230023	RP11-10N16.2	6	1	5	0	4	184	0.858936	0
ENSG00000158055	GRHL3	1	0	0	21	9	1276	0.998579	0.0517037
ENSG00000001460	STPG1	12	13	0	15	1	1893	0.173888	4.64202
ENSG00000001461	NIPAL3	16	402	90	75	73	1741	6.44037	16.0515
ENSG00000117602	RCAN3	25	434	0	4	13	1050	1.43624	5.19364
ENSG00000264443	RP4-594I10.3	4	0	1	10	0	350	0.137377	1.82675
ENSG00000184454	NCMAP	3	0	0	2	0	886	0.169964	0
ENSG00000133226	SRRM1	100	653	450	221	462	3741	10.5601	64.3605
ENSG00000169504	CLIC4	85	598	278	87	259	4670	15.6472	44.9074
ENSG00000020633	RUNX3	4	1	17	1	9	907	2.04579	0.0225773
ENSG00000229162	RP11-84D1.1	1	0	0	0	1	15	0.517806	0
ENSG00000261025	RP11-84D1.2	4	1	0	2	8	18	2.89339	0.00396379
ENSG00000233755	RP4-799D16.1	1	0	0	13	8	35	1.68376	0.0318157
ENSG00000117614	SYF2	47	1216	178	74	182	488	10.1459	30.4862
ENSG00000117616	C1orf63	88	836	748	315	836	904	13.1325	29.479
ENSG00000261349	RP3-465N24.5	4	146	4	2	1	16	0.24669	0.227306
ENSG00000187010	RHD	3	3	0	0	4	570	1.44082	0.104348
ENSG00000259984	RP11-335G20.7	4	187	2	0	9	14	1.40171	2.13886e-151
ENSG00000183726	TMEM50A	21	264	17	17	5	1350	0.305516	64.7281
ENSG00000188672	RHCE	2	1	12	0	0	363	0.456294	0.13178
ENSG00000204178	TMEM57	23	728	75	18	33	2238	2.98477	5.71611
ENSG00000157978	LDLRAP1	23	345	56	40	151	1003	10.7865	14.4107
ENSG00000225643	RP11-70P17.1	5	2	3	0	25	184	3.43544	0
ENSG00000117643	MAN1C1	5	53	0	0	4	2957	0.811171	0.297703
ENSG00000233478	RP1-187B23.1	7	0	2	13	4	211	0.958784	0.00439525
ENSG00000162430	SEPN1	15	195	0	1	0	820	0.0615884	12.4674
ENSG00000255054	RP1-317E23.6	2	0	6	36	33	1878	0.488352	3.22058
ENSG00000228172	RP1-317E23.3	33	692	55	64	130	370	2.71112	3.5018
ENSG00000223474	AL020996.1	19	594	90	55	163	692	1.19877	0.104256
ENSG00000117640	FAM54B	44	1049	172	45	219	2082	3.74534	19.4166
ENSG00000127423	AUNIP	55	694	199	130	207	1346	11.0459	13.6614
ENSG00000236528	RP1-125I3.2	52	512	161	118	294	190	15.4406	0.0960319
ENSG00000182749	PAQR7	7	0	19	17	41	296	3.92616	5.86514
ENSG00000117632	STMN1	69	593	94	29	181	1811	5.93149	298.131
ENSG00000158006	PAFAH2	44	315	220	90	255	1375	20.1906	14.1463
ENSG00000158008	EXTL1	3	0	15	4	5	618	0.397277	0.0486567
ENSG00000158014	SLC30A2	6	0	0	16	0	90	0.244607	0.00969261
ENSG00000158022	TRIM63	6	0	0	0	2	265	0.515102	0
ENSG00000175087	PDIK1L	50	810	117	58	129	772	6.42423	3.74477
ENSG00000197245	FAM110D	5	0	46	21	53	107	4.7151	0.110722
ENSG00000142684	ZNF593	42	677	288	76	207	230	4.85105	7.32228
ENSG00000236782	RP11-96L14.7	2	0	0	8	93	169	1.98492	59.2566
ENSG00000142675	CNKSR1	9	32	178	41	92	311	10.3478	11.2699
ENSG00000188782	CATSPER4	1	0	0	0	8	163	1.89321	0.0272849
ENSG00000236155	RP11-231P20.2	7	0	9	0	5	391	0.776252	0.482458
ENSG00000130695	CEP85	55	604	366	167	430	3908	13.9183	13.5817
ENSG00000142669	SH3BGRL3	6	19	12	51	185	568	1.90173	93.6184
ENSG00000158062	UBXN11	1	0	0	1	8	1290	0.71066	38.9161
ENSG00000169442	CD52	3	0	0	5	2	38	0.497041	0.531933
ENSG00000176092	AIM1L	3	0	0	0	1	424	0.29399	13.9524
ENSG00000176083	ZNF683	3	0	0	3	9	152	2.01888	0
ENSG00000131914	LIN28A	5	0	0	0	6	289	1.28227	0.0186919
ENSG00000117682	DHDDS	35	497	279	154	369	3397	11.9873	29.8142
ENSG00000225891	RP3-476K8.3	6	0	36	16	54	406	1.62778	0.128141
ENSG00000198830	HMGN2	70	776	330	210	459	629	6.56311	721.01
ENSG00000117676	RPS6KA1	7	2	4	9	10	1322	0.666245	41.2592
ENSG00000260063	RP5-968P14.2	2	1	0	8	45	518	0.429524	0.424681
ENSG00000117713	ARID1A	65	963	10	28	55	6196	2.20826	15.4088
ENSG00000060642	PIGV	68	765	294	101	261	683	10.8037	10.5651
ENSG00000204160	ZDHHC18	35	449	18	2	18	1164	1.42149	7.61919
ENSG00000175793	SFN	50	301	571	342	719	281	7.39043	224.268
ENSG00000142751	GPN2	35	773	283	94	409	1079	14.997	18.3241
ENSG00000226698	RP1-50O24.6	5	1	0	18	16	224	0.390478	0.988304
ENSG00000198746	GPATCH3	55	804	378	117	375	660	15.6859	12.6439
ENSG00000131910	NR0B2	3	0	9	6	10	15	4.26798	0.0402071
ENSG00000090273	NUDC	71	796	309	64	307	2524	8.63175	152.757
ENSG00000175707	C1orf172	1	1	0	0	0	313	0.0956866	0.0191892
ENSG00000253368	TRNP1	88	242	57	47	125	296	8.33135	0.0305077
ENSG00000158246	FAM46B	44	5	28	39	101	339	6.42564	6.27734
ENSG00000090020	SLC9A1	116	250	15	1	36	1911	3.07622	10.1349
ENSG00000224311	RP11-40H20.4	21	209	28	26	28	90	4.49241	0
ENSG00000142784	WDTC1	25	502	154	5	26	1988	2.83397	12.521
ENSG00000186501	TMEM222	78	690	177	55	190	1000	7.57909	14.2125
ENSG00000142765	SYTL1	8	0	0	0	33	545	1.55394	0.151468
ENSG00000142733	MAP3K6	40	350	199	63	179	569	10.2609	14.1081
ENSG00000142748	FCN3	3	0	0	2	2	62	0.7345	0.113175
ENSG00000174950	CD164L2	3	1	0	0	0	51	0.209785	0
ENSG00000181773	GPR3	15	197	45	2	44	63	5.75321	0.160048
ENSG00000158195	WASF2	81	926	37	35	159	4766	8.18935	42.0566
ENSG00000241169	RP4-752I6.1	4	0	0	6	23	97	1.45543	0
ENSG00000237429	RP1-159A19.4	1	0	10	22	75	405	2.3775	3.72121
ENSG00000126705	AHDC1	27	855	10	16	5	3645	0.323647	8.92243
ENSG00000000938	FGR	5	0	0	0	0	352	0.184943	0.0254851
ENSG00000233975	RP11-288L9.1	5	0	16	7	0	32	0.180955	0
ENSG00000126709	IFI6	49	45	90	27	149	138	17.8811	52.2064
ENSG00000009780	FAM76A	106	542	77	18	78	1145	6.72189	5.41665
ENSG00000117758	STX12	68	650	178	138	261	1736	21.9037	8.37997
ENSG00000117751	PPP1R8	129	982	525	143	499	1517	19.3312	41.4413
ENSG00000130775	THEMIS2	13	34	0	0	0	430	0.0912672	0.0707869
ENSG00000117748	RPA2	50	416	304	192	407	2536	10.5019	72.5686
ENSG00000130768	SMPDL3B	2	2	22	7	23	411	3.96083	5.74415
ENSG00000227050	RP11-460I13.2	39	171	69	50	121	655	11.1373	0
ENSG00000158156	XKR8	30	134	193	80	177	490	8.60972	1.41256
ENSG00000158161	EYA3	41	661	397	160	365	5985	20.5645	9.59025
ENSG00000228589	RP5-1053E7.1	3	0	0	8	2	2	NA	0.0758697
ENSG00000169403	PTAFR	2	0	0	0	10	587	1.58422	0.0750234
ENSG00000126698	DNAJC8	23	837	84	129	237	1917	11.3729	98.6162
ENSG00000130770	ATPIF1	58	822	482	179	439	398	5.24359	387.399
ENSG00000130766	SESN2	58	810	364	163	449	2063	14.079	5.84269
ENSG00000130772	MED18	66	342	354	102	389	541	13.5896	20.963
ENSG00000204138	PHACTR4	23	35	217	111	271	3926	12.2031	13.6862
ENSG00000242125	SNHG3	382	1051	130	416	809	4960	1.38806	37.7829
ENSG00000180198	RCC1	63	575	140	74	232	1848	7.03991	97.7122
ENSG00000180098	TRNAU1AP	61	540	219	139	234	3636	4.63083	29.2814
ENSG00000197989	SNHG12	209	978	1092	327	1212	1485	7.05587	33.8788
ENSG00000188060	RAB42	28	226	3	7	36	270	1.14554	1.56044
ENSG00000120656	TAF12	103	924	683	218	701	2364	33.4934	18.3633
ENSG00000229388	RP11-442N24__B.1	5	1	0	22	26	1758	0.0958587	0.114291
ENSG00000162419	GMEB1	59	488	35	0	12	2704	0.627028	6.34481
ENSG00000198492	YTHDF2	67	577	95	45	202	4040	4.6826	55.8314
ENSG00000116329	OPRD1	2	0	0	1	0	894	0.16316	0.00566153
ENSG00000226852	RP1-212P9.2	2	1	17	0	2	62	0.460453	0
ENSG00000233427	RP1-212P9.3	0	0	0	13	20	89	4.35755	0.0391149
ENSG00000159023	EPB41	32	652	74	32	163	9394	11.5693	39.9688
ENSG00000253304	TMEM200B	19	252	0	6	14	152	0.77342	2.70214
ENSG00000225750	RP11-242O24.3	6	0	38	49	85	418	1.28764	0
ENSG00000116350	SRSF4	103	686	62	71	235	4047	5.63836	98.5966
ENSG00000116353	MECR	37	664	106	78	204	2097	10.2492	15.9735
ENSG00000060656	PTPRU	13	62	34	14	12	2635	1.24834	24.6406
ENSG00000230523	RP3-437I16.1	3	0	0	0	13	327	2.45591	0
ENSG00000225011	RP11-810H18.1	4	0	52	18	1	156	0.304934	0
ENSG00000233399	RP11-111I12.1	2	0	26	7	0	247	0.268381	0
ENSG00000233372	RP5-893G23.1	1	0	0	0	1	8	NA	0
ENSG00000236335	RP4-591L5.1	1	0	18	4	10	12	4.29104	0
ENSG00000231949	RP4-591L5.2	1	0	0	3	0	31	0.443821	0
ENSG00000162510	MATN1	2	0	0	1	20	552	1.29958	0.0269707
ENSG00000186056	MATN1-AS1	22	169	201	118	157	442	7.88207	1.42881
ENSG00000162511	LAPTM5	3	0	1	7	2	347	0.615311	0.0813196
ENSG00000229607	RP5-1125N11.1	3	0	24	2	5	56	1.46259	0
ENSG00000223382	RP1-65J11.1	24	15	0	24	27	154	5.02204	0
ENSG00000235143	RP1-65J11.5	5	1	0	0	0	30	0.165242	0
ENSG00000162512	SDC3	3	60	0	0	0	664	0.151353	7.84038
ENSG00000134644	PUM1	100	567	429	119	441	12839	13.0017	31.9159
ENSG00000084628	NKAIN1	4	32	0	1	7	998	1.35773	0.33219
ENSG00000060688	SNRNP40	82	1215	466	144	443	3450	13.5264	61.6514
ENSG00000121766	ZCCHC17	81	1146	313	90	356	2986	23.0285	54.308
ENSG00000229044	RP11-266K22.2	0	0	6	0	24	544	1.75567	0.279987
ENSG00000121769	FABP3	10	15	56	55	77	520	3.05097	4.04783
ENSG00000168528	SERINC2	5	0	6	25	23	879	1.92805	13.9536
ENSG00000215899	RP11-439L8.2	1	0	22	6	13	14	2.77341	0.00782605
ENSG00000228682	RP11-439L8.3	4	0	0	0	0	34	0.165079	0
ENSG00000223907	RP11-439L8.4	2	1	6	10	3	90	0.690273	0
ENSG00000229167	RP11-73M7.1	8	0	0	12	17	52	3.57039	0.291171
ENSG00000142910	TINAGL1	6	45	6	33	17	245	2.26246	2.38521
ENSG00000121764	HCRTR1	3	5	0	0	4	368	0.359793	0
ENSG00000162517	PEF1	61	774	133	82	125	765	6.90159	37.2885
ENSG00000264078	RP11-73M7.9	56	855	90	66	92	192	6.01165	0.0713567
ENSG00000235790	RP11-73M7.6	44	350	52	33	44	350	5.22719	0.127932
ENSG00000084636	COL16A1	5	0	6	2	4	1021	0.721645	7.1329
ENSG00000121753	BAI2	17	433	0	1	4	559	0.931522	1.66649
ENSG00000254545	RP11-84A19.3	24	134	15	2	3	14	1.43894	0
ENSG00000134668	SPOCD1	5	0	37	19	27	375	5.3738	0.261499
ENSG00000203620	RP11-84A19.2	4	0	6	4	2	211	0.534228	0.0105108
ENSG00000184007	PTP4A2	77	579	11	21	43	2759	1.43833	271.417
ENSG00000212673	100507229	4	2	0	24	69	147	1.71537	0.296146
ENSG00000121774	KHDRBS1	73	1023	225	93	284	2492	9.69115	87.7506
ENSG00000203325	RP11-277A4.4	31	404	36	9	56	2162	1.568	0.298055
ENSG00000121775	TMEM39B	56	521	370	119	314	1236	21.5189	8.23482
ENSG00000025800	KPNA6	39	862	70	89	209	4130	9.88201	26.5918
ENSG00000250135	RP4-622L5.2	5	0	0	20	24	485	0.811468	0.639832
ENSG00000084652	TXLNA	80	674	63	90	187	2102	4.56455	27.0061
ENSG00000160050	CCDC28B	13	265	21	50	78	248	4.25104	0.399208
ENSG00000224066	RP4-622L5.7	3	35	3	75	35	434	0.240024	0.427975
ENSG00000160051	IQCC	48	561	176	103	358	320	8.77498	4.23926
ENSG00000222046	DCDC2B	4	0	0	31	92	735	2.44941	0.0698828
ENSG00000160055	TMEM234	44	1102	163	63	131	218	10.0113	8.79696
ENSG00000084623	EIF3I	45	1122	411	91	285	1199	6.06765	240.632
ENSG00000220785	MTMR9LP	14	195	59	43	140	1201	3.22905	3.35405
ENSG00000183615	FAM167B	7	1	0	30	15	58	1.02371	2.13224
ENSG00000182866	LCK	4	0	2	6	3	471	0.836062	0.192037
ENSG00000116478	HDAC1	76	674	280	49	264	3032	10.2684	90.3842
ENSG00000175130	MARCKSL1	219	369	88	45	229	452	3.25321	8.37753
ENSG00000233775	RP4-811H24.9	8	8	0	41	20	20	3.33618	0.018619
ENSG00000162526	TSSK3	6	0	0	6	20	125	0.862773	3.29082
ENSG00000160058	BSDC1	48	619	186	17	170	1717	7.84223	27.3662
ENSG00000224333	GAPDHP20	8	2	1	0	3	6	NA	0
ENSG00000229259	LRRC37A12P	1	0	0	0	1	52	0.352309	0
ENSG00000254553	RP1-27O5.3	4	0	12	7	0	4579	0.084249	0.0122626
ENSG00000160062	ZBTB8A	36	394	43	21	46	3074	2.88334	4.38499
ENSG00000176261	ZBTB8OS	41	632	335	76	275	1653	14.0084	47.6117
ENSG00000162521	RBBP4	64	645	178	63	190	5098	3.71008	158.034
ENSG00000162520	SYNC	55	357	50	84	103	2703	2.46121	27.3366
ENSG00000224409	RP11-114B7.6	32	28	210	46	202	391	10.6301	0.956592
ENSG00000162522	KIAA1522	37	1101	0	2	23	4329	0.517747	32.5318
ENSG00000134684	YARS	77	992	92	48	166	6200	3.26979	89.2826
ENSG00000116497	S100PBP	89	1091	71	49	158	3420	5.43192	17.392
ENSG00000160097	FNDC5	5	9	0	0	7	439	0.427195	0.129167
ENSG00000121905	HPCA	10	1	5	0	2	188	0.357844	0.0604488
ENSG00000121900	TMEM54	18	231	7	8	12	94	2.52047	7.45108
ENSG00000116514	RNF19B	121	322	83	55	164	949	13.8265	5.58149
ENSG00000239670	RP4-803A2.2	1	0	0	5	37	82	1.28219	0
ENSG00000236065	RP1-117O3.2	2	0	0	5	31	5819	0.706412	0.0416685
ENSG00000004455	AK2	46	617	232	83	228	3001	5.13983	233.999
ENSG00000142920	ADC	60	139	0	0	10	699	1.74527	0
ENSG00000116525	TRIM62	17	316	0	0	23	945	2.59959	1.71138
ENSG00000160094	ZNF362	34	449	26	10	21	1989	1.38106	5.96772
ENSG00000256142	AL513327.1	7	0	0	4	19	34	1.70452	0.212173
ENSG00000184389	A3GALT2P	0	0	4	21	7	170	1.87055	0
ENSG00000225313	RP11-415J8.3	2	1	0	0	17	544	1.02169	0.305598
ENSG00000134686	PHC2	9	0	0	16	21	3154	1.02647	22.5325
ENSG00000233246	RP11-415J8.5	85	285	86	91	151	397	13.7041	0.275158
ENSG00000234512	TLR12P	4	0	0	0	0	35	0.190487	0
ENSG00000121904	CSMD2	2	0	16	4	0	8469	0.219153	0.0054281
ENSG00000227000	HSPD1P14	1	1	8	6	0	21	0.170811	0
ENSG00000176256	HMGB4	3	1	17	2	19	87	2.58547	0
ENSG00000231163	RP5-1007G16.1	1	0	0	10	0	175	0.262351	0
ENSG00000142698	C1orf94	3	0	0	9	9	612	1.91311	0
ENSG00000189280	GJB5	2	0	0	12	14	57	2.33348	11.6608
ENSG00000189433	GJB4	3	0	0	0	1	59	0.349953	0.0390882
ENSG00000255811	RP1-34M23.5	6	0	5	0	5	409	1.09956	0.212155
ENSG00000188910	GJB3	8	102	39	3	15	122	1.80743	18.0727
ENSG00000187513	GJA4	6	1	0	0	2	36	0.566182	0.0354595
ENSG00000163866	C1orf212	62	766	382	116	304	676	8.79086	46.1791
ENSG00000116544	DLGAP3	4	3	0	0	0	1050	0.173084	0
ENSG00000241014	RP11-244H3.1	1	0	20	28	73	159	3.56955	0.333714
ENSG00000243749	ZMYM6NB	49	658	119	93	151	231	6.57039	9.01363
ENSG00000163867	ZMYM6	45	347	210	76	224	2201	13.0097	5.76224
ENSG00000233940	RP11-248I9.2	8	0	0	4	16	56	4.67761	0
ENSG00000197056	ZMYM1	52	471	266	165	412	2505	16.9828	8.87032
ENSG00000116560	SFPQ	243	736	494	307	794	2748	8.17164	219.266
ENSG00000146463	ZMYM4	38	949	18	14	59	7926	3.29242	17.3499
ENSG00000227409	ZMYM4-AS1	4	0	27	39	9	341	0.579547	5.27998
ENSG00000142687	KIAA0319L	80	936	170	98	239	5099	16.5745	18.5286
ENSG00000236274	RP4-728D4.3	3	0	0	28	16	59	1.12849	0
ENSG00000020129	NCDN	67	913	207	125	377	639	14.5839	13.7467
ENSG00000239636	RP4-728D4.2	6	0	0	0	13	187	1.61581	0.825456
ENSG00000116819	TFAP2E	8	85	30	29	43	675	4.01659	0.11384
ENSG00000126067	PSMB2	66	524	757	254	665	3622	20.9289	68.25
ENSG00000142686	C1orf216	29	165	34	71	90	737	1.86154	12.3551
ENSG00000092853	CLSPN	74	593	418	233	508	2296	20.9756	23.8518
ENSG00000232335	RP11-435D7.3	7	0	35	17	2	200	0.16537	0.975499
ENSG00000134698	EIF2C4	30	841	0	0	4	1483	0.474386	4.29408
ENSG00000092847	EIF2C1	32	777	183	59	151	1860	10.728	5.75951
ENSG00000126070	EIF2C3	78	1126	93	48	218	6010	14.6484	6.89537
ENSG00000092850	TEKT2	7	23	0	0	0	41	0.264686	0.0313102
ENSG00000116863	ADPRHL2	51	733	213	25	172	314	7.44636	21.8619
ENSG00000171812	COL8A2	3	16	0	0	0	565	0.149427	0.0535328
ENSG00000054116	TRAPPC3	30	610	200	49	353	983	12.9133	60.2974
ENSG00000116871	MAP7D1	56	1048	77	68	114	1092	7.29611	53.62
ENSG00000054118	THRAP3	68	549	155	156	390	7511	11.9586	74.9091
ENSG00000214193	SH3D21	14	165	46	28	108	837	5.43114	5.39339
ENSG00000142694	EVA1B	13	42	0	43	46	46	5.19943	6.4082
ENSG00000116883	AL591845.1	16	204	0	41	29	224	1.97113	2.10588
ENSG00000196182	STK40	36	742	70	26	88	2363	4.92986	9.8423
ENSG00000181817	LSM10	58	597	316	163	321	335	11.3689	57.0945
ENSG00000116885	OSCP1	45	216	85	10	63	680	8.63406	3.43621
ENSG00000116898	MRPS15	66	718	302	105	278	520	12.8476	115.135
ENSG00000119535	CSF3R	8	0	10	7	5	338	0.854045	0.0191161
ENSG00000234481	RP4-614N24.1	5	0	1	0	11	28	2.74683	0
ENSG00000163873	GRIK3	3	0	0	0	0	2782	0.243952	0
ENSG00000223944	RP5-1180C18.1	2	1	24	2	1	810	0.436048	0
ENSG00000233621	RP11-422J8.1	182	645	77	30	105	1248	4.65057	11.2427
ENSG00000163874	ZC3H12A	182	734	62	72	189	2026	2.54472	8.79048
ENSG00000163875	MEAF6	85	692	93	14	104	1388	4.71439	45.8534
ENSG00000163877	SNIP1	27	900	163	46	212	1220	9.71884	9.57729
ENSG00000163879	DNALI1	3	0	0	10	13	1094	0.351143	0.0827298
ENSG00000134697	GNL2	38	724	558	141	379	2446	12.745	75.1628
ENSG00000169218	RSPO1	4	0	0	10	7	350	1.50921	0
ENSG00000116922	C1orf109	22	449	441	150	443	1117	9.78928	23.8466
ENSG00000134690	CDCA8	41	924	344	54	335	1516	10.7293	31.9824
ENSG00000183317	EPHA10	3	0	12	0	6	724	1.34221	0.17473
ENSG00000214141	ACTN4P2	2	0	0	4	14	33	3.07944	0
ENSG00000185090	MANEAL	23	302	70	38	73	535	2.76631	22.1186
ENSG00000233728	RP11-109P14.9	3	0	44	29	82	62	3.23172	29.8222
ENSG00000196449	YRDC	79	1125	195	56	206	1539	1.89292	16.5003
ENSG00000197982	C1orf122	79	1136	181	55	145	122	3.41556	153.48
ENSG00000188786	MTF1	60	1136	204	114	262	2756	13.5222	8.81212
ENSG00000230610	AL929472.1	4	1	16	0	51	80	2.48011	0
ENSG00000204084	INPP5B	16	401	1	56	89	3545	6.12232	6.4368
ENSG00000183431	SF3A3	7	4	14	6	12	2960	0.420879	224.154
ENSG00000183386	FHL3	47	663	19	6	42	806	1.28078	15.5648
ENSG00000183520	UTP11L	62	630	538	199	609	1197	17.0946	57.4001
ENSG00000185668	POU3F1	12	38	3	0	2	54	0.408547	0.00378382
ENSG00000224592	RP5-884C9.2	16	55	16	1	8	891	1.67075	0
ENSG00000237290	RP11-214L19.1	3	0	65	10	17	83	3.31807	0
ENSG00000238063	RP11-329N22.1	6	0	0	9	0	2	NA	0
ENSG00000215895	RP11-334L9.1	5	1	8	5	22	46	2.31575	0.0109384
ENSG00000116954	RRAGC	32	688	46	7	21	770	1.73377	12.0542
ENSG00000228436	RP5-864K19.4	34	530	121	52	136	2742	8.40931	0.458433
ENSG00000214114	MYCBP	15	298	86	38	61	1326	1.44332	77.3692
ENSG00000131233	GJA9	4	2	6	22	1	310	0.132868	0.125987
ENSG00000158315	RHBDL2	6	0	0	9	0	751	0.152463	4.65471
ENSG00000174574	AKIRIN1	70	894	244	108	304	1476	8.55297	37.1139
ENSG00000168653	NDUFS5	61	636	443	97	399	972	9.39322	536.654
ENSG00000127603	MACF1	5	0	36	18	0	18085	0.0635547	45.2465
ENSG00000226438	RP11-420K8.1	4	0	0	0	48	343	3.04891	0
ENSG00000255103	KIAA0754	7	27	0	2	32	351	1.52377	4.17182
ENSG00000183682	BMP8A	10	96	10	4	14	333	4.34912	0.290586
ENSG00000237624	OXCT2P1	4	19	0	0	0	2	NA	0.00668433
ENSG00000182109	RP11-69E11.4	5	0	0	0	7	78	0.89639	4.02374
ENSG00000243970	PPIEL	2	47	6	37	53	1439	2.83878	0.374983
ENSG00000090621	PABPC4	124	1258	36	40	89	2594	1.5105	290.964
ENSG00000228060	RP11-15J6.1	6	0	12	39	51	1284	0.892924	0.366478
ENSG00000163909	HEYL	6	14	79	8	91	270	14.9856	0.015639
ENSG00000116981	NT5C1A	4	8	21	0	18	165	4.11494	0
ENSG00000116983	HPCAL4	4	0	0	0	5	169	1.28135	0.0652742
ENSG00000084072	PPIE	41	614	300	115	197	1849	7.53611	38.3151
ENSG00000116985	BMP8B	33	334	64	32	31	605	4.72103	2.38908
ENSG00000198754	OXCT2	2	0	0	0	0	0	NA	0.102256
ENSG00000261798	RP1-118J21.25	34	364	34	10	19	49	1.02222	0.635503
ENSG00000043514	TRIT1	39	684	323	106	294	2421	14.6289	21.933
ENSG00000116990	MYCL1	11	169	1	0	24	129	3.44565	0.835148
ENSG00000236546	RP1-118J21.5	5	0	0	12	11	11	3.0057	0.276759
ENSG00000168389	MFSD2A	15	85	51	32	40	247	6.83804	0.0187764
ENSG00000131236	CAP1	125	525	214	112	405	2361	15.7285	217.356
ENSG00000131238	PPT1	42	153	18	18	32	1645	1.41071	137.508
ENSG00000117000	RLF	50	754	210	67	214	4095	11.8514	7.21849
ENSG00000188800	TMCO2	1	0	0	44	12	121	1.06011	0
ENSG00000259943	RP1-39G22.7	95	1042	221	90	374	362	3.65544	3.34566
ENSG00000084073	ZMPSTE24	95	1087	262	99	206	3334	6.32697	32.8764
ENSG00000049089	COL9A2	8	12	0	9	0	304	0.15421	0.118098
ENSG00000084070	SMAP2	18	708	71	8	96	1505	9.05231	13.5521
ENSG00000187801	ZNF643	55	443	112	87	135	285	18.0361	1.86253
ENSG00000260920	RP1-228H13.5	5	0	3	4	15	67	1.43925	0.751116
ENSG00000187815	ZNF642	34	632	44	7	31	481	3.56161	0.151592
ENSG00000238287	RP11-656D10.3	85	607	92	31	165	399	17.9786	0.26944
ENSG00000164002	EXO5	84	639	151	64	216	180	23.8823	6.98389
ENSG00000238186	RP11-656D10.6	2	0	0	11	13	76	0.581197	3.66843
ENSG00000117010	ZNF684	38	410	273	76	351	547	29.8476	3.02182
ENSG00000117016	RIMS3	12	128	0	0	2	583	0.653905	0.33636
ENSG00000237899	RP4-739H11.3	3	0	14	24	40	768	2.76468	0
ENSG00000066136	NFYC	70	679	259	129	447	5652	17.8651	44.7228
ENSG00000117013	KCNQ4	10	102	0	0	2	1092	0.439018	0.0439417
ENSG00000179862	CITED4	16	209	450	297	639	425	4.24167	3.25471
ENSG00000229528	RP5-1066H13.4	8	0	37	37	60	988	2.18915	0.0488563
ENSG00000228940	RP11-348A7.1	5	0	50	58	86	128	2.61505	0.0178449
ENSG00000171793	CTPS1	55	218	65	27	76	4333	1.66681	177.671
ENSG00000171790	SLFNL1	4	1	0	96	105	1978	1.12039	0.287173
ENSG00000010803	SCMH1	2	2	0	9	18	6183	1.17238	9.48725
ENSG00000235358	RP11-399E6.1	32	366	7	37	74	1034	8.6684	0.0215187
ENSG00000204060	FOXO6	19	241	22	8	4	1854	0.164106	1.85405
ENSG00000127129	EDN2	45	74	31	17	118	114	16.5035	5.87977
ENSG00000127124	HIVEP3	4	14	8	16	23	6315	4.45846	0.374202
ENSG00000230638	RP11-486B10.4	5	0	3	7	10	23	2.53716	0
ENSG00000227538	RP1-21K4.1	2	0	0	0	3	5	NA	0
ENSG00000044012	GUCA2B	3	0	0	6	4	53	0.555292	0.0558368
ENSG00000197273	GUCA2A	4	0	0	4	5	26	1.09465	0
ENSG00000198815	FOXJ3	86	1166	47	15	49	8247	2.73101	12.4808
ENSG00000227527	RP11-223A3.1	3	0	13	4	27	389	0.550632	0.141851
ENSG00000177181	RIMKLA	16	140	0	0	6	734	1.12533	1.92857
ENSG00000066185	ZMYND12	74	541	32	38	44	417	7.86407	0.00742025
ENSG00000127125	PPCS	76	748	203	90	287	559	5.21172	43.5863
ENSG00000186409	CCDC30	17	193	83	27	61	3828	8.78942	0.973936
ENSG00000171960	PPIH	77	772	299	103	302	1231	12.6369	72.1714
ENSG00000234917	RP5-994D16.3	2	0	1	28	27	664	0.31441	0.182344
ENSG00000065978	YBX1	104	787	149	28	182	2993	3.41727	1136.88
ENSG00000164007	CLDN19	1	0	0	0	3	127	0.611022	0
ENSG00000117385	LEPRE1	78	1142	229	107	264	936	16.397	39.7989
ENSG00000164008	C1orf50	77	1059	281	117	487	488	23.2572	9.46193
ENSG00000177868	CCDC23	41	407	94	24	160	409	11.0734	12.8968
ENSG00000164010	ERMAP	40	423	76	0	138	1259	8.66008	2.77895
ENSG00000243153	RP11-342M1.4	55	830	96	30	112	518	7.09813	0.711319
ENSG00000241784	RP11-342M1.2	56	777	96	29	104	453	6.0198	0.259014
ENSG00000228192	RP11-342M1.3	55	809	96	30	105	273	4.61919	1.81447
ENSG00000164011	ZNF691	54	932	152	32	216	533	5.7806	7.394
ENSG00000233708	RP11-342M1.7	6	2	13	0	0	10	0.484848	0
ENSG00000237090	RP11-342M1.6	3	0	0	1	0	7	NA	0.011357
ENSG00000117394	SLC2A1	73	926	133	71	166	2595	6.07577	85.4561
ENSG00000227533	SLC2A1-AS1	63	592	64	19	45	891	2.50149	0.541126
ENSG00000117395	EBNA1BP2	27	494	126	35	130	676	4.46375	173.286
ENSG00000243710	WDR65	27	899	116	28	127	1063	13.1097	0.759648
ENSG00000179178	TMEM125	4	0	0	16	4	38	1.34378	0.0121446
ENSG00000253313	C1orf210	5	0	0	0	2	62	0.460996	0.00811776
ENSG00000066056	TIE1	3	0	0	0	6	193	2.24277	0.488995
ENSG00000117400	MPL	4	0	0	1	0	1240	0.0336715	0.198152
ENSG00000234694	RP1-92O14.3	113	591	473	170	507	463	11.4661	2.72583
ENSG00000117399	CDC20	111	895	76	40	194	859	2.51421	180.839
ENSG00000066322	ELOVL1	103	627	6	22	118	690	2.12103	97.2957
ENSG00000159479	MED8	46	1023	334	200	388	413	14.9722	39.1609
ENSG00000229431	RP1-92O14.6	1	0	0	9	40	249	1.74933	0.33325
ENSG00000198198	SZT2	46	1026	200	135	344	1008	16.2818	5.40058
ENSG00000178922	HYI	34	296	22	29	40	177	1.66551	42.5551
ENSG00000229348	HYI-AS1	36	300	127	2	71	236	2.39749	0.248273
ENSG00000142949	PTPRF	19	345	0	5	11	1982	1.59461	59.3691
ENSG00000066135	KDM4A	62	546	168	93	203	4981	6.42314	15.1056
ENSG00000236200	KDM4A-AS1	2	0	5	27	23	257	0.549659	17.9665
ENSG00000126091	ST3GAL3	98	911	87	56	146	8648	10.8134	2.86281
ENSG00000229444	RP11-184I16.4	5	0	0	0	6	1066	0.329948	0
ENSG00000224751	SHMT1P1	2	0	0	1	12	33	1.10349	0.0345047
ENSG00000117407	ARTN	14	53	36	46	75	223	3.50015	3.99085
ENSG00000237950	RP11-7O11.3	41	427	97	36	116	92	6.73477	1.25058
ENSG00000117408	IPO13	44	538	348	99	258	664	23.0633	20.0649
ENSG00000132768	DPH2	18	640	159	48	148	219	5.91794	34.1452
ENSG00000117410	ATP6V0B	41	455	187	100	212	760	2.66977	171.059
ENSG00000117411	B4GALT2	17	739	7	19	73	864	2.48458	34.5275
ENSG00000159214	CCDC24	30	236	8	78	209	1284	2.15198	5.54194
ENSG00000196517	SLC6A9	2	0	0	1	31	1656	1.07283	29.8434
ENSG00000230615	RP5-1198O20.4	3	0	0	2	6	3319	0.364915	6.52038
ENSG00000171872	KLF17	7	0	0	0	10	360	1.38829	0.730831
ENSG00000226804	RP4-675G8.3	2	0	36	18	42	25	4.05687	0
ENSG00000178028	DMAP1	33	749	54	39	111	924	2.37747	40.7565
ENSG00000117419	ERI3	53	728	51	48	56	7235	3.00369	68.416
ENSG00000187147	RNF220	23	410	26	24	85	6220	9.69781	58.2215
ENSG00000126106	TMEM53	32	283	25	75	117	604	11.6747	5.38673
ENSG00000198520	C1orf228	30	262	76	83	120	7337	2.37618	1.29824
ENSG00000142945	KIF2C	82	756	278	147	500	2922	13.5015	44.5037
ENSG00000225721	RP11-269F19.2	126	1707	545	313	820	2981	12.8545	3.81822
ENSG00000142937	RPS8	121	1261	725	311	951	1397	5.90564	1652.08
ENSG00000142959	BEST4	3	0	8	0	1	225	0.0963618	0.0859459
ENSG00000173846	PLK3	156	480	206	94	300	398	11.7499	4.10261
ENSG00000188396	TCTEX1D4	68	4	126	71	156	101	4.69658	0.176564
ENSG00000222009	BTBD19	26	51	52	45	124	308	6.16477	0.118087
ENSG00000117425	PTCH2	5	38	0	18	16	611	1.64862	0.170932
ENSG00000070785	EIF2B3	44	514	532	118	431	5348	31.1855	25.8138
ENSG00000268949	RP5-882O7.5	8	2	19	0	4	86	0.463536	0.0100743
ENSG00000126107	HECTD3	22	757	74	28	104	294	8.61031	29.6823
ENSG00000126088	UROD	38	315	347	85	304	394	6.88557	95.1197
ENSG00000162415	ZSWIM5	32	581	27	27	49	4793	5.64152	3.17263
ENSG00000186603	HPDL	67	576	392	234	573	674	3.64375	30.9211
ENSG00000132781	MUTYH	107	926	498	119	437	1732	7.81121	22.3315
ENSG00000132773	TOE1	88	486	391	192	458	1277	4.1001	19.3586
ENSG00000070759	TESK2	21	192	137	42	149	4860	12.9221	1.18193
ENSG00000236624	CCDC163P	35	305	144	15	117	86	12.9218	2.72535
ENSG00000132763	MMACHC	40	506	247	102	165	2851	1.77699	7.63778
ENSG00000117450	PRDX1	574	1047	915	400	1216	2514	14.6175	1973.71
ENSG00000234379	HMGB1P48	4	0	0	6	4	12	1.00153	0
ENSG00000117448	AKR1A1	80	242	310	151	419	2113	10.8722	126.135
ENSG00000132780	NASP	128	1145	844	256	699	3537	19.4673	143.743
ENSG00000159588	CCDC17	5	0	0	39	71	782	0.955693	0.619948
ENSG00000159592	GPBP1L1	64	1118	313	120	349	4794	12.2748	64.7115
ENSG00000159596	TMEM69	88	556	286	181	588	1635	7.1092	28.5797
ENSG00000230896	RP11-767N6.7	6	1	2	28	96	497	1.16146	1.22736
ENSG00000197429	IPP	81	360	291	217	353	1699	30.6361	7.09397
ENSG00000086015	MAST2	40	263	145	12	112	9708	7.69987	13.7605
ENSG00000117461	PIK3R3	139	507	304	257	484	4012	31.7479	19.3435
ENSG00000226957	RP4-533D7.4	3	0	0	58	17	54	1.16737	0.0727111
ENSG00000227857	RP4-533D7.5	9	6	59	18	33	297	1.38213	1.29732
ENSG00000117472	TSPAN1	12	1	0	7	14	550	0.820032	31.7658
ENSG00000085998	POMGNT1	47	625	107	28	113	405	7.56928	34.3076
ENSG00000171357	LURAP1	5	15	0	3	3	438	0.457632	0.0202226
ENSG00000085999	RAD54L	38	512	189	91	167	2830	5.14678	12.9417
ENSG00000132128	LRRC41	105	898	150	79	274	3737	5.22108	22.3774
ENSG00000173660	UQCRH	103	897	188	171	483	1917	9.23616	525.161
ENSG00000117481	NSUN4	46	356	217	110	353	2073	10.5601	17.4678
ENSG00000117480	FAAH	4	0	0	0	1	344	0.318461	0.618422
ENSG00000232022	RP5-1109J22.1	3	0	0	0	1	215	0.239475	3.66526
ENSG00000224863	RP5-1109J22.2	3	0	0	2	4	29	1.29772	0.154755
ENSG00000225667	LINC00505	4	0	0	0	12	405	2.40412	4.22317
ENSG00000197587	DMBX1	5	0	0	6	6	113	1.2125	1.42779
ENSG00000162456	KNCN	7	0	8	14	0	31	0.31063	0
ENSG00000079277	MKNK1	21	476	600	124	369	1809	27.0801	32.2064
ENSG00000142961	MOB3C	7	0	10	1	27	305	1.85509	4.8341
ENSG00000123472	ATPAF1	68	650	56	36	46	1709	2.77109	43.7176
ENSG00000186118	TEX38	6	0	14	19	23	96	1.06159	0.103582
ENSG00000228237	KIAA0494-AS1	4	0	6	10	38	864	2.28182	0
ENSG00000159658	KIAA0494	42	853	62	90	131	2031	8.07048	24.5834
ENSG00000142973	CYP4B1	7	1	0	1	8	231	2.21099	0.0178952
ENSG00000154198	CYP4Z2P	2	1	0	4	15	517	5.01231	0
ENSG00000238145	RP11-346M5.1	2	0	0	0	0	0	NA	0
ENSG00000187048	CYP4A11	7	0	2	8	3	124	1.09311	0
ENSG00000186377	CYP4X1	1	0	30	4	3	543	0.563202	0.438116
ENSG00000186160	CYP4Z1	5	0	0	2	3	392	1.46533	0.0272139
ENSG00000225154	RP11-184J23.2	2	0	0	0	0	0	NA	0
ENSG00000225506	CYP4A22-AS1	14	29	50	43	94	885	25.1471	0.661065
ENSG00000162365	CYP4A22	5	1	0	7	12	93	4.7234	0.00563976
ENSG00000225514	MTND1P34	2	1	0	11	4	26	0.586684	0
ENSG00000224805	PDZK1IP1-AS1	13	28	80	59	94	10	19.4626	1.57995
ENSG00000162366	PDZK1IP1	6	0	1	1	15	48	5.73429	0.95163
ENSG00000162367	TAL1	8	0	0	0	0	193	0.193571	0.00232006
ENSG00000226252	RP1-18D14.7	0	1	0	0	0	44	0.294714	0
ENSG00000123473	STIL	75	629	418	168	312	3920	14.487	16.3112
ENSG00000162368	CMPK1	64	604	215	69	288	2959	12.4461	62.3515
ENSG00000225762	RP11-511I2.2	1	0	0	3	24	1532	1.26612	1.05186
ENSG00000186790	FOXE3	6	0	0	0	8	25	1.65779	0.0193135
ENSG00000237424	FOXD2-AS1	3	0	4	21	31	103	1.93732	1.03443
ENSG00000186564	FOXD2	5	10	8	6	41	341	1.53106	0.557777
ENSG00000227947	RP11-543D5.1	5	0	0	0	4	131	1.57796	0
ENSG00000223814	RP11-543D5.2	3	0	0	10	19	137	1.69991	1.32782
ENSG00000225028	RP11-330M19.1	2	0	0	4	0	27	0.190578	0.0540849
ENSG00000226133	RP4-683M8.2	5	0	26	0	12	204	2.29341	0
ENSG00000231413	RP11-193P11.3	4	1	0	4	1	117	0.150225	0
ENSG00000215889	SKINTL	3	0	0	12	6	912	1.3075	0.0474732
ENSG00000242267	RP5-1024N4.1	6	0	2	6	15	344	2.30166	0.127749
ENSG00000117834	SLC5A9	3	0	0	18	1	300	0.485731	0.0116979
ENSG00000132122	SPATA6	29	247	41	13	3	2621	0.767136	0.698048
ENSG00000224986	PPP1R8P1	2	1	8	18	4	12	0.816349	0
ENSG00000235105	RP11-329A14.1	3	0	6	8	4	16	0.802748	0.152219
ENSG00000186094	AGBL4	3	0	0	0	11	20349	2.50448	0
ENSG00000162373	BEND5	3	1	0	0	0	601	0.232355	0
ENSG00000229846	RP11-141A19.1	2	0	11	4	12	1942	2.64903	0
ENSG00000230114	RP11-141A19.2	13	36	22	13	20	112	6.12904	0
ENSG00000225623	AGBL4-IT1	3	1	2	0	4	1473	0.94309	0
ENSG00000215887	ZNF859P	5	0	12	3	20	22	11.136	0
ENSG00000227839	AL645730.2	2	1	0	5	18	22	3.73269	0
ENSG00000162374	ELAVL4	6	1	0	0	14	1530	2.64642	0
ENSG00000237337	RP11-567C20.2	4	0	51	0	2	23	0.450142	0
ENSG00000233407	RP11-567C20.3	6	1	0	1	14	228	3.12488	0
ENSG00000142700	DMRTA2	7	48	46	2	11	87	2.1958	0.0380748
ENSG00000185104	FAF1	77	749	126	90	161	24538	9.78951	48.9222
ENSG00000225767	RP5-850O15.3	4	0	82	5	11	466	0.686909	0
ENSG00000123080	CDKN2C	47	264	101	38	77	1876	1.60895	61.0572
ENSG00000204006	C1orf185	2	1	0	1	4	1099	0.589847	0.0440006
ENSG00000203356	RP11-296A18.3	0	0	35	2	3	770	0.586843	0.00587345
ENSG00000123091	RNF11	46	743	95	21	129	1841	7.41666	33.8529
ENSG00000236434	RP11-296A18.6	3	0	28	16	30	51	1.46066	0
ENSG00000085831	TTC39A	3	3	0	4	3	1425	0.459996	0.28485
ENSG00000261664	RP11-275F13.1	9	0	0	14	0	210	0.0725348	0.0300535
ENSG00000085832	EPS15	32	542	86	50	94	5819	7.66238	16.1086
ENSG00000238140	RP11-253A20.1	5	1	18	9	7	49	0.636809	0.0840875
ENSG00000227070	RP11-191G24.1	17	556	38	11	37	1118	4.15518	1.93308
ENSG00000227742	CALR4P	4	0	0	6	2	826	0.338294	0.0865753
ENSG00000117859	OSBPL9	23	501	219	88	109	9169	5.84673	41.578
ENSG00000236973	GAPDHP51	1	0	0	23	21	64	0.675959	0.0160558
ENSG00000078618	NRD1	182	792	133	57	214	6014	9.09547	92.125
ENSG00000266993	RP4-657D16.3	0	0	18	8	33	330	1.4249	21.7861
ENSG00000169213	RAB3B	6	79	2	2	0	1492	0.157449	0.0090508
ENSG00000117862	TXNDC12	52	898	162	103	161	3060	5.38919	41.2284
ENSG00000198841	KTI12	31	653	232	171	401	270	5.98007	10.9267
ENSG00000223390	RP11-91A18.4	33	1044	164	146	284	803	10.6949	6.49384
ENSG00000228369	RP11-91A18.5	4	1	14	10	54	46	4.89089	0
ENSG00000134717	BTF3L4	53	857	125	76	170	3306	5.05196	45.6965
ENSG00000157077	ZFYVE9	45	994	23	8	61	6960	5.17691	6.74582
ENSG00000154222	CC2D1B	53	646	135	64	174	1284	5.93557	43.3611
ENSG00000085840	ORC1	74	1230	148	156	334	2555	11.6994	20.6597
ENSG00000134748	PRPF38A	71	1223	477	116	325	1828	8.1132	50.2145
ENSG00000134744	ZCCHC11	58	978	126	43	168	7686	8.10564	27.7598
ENSG00000116157	GPX7	19	94	0	0	4	96	0.937087	0.0124525
ENSG00000182183	FAM159A	12	61	0	0	0	465	0.143202	0
ENSG00000162377	SELRC1	79	585	362	71	291	1027	9.08949	29.1149
ENSG00000162378	ZYG11B	37	513	89	26	114	4203	7.83511	4.4621
ENSG00000203995	ZYG11A	78	456	301	68	275	3592	11.3723	4.8431
ENSG00000121310	ECHDC2	17	229	47	27	39	2118	1.37059	4.60307
ENSG00000116171	SCP2	25	230	83	50	158	4132	13.6101	58.0185
ENSG00000226147	RP11-334A14.3	5	0	0	13	9	16	1.67924	0.0688847
ENSG00000174348	PODN	1	3	8	0	0	238	0.274065	0
ENSG00000232993	RP11-334A14.5	6	0	0	16	4	159	1.35915	0
ENSG00000162383	SLC1A7	2	0	24	3	1	796	0.393899	0.00417499
ENSG00000235563	RP11-334A14.8	2	0	2	8	4	47	1.10844	0
ENSG00000157184	CPT2	70	200	135	99	172	1681	5.11924	14.9671
ENSG00000236723	RP5-1024G6.2	3	0	0	28	31	295	0.930469	19.2394
ENSG00000162384	C1orf123	117	386	631	195	458	877	9.26406	25.9827
ENSG00000259818	RP5-1024G6.7	116	372	452	155	541	265	19.1104	0.0157637
ENSG00000162385	MAGOH	45	999	167	93	159	709	7.33197	66.9168
ENSG00000226754	RP5-1024G6.5	45	1000	150	90	167	581	3.18677	2.01246
ENSG00000157193	LRP8	34	789	15	0	17	5663	0.743979	44.4671
ENSG00000228838	RP4-784A16.2	3	0	0	0	4	68	0.285726	0.140352
ENSG00000232762	RP4-784A16.4	6	0	0	12	22	171	1.00119	0.0163776
ENSG00000225675	RP4-784A16.5	32	469	26	0	25	121	4.84396	0.459813
ENSG00000230138	RP11-117D22.2	5	0	1	0	8	32	0.993784	0
ENSG00000236253	SLC25A3P1	3	0	0	0	0	45	0.138239	0
ENSG00000143006	DMRTB1	3	0	0	0	10	82	2.94172	0
ENSG00000174332	GLIS1	2	18	28	2	38	3989	6.33999	0.00340123
ENSG00000058804	TMEM48	25	161	20	55	28	5553	1.08746	41.2606
ENSG00000058799	YIPF1	22	589	70	87	206	1267	17.5565	10.2253
ENSG00000211452	DIO1	4	0	0	3	9	419	1.1261	0.0386287
ENSG00000081870	HSPB11	49	542	45	34	95	1464	4.49368	46.3765
ENSG00000116212	LRRC42	48	542	78	2	73	1402	3.27479	24.6065
ENSG00000219102	RP1-167A19.5	5	1	0	6	2	19	0.326496	0.269195
ENSG00000203985	LDLRAD1	4	0	10	12	7	243	0.840596	0.0880234
ENSG00000116209	TMEM59	44	681	161	78	156	1018	9.42169	200.106
ENSG00000203276	AL353898.2	7	0	0	27	21	45	1.96073	0.110701
ENSG00000116205	TCEANC2	43	552	286	88	268	1557	22.5507	3.75888
ENSG00000212670	AL161915.1	0	0	0	16	0	59	0.0704653	0.536351
ENSG00000157211	CDCP2	3	0	0	35	2	230	0.53565	0.0520129
ENSG00000256407	CYB5RL	50	900	133	73	163	1376	19.1316	0.00685452
ENSG00000248835	AL357673.1	3	0	28	2	8	53	1.12346	2.6133
ENSG00000215883	CYB5RL	3	0	6	7	8	665	0.917764	6.66388
ENSG00000116221	MRPL37	51	984	298	60	370	1459	12.9683	128.832
ENSG00000157216	SSBP3	67	684	16	12	50	7463	3.49405	42.5089
ENSG00000198711	C1orf191	7	1	3	16	33	35	1.95885	0.220696
ENSG00000225632	RP5-997D24.3	4	0	34	3	8	154	0.275931	0.0098371
ENSG00000232245	RP4-705F19.1	2	0	26	4	1	58	0.415858	0
ENSG00000162390	ACOT11	8	0	26	6	0	1927	0.133977	2.55931
ENSG00000162391	FAM151A	2	0	0	0	10	264	1.66463	0.79447
ENSG00000230728	RP11-240D10.4	0	0	0	0	0	78	0.24029	0.0250074
ENSG00000184313	HEATR8	4	0	42	10	3	1111	0.6986	0.0877673
ENSG00000243725	TTC4	67	570	547	208	333	1668	15.1299	28.4718
ENSG00000162396	PARS2	30	524	340	145	405	676	12.5032	3.65651
ENSG00000006555	TTC22	6	3	6	0	2	270	0.67042	0.00328018
ENSG00000237453	RP11-67L3.2	2	0	1	3	11	39	1.47179	0
ENSG00000162398	C1orf177	3	0	0	0	7	828	0.985693	0.132473
ENSG00000116133	DHCR24	73	892	206	172	258	3170	8.67669	115.064
ENSG00000242396	RP11-67L3.5	66	952	202	160	226	295	1.80908	28.1685
ENSG00000233203	RP11-67L3.4	52	299	62	47	45	92	1.16117	0.936679
ENSG00000143001	TMEM61	1	8	16	3	12	180	2.29241	0.00999272
ENSG00000233271	RP11-12C17.2	7	0	0	32	0	182	0.171656	0.136126
ENSG00000162399	BSND	6	0	0	2	1	102	0.644594	0.0568668
ENSG00000169174	PCSK9	90	656	191	102	379	1896	14.271	14.1693
ENSG00000162402	USP24	92	1193	36	0	31	7970	1.69796	14.1478
ENSG00000231090	RP11-101C11.1	4	0	8	21	1	398	0.228749	0
ENSG00000231900	GOT2P1	2	0	0	12	17	17	2.87749	0
ENSG00000234810	RP11-466L17.1	4	1	0	3	1	3596	0.243424	0.0115353
ENSG00000233147	RP11-90C4.1	1	0	0	30	2	1004	0.375414	0
ENSG00000230250	RP11-90C4.2	6	2	0	0	0	601	0.137509	0
ENSG00000233079	RP11-90C4.3	5	2	14	19	6	104	0.899145	0
ENSG00000235612	RP1-158P9.1	8	0	0	32	4	161	0.809416	0
ENSG00000260971	RP11-504A18.1	0	0	0	3	0	181	0.15621	0.0111077
ENSG00000223956	RP4-710M16.2	1	0	0	58	9	13	1.43468	0
ENSG00000162407	PPAP2B	38	388	263	63	207	2444	20.486	2.35441
ENSG00000162409	PRKAA2	59	969	59	20	58	4435	2.64168	2.75286
ENSG00000187889	C1orf168	3	1	0	3	4	2648	0.539197	0
ENSG00000229913	RP11-378I13.1	0	0	0	0	4	54	0.762238	0
ENSG00000157131	C8A	4	0	0	18	14	1045	2.57869	0
ENSG00000021852	C8B	4	0	9	0	8	478	1.95423	0
ENSG00000236341	RP5-1103B4.3	5	0	16	17	2	557	0.498928	0
ENSG00000173406	DAB1	16	218	0	0	6	6916	1.23683	0.250233
ENSG00000226759	RP4-737A23.2	3	0	0	11	14	51	1.96006	0
ENSG00000229887	HNRNPA1P6	4	1	0	0	6	16	0.959611	0
ENSG00000235038	RP11-393I23.4	0	0	0	0	8	327	1.55073	0
ENSG00000162600	OMA1	57	262	84	34	116	2611	8.39497	20.7214
ENSG00000184292	TACSTD2	22	374	42	0	10	37	1.45891	2.70568
ENSG00000162601	MYSM1	21	304	96	58	80	1603	6.48211	4.02308
ENSG00000177606	JUN	141	609	262	124	341	120	24.3348	3.3275
ENSG00000234807	RP4-794H19.2	40	467	76	54	69	3538	6.43181	0.0638195
ENSG00000231740	RP11-63G10.2	5	0	3	14	2	252	0.422553	0
ENSG00000232453	RP4-794H19.1	5	0	14	47	28	353	3.15057	0.144635
ENSG00000230812	RP4-794H19.4	2	0	5	5	13	237	2.07441	1.96319
ENSG00000241042	RP11-145M4.1	4	3	7	9	14	33	1.70186	0
ENSG00000235215	RP11-145M4.2	4	0	26	3	12	588	1.37201	0
ENSG00000237352	RP11-145M4.3	5	4	0	0	18	785	2.15243	0
ENSG00000224609	RP11-470E16.1	8	73	46	0	23	232	4.29654	0
ENSG00000172456	FGGY	62	199	287	106	216	7950	36.1909	4.53973
ENSG00000226883	RP4-782L23.2	3	0	0	0	12	564	2.23776	0
ENSG00000231816	RP4-782L23.1	4	1	3	20	10	254	1.93626	0
ENSG00000134709	HOOK1	13	297	0	0	7	1256	1.11003	4.66705
ENSG00000134716	CYP2J2	3	14	2	0	0	489	0.192941	0
ENSG00000162598	C1orf87	5	0	0	18	4	1347	0.877928	0
ENSG00000238242	RP11-575B7.3	7	0	38	10	0	550	0.178417	0
ENSG00000226476	RP11-776H12.1	0	0	5	2	0	1621	0.175549	0
ENSG00000231252	RP11-436K8.1	4	2	2	2	18	2585	3.46755	0
ENSG00000237928	RP4-668G5.1	0	0	0	2	14	551	2.34106	0
ENSG00000162599	NFIA	17	253	26	22	62	22181	3.02141	13.3093
ENSG00000237853	RP5-833A20.1	3	0	28	29	22	323	0.852661	0
ENSG00000162604	TM2D1	81	606	388	232	417	2968	17.6791	19.1481
ENSG00000132849	INADL	45	799	6	4	76	13552	6.81679	4.2658
ENSG00000240563	L1TD1	5	0	0	0	0	386	0.126615	0.019171
ENSG00000132854	KANK4	5	79	31	5	7	1468	1.27437	0.0439228
ENSG00000162607	USP1	107	442	148	27	190	1994	4.05078	37.4382
ENSG00000116641	DOCK7	33	823	2	2	8	7945	0.752148	4.32914
ENSG00000132855	ANGPTL3	3	1	42	38	26	221	2.90159	0
ENSG00000269624	AL138847.1	3	0	18	7	12	64	0.862678	0
ENSG00000235545	RP11-230B22.1	32	678	16	27	32	395	5.20275	0.0188196
ENSG00000125703	ATG4C	49	654	381	96	291	2886	23.3638	9.85439
ENSG00000234318	RP4-771M4.3	2	0	0	6	18	103	2.77526	0.129124
ENSG00000229537	RP11-5P4.1	4	1	0	1	8	153	1.74376	0.0714872
ENSG00000227485	RP11-5P4.2	3	1	0	20	7	13	1.87709	0
ENSG00000203605	RP11-335E6.2	3	0	0	0	0	329	0.20379	0
ENSG00000224209	LINC00466	0	0	0	39	0	51	0.178337	0.238701
ENSG00000228734	RP11-335E6.3	4	2	23	27	16	69	1.07452	0.0933754
ENSG00000230798	RP4-792G4.2	22	265	73	6	105	40	9.23661	0.920362
ENSG00000187140	FOXD3	12	139	1	0	0	31	0.157496	0.00681652
ENSG00000236674	AL049636.1	1	0	0	2	24	43	1.71264	0
ENSG00000088035	ALG6	69	458	334	195	553	3218	34.653	9.93801
ENSG00000142856	ITGB3BP	64	765	342	94	280	4013	16.379	35.8555
ENSG00000203965	EFCAB7	63	769	203	88	138	1717	11.296	5.8806
ENSG00000079739	PGM1	9	2	35	3	18	1509	1.3203	49.0753
ENSG00000185483	ROR1	18	235	0	8	30	8604	4.17906	0.0761259
ENSG00000223949	RP11-24J23.2	2	0	36	4	14	1457	1.92504	0.0242916
ENSG00000177414	UBE2U	3	1	0	10	1	809	0.283064	0
ENSG00000158966	CACHD1	21	668	31	6	4	5473	0.577628	0
ENSG00000162437	RAVER2	42	861	40	3	39	3427	2.92011	3.69359
ENSG00000162434	JAK1	56	772	30	33	47	5668	3.20778	30.1735
ENSG00000226891	RP11-182I10.3	3	0	5	8	20	810	1.51151	0
ENSG00000185031	RP11-182I10.4	9	0	0	0	4	32	0.509799	0.0139486
ENSG00000231485	RP4-535B20.1	52	669	57	19	76	261	0.67989	0.290996
ENSG00000162433	AK4	31	716	34	36	20	3304	1.52093	15.6499
ENSG00000116675	DNAJC6	4	1	0	10	3	3728	0.460904	3.43418
ENSG00000229294	RP5-1044H5.1	4	0	28	3	2	674	0.33893	0
ENSG00000213625	LEPROT	51	480	93	80	123	1208	4.41873	29.5013
ENSG00000116678	LEPR	49	520	148	89	156	5158	19.1271	0.99443
ENSG00000237852	RP4-630A11.3	9	3	44	48	4	280	0.379394	0.10189
ENSG00000224570	RP11-430H12.2	9	1	0	6	4	20	1.32479	0
ENSG00000184588	PDE4B	7	52	0	0	4	14369	0.576409	0.723341
ENSG00000227466	RP11-397C12.1	7	2	20	18	14	261	1.29184	0
ENSG00000118473	SGIP1	9	1	0	7	1	4011	0.303532	0.0265684
ENSG00000248458	AL139147.1	7	6	24	8	22	176	4.02233	0.418894
ENSG00000152760	TCTEX1D1	1	0	0	0	0	556	0.133136	0
ENSG00000172410	INSL5	3	1	6	0	8	55	1.47299	0
ENSG00000152763	WDR78	83	764	114	83	140	2966	15.1239	2.44967
ENSG00000231080	RP11-342H21.2	2	2	6	0	0	16	0.220882	0
ENSG00000198160	MIER1	92	698	185	86	142	5268	4.67231	17.3246
ENSG00000116704	SLC35D1	65	721	120	48	219	2013	16.9514	4.96799
ENSG00000203963	C1orf141	6	1	3	0	0	2531	0.15684	0
ENSG00000162594	IL23R	4	2	0	0	11	1668	1.91078	0
ENSG00000081985	IL12RB2	5	11	0	12	0	2800	0.0907673	0.029777
ENSG00000142864	SERBP1	111	878	178	85	225	3811	3.21768	393.678
ENSG00000235200	RP4-763G1.2	7	0	8	3	2	14	1.36809	0
ENSG00000116717	GADD45A	96	360	478	193	520	468	9.42819	9.75642
ENSG00000172380	GNG12	60	557	47	14	127	7602	6.31704	13.3235
ENSG00000232284	GNG12-AS1	35	568	77	37	153	10080	16.12	0.0719602
ENSG00000162595	DIRAS3	2	0	18	12	3	46	1.3023	0.0440799
ENSG00000116729	WLS	42	615	137	74	156	6030	9.92144	45.4136
ENSG00000234383	RP11-518D3.3	3	0	9	10	16	0	49.9345	0.0510516
ENSG00000116745	RPE65	8	0	2	16	2	374	0.474963	0.0052758
ENSG00000024526	DEPDC1	39	628	106	151	300	2066	9.40276	23.1073
ENSG00000233589	RP4-694A7.2	9	0	0	23	21	344	0.74705	3.41272
ENSG00000234264	RP4-694A7.4	31	1004	88	110	181	1090	19.7964	0.45402
ENSG00000223883	RP11-424D14.1	6	0	16	0	9	2213	1.6575	0
ENSG00000235446	RP11-74K19.1	4	1	9	7	14	168	1.45476	0
ENSG00000229639	RP3-380B4.1	5	2	0	0	12	26	2.54595	0
ENSG00000033122	LRRC7	5	0	3	3	6	7570	0.95295	0.0211753
ENSG00000237919	RP11-181B18.1	2	0	50	2	5	49	0.436581	0
ENSG00000066557	LRRC40	63	1016	152	100	184	2331	13.6777	9.11163
ENSG00000116754	SRSF11	63	1014	110	114	211	5318	5.3404	116.299
ENSG00000228988	RP4-677H15.4	52	131	36	21	55	202	1.67875	0
ENSG00000118454	ANKRD13C	98	921	399	156	499	5145	25.9754	13.8268
ENSG00000197568	HHLA3	99	788	509	185	499	860	21.3212	11.4632
ENSG00000116761	CTH	90	486	834	257	730	3659	15.9326	12.2304
ENSG00000229051	RP5-952N6.1	4	0	0	0	2	1374	0.495521	0
ENSG00000226208	RP11-99H8.1	4	2	0	5	6	93	0.860944	0
ENSG00000235782	RP3-333A15.1	1	0	0	0	0	53	0.20133	0
ENSG00000050628	PTGER3	11	37	0	6	10	1556	1.91331	0
ENSG00000235079	ZRANB2-AS1	4	0	8	36	97	1132	2.05447	0.054423
ENSG00000132485	ZRANB2	86	447	224	145	277	2338	5.99621	47.8008
ENSG00000237726	RP11-386O9.2	2	1	0	24	9	10	2.12898	0
ENSG00000172260	NEGR1	25	246	0	0	5	13507	1.12184	0.725442
ENSG00000229956	ZRANB2-AS2	6	0	0	1	1	250	0.341517	0.353417
ENSG00000231985	RP11-82L20.1	5	1	0	4	10	17	4.0114	0
ENSG00000228853	NEGR1-IT1	3	1	0	0	2	716	0.506407	0
ENSG00000225087	RP4-660H19.1	0	59	0	3	0	2334	0.182923	0.735953
ENSG00000227016	RP11-262K1.1	2	0	19	3	5	275	0.926669	0
ENSG00000229636	KRT8P21	0	0	0	0	6	10	2.1611	0
ENSG00000233973	RP4-598G3.1	5	2	57	0	12	423	2.83097	0
ENSG00000223479	RP11-275A6.1	2	0	0	4	5	1290	0.980715	0
ENSG00000241626	RP11-275A6.2	2	0	0	0	10	73	2.34958	0
ENSG00000162620	LRRIQ3	51	370	218	84	115	2565	22.1342	1.19449
ENSG00000254685	FPGT	51	376	129	109	240	289	20.6551	9.21106
ENSG00000259030	FPGT-TNNI3K	50	382	126	103	220	5417	40.1449	0.306304
ENSG00000116783	TNNI3K	50	388	126	96	208	5423	37.9685	0.0405417
ENSG00000237324	RP11-439H8.4	2	0	4	5	10	555	2.08128	0
ENSG00000162621	LRRC53	1	0	2	5	4	598	1.00923	0
ENSG00000178965	C1orf173	3	17	0	8	0	1695	0.176936	0
ENSG00000234497	RP4-612J11.1	7	2	0	0	6	570	1.10668	0
ENSG00000116791	CRYZ	45	830	141	93	283	814	27.4206	25.1257
ENSG00000162623	TYW3	44	808	141	93	292	1700	16.3026	33.3341
ENSG00000229943	RP11-93N20.1	3	0	0	2	11	30	1.66088	0
ENSG00000261213	RP11-510C10.4	8	0	0	0	20	26	2.46186	0
ENSG00000224127	RP11-510C10.2	1	0	0	21	1	63	0.438925	0
ENSG00000162624	LHX8	4	0	0	6	0	550	0.169601	0
ENSG00000224149	RP11-510C10.3	2	0	0	5	1	19	0.65641	0
ENSG00000137968	SLC44A5	4	0	0	0	2	6265	0.55422	0
ENSG00000178193	RP4-682C21.5	41	243	185	119	138	764	7.09715	0
ENSG00000117054	ACADM	90	679	369	133	377	2411	16.8463	39.5051
ENSG00000181227	RP4-682C21.2	2	0	0	47	37	105	1.07751	0.166929
ENSG00000137955	RABGGTB	125	684	879	317	1072	4405	5.95299	92.9588
ENSG00000057468	MSH4	12	1	5	198	331	3611	30.3919	0.00750757
ENSG00000154007	ASB17	4	5	8	5	22	360	2.40689	0
ENSG00000225605	RP11-550H2.1	2	2	9	0	6	164	0.934784	0
ENSG00000230027	RP11-550H2.2	5	1	0	0	2	403	0.512799	0
ENSG00000184005	ST6GALNAC3	6	0	0	0	7	8624	1.47873	0
ENSG00000237552	RP11-415A20.1	3	1	19	8	9	380	1.55873	0
ENSG00000117069	ST6GALNAC5	3	0	34	4	6	2679	1.47319	0.0984575
ENSG00000230498	RP4-706A16.2	6	0	0	0	26	236	3.33139	0
ENSG00000142892	PIGK	49	804	337	67	266	3739	26.4689	25.2293
ENSG00000154027	AK5	23	258	0	0	0	6241	0.126711	0.00338486
ENSG00000233099	RP11-375A5.1	6	0	1	11	26	102	2.42046	0
ENSG00000036549	ZZZ3	50	739	192	152	330	8851	12.5558	16.7751
ENSG00000077254	USP33	31	757	229	78	207	3883	9.69798	21.5575
ENSG00000232672	RP4-706L14.2	5	0	24	0	0	39	0.0499288	0
ENSG00000180488	FAM73A	18	731	52	12	69	4524	4.34114	5.7762
ENSG00000219201	RP11-181C21.4	2	0	0	2	13	16	1.91453	0.0144952
ENSG00000235613	NSRP1P1	9	0	0	10	16	40	1.64672	0.0138785
ENSG00000235927	NEXN-AS1	9	323	60	16	44	567	1.78155	0.0443806
ENSG00000162614	NEXN	20	542	39	28	95	4691	3.16512	0.0957905
ENSG00000162613	FUBP1	104	938	474	159	448	4825	8.0532	118.756
ENSG00000162616	DNAJB4	209	369	209	193	570	1167	17.8444	21.6563
ENSG00000137960	GIPC2	9	14	0	1	1	2055	0.255659	0.122155
ENSG00000237413	RP11-183M13.1	5	0	18	0	20	1064	3.59497	0.00923116
ENSG00000122420	PTGFR	10	145	0	0	0	813	0.169327	0
ENSG00000137959	IFI44L	14	73	20	25	22	444	3.74668	2.0813
ENSG00000137965	IFI44	3	4	0	12	5	247	0.96147	6.7743
ENSG00000235400	RP4-641G12.4	5	0	0	0	19	9	7.33903	0
ENSG00000162618	ELTD1	6	0	2	8	7	2726	0.975	0
ENSG00000230787	PSAT1P3	7	0	0	7	6	12	1.24567	0
ENSG00000235011	RP4-726F1.1	7	0	0	27	22	18	2.74524	0
ENSG00000232676	ADH5P2	0	0	0	6	5	34	0.40293	0
ENSG00000235756	RP11-339A11.1	9	0	8	3	12	6	4.42328	0
ENSG00000260322	RP11-339A11.2	3	0	2	8	6	13	2.38889	0
ENSG00000225598	RP11-339D23.1	5	0	6	9	15	43	0.993525	0
ENSG00000224326	RP11-115A15.1	1	2	0	8	4	1038	0.672998	0
ENSG00000234184	RP5-887A10.1	4	1	18	8	25	2372	3.45663	0
ENSG00000224494	RP11-159J16.1	2	0	0	4	4	8	1.34695	0.0109565
ENSG00000227288	RP5-837I24.1	1	0	0	0	0	23	0.163343	0
ENSG00000227960	RP5-837I24.6	2	0	0	0	0	17	0.142292	0
ENSG00000234953	RP5-837I24.2	0	0	0	0	7	745	1.32976	0
ENSG00000236676	RP5-837I24.4	5	0	24	2	17	578	3.49621	0
ENSG00000117114	LPHN2	2	0	0	17	1	5663	0.293106	0.0021748
ENSG00000215875	ST13P20	7	0	6	0	0	5	NA	0
ENSG00000233290	RP11-147G16.1	0	0	0	8	6	615	1.47679	0
ENSG00000230817	RP4-601K24.1	0	0	9	1	8	3797	1.77782	0
ENSG00000236268	RP11-170N11.1	2	0	0	0	13	219	1.94753	0
ENSG00000231364	RP11-413G15.1	0	0	0	0	4	48	2.44782	0
ENSG00000233008	RP11-475O6.1	7	130	0	0	6	4279	1.32762	0
ENSG00000237076	RP5-836J3.1	5	1	3	1	12	173	2.31737	0
ENSG00000137941	TTLL7	30	663	7	14	33	2658	4.87449	5.38188
ENSG00000233061	TTLL7-IT1	9	0	0	2	1	76	0.361416	0.00467011
ENSG00000229486	RP4-552O12.1	5	1	50	4	6	76	0.571873	0
ENSG00000142875	PRKACB	4	1	2	1	27	2761	2.71286	10.0397
ENSG00000203943	SAMD13	59	426	50	62	207	1791	17.2394	0.722634
ENSG00000249237	RP11-376N17.4	3	0	0	0	13	138	1.42413	0.0446368
ENSG00000240520	UOX	5	0	4	0	4	630	0.72478	0.0302698
ENSG00000137976	DNASE2B	1	0	0	3	25	316	3.78268	0.00963288
ENSG00000117133	RPF1	50	648	588	169	498	1614	16.0431	31.2413
ENSG00000174021	GNG5	64	452	234	111	408	1216	7.6004	108.249
ENSG00000122432	SPATA1	71	589	226	114	391	1748	38.059	0.667333
ENSG00000117151	CTBS	36	294	212	90	135	869	10.9381	2.40403
ENSG00000180869	C1orf180	2	0	2	20	7	116	1.26467	0
ENSG00000117155	SSX2IP	44	615	32	12	41	1766	3.15161	11.7432
ENSG00000171517	LPAR3	4	1	4	0	4	1003	0.769841	0
ENSG00000153898	MCOLN2	14	226	80	40	58	1966	6.07222	0.051543
ENSG00000162643	WDR63	7	42	5	0	0	1513	0.132699	0
ENSG00000097096	SYDE2	51	1032	126	23	73	1401	6.59772	0.45021
ENSG00000162642	C1orf52	42	695	135	96	179	571	6.61287	21.9194
ENSG00000223653	RP11-131L23.1	50	485	200	57	150	3757	14.0748	0.0110013
ENSG00000153904	DDAH1	50	713	37	28	51	4076	5.31825	8.1156
ENSG00000142871	CYR61	254	671	70	38	125	278	3.73513	12.6337
ENSG00000230285	RP11-290M5.2	2	0	0	13	15	46	1.26568	0
ENSG00000117174	ZNHIT6	47	644	108	71	281	2638	16.8392	12.7411
ENSG00000171502	COL24A1	6	32	0	0	0	8658	0.140569	0.0933255
ENSG00000122417	ODF2L	38	552	57	77	114	1545	10.0247	24.5743
ENSG00000137975	CLCA2	1	0	0	15	10	462	2.17776	0.511646
ENSG00000016490	CLCA1	4	0	9	0	5	494	1.09101	0
ENSG00000016602	CLCA4	3	2	0	0	8	603	1.41696	0
ENSG00000236915	RP4-651E10.4	2	0	0	0	8	1843	1.69259	0
ENSG00000153923	CLCA3P	7	1	0	18	10	374	1.73844	0
ENSG00000097033	SH3GLB1	62	872	124	26	117	1707	7.49423	28.6685
ENSG00000183291	SEP15	60	788	342	104	244	3214	11.2067	128.915
ENSG00000153936	HS2ST1	43	675	48	40	105	6275	9.38444	14.3284
ENSG00000267734	RP4-604K5.3	5	3	0	0	6	32	1.44678	0
ENSG00000224198	RP4-604K5.2	3	0	9	7	5	27	0.46337	0
ENSG00000267561	HS2ST1	0	0	30	29	9	4849	1.03324	0.209891
ENSG00000267272	RP5-1052I5.1	7	12	0	10	13	51	3.35043	0.0913647
ENSG00000143013	LMO4	96	447	37	73	184	2084	5.09547	5.3462
ENSG00000227290	RP4-544H6.2	9	1	0	8	6	355	0.999	0
ENSG00000224235	RP5-1027O11.1	2	1	46	15	0	108	0.14394	0
ENSG00000237505	RP11-76N22.2	28	870	55	14	96	4814	8.45951	0.314875
ENSG00000065243	PKN2	77	655	211	55	219	9362	10.1575	25.9935
ENSG00000137947	GTF2B	51	707	410	191	432	2159	21.9241	17.353
ENSG00000137944	CCBL2	54	407	121	36	120	2345	8.34742	8.63243
ENSG00000213516	RBMXL1	50	354	104	21	73	953	2.91776	9.94804
ENSG00000117226	GBP3	5	53	11	8	23	297	3.65238	10.0248
ENSG00000117228	GBP1	10	112	0	3	1	117	0.615336	8.97664
ENSG00000162645	GBP2	9	83	11	9	5	319	0.951709	7.97848
ENSG00000213512	GBP7	2	0	13	0	24	545	5.73858	0
ENSG00000162654	GBP4	1	0	15	3	4	339	0.732613	0.205216
ENSG00000154451	GBP5	7	0	0	4	8	116	2.98225	0.0633403
ENSG00000237568	RP4-620F22.2	5	1	13	1	6	84	2.08205	0
ENSG00000233235	RP5-908D6.1	8	2	36	2	0	112	0.253637	0
ENSG00000183347	GBP6	6	0	0	0	4	402	0.781355	0
ENSG00000225492	GBP1P1	2	0	0	0	3	132	1.3389	0.0326075
ENSG00000197147	LRRC8B	72	908	25	31	63	1926	6.8755	3.06096
ENSG00000231999	RP5-1007M22.2	28	342	18	9	4	127	0.688657	0.712456
ENSG00000230735	RP11-413E1.4	4	0	7	1	11	987	1.60431	0
ENSG00000171488	LRRC8C	40	661	60	4	12	1924	1.65778	1.30409
ENSG00000231613	RP5-943J3.1	1	0	0	0	1	7	NA	0
ENSG00000171492	LRRC8D	44	848	32	25	49	6477	2.53501	22.3657
ENSG00000162664	ZNF326	89	730	259	110	400	2509	15.0772	21.0678
ENSG00000229201	RP5-827O9.1	3	0	0	0	0	384	0.164754	0
ENSG00000143032	BARHL2	4	0	0	0	0	57	0.265252	0
ENSG00000233593	RP4-665J23.1	2	0	0	0	8	65	2.45377	0.06068
ENSG00000225446	RP4-665J23.2	9	131	26	6	1	32	0.384874	0
ENSG00000122482	ZNF644	37	993	12	41	110	7257	4.61301	16.7543
ENSG00000162669	HFM1	19	167	20	36	39	3085	5.31045	0.00850774
ENSG00000215873	FEN1P1	4	0	0	7	2	12	0.556213	0
ENSG00000097046	CDC7	89	417	208	93	409	1971	14.4282	22.8392
ENSG00000203914	HSP90B3P	6	0	2	0	10	31	1.24181	0.00933697
ENSG00000069702	TGFBR3	55	521	129	102	209	12299	10.0001	16.3872
ENSG00000137948	BRDT	6	0	0	0	3	1462	0.504385	0.0161353
ENSG00000172031	EPHX4	8	141	4	1	0	672	0.140782	0
ENSG00000233228	LPCAT2BP	2	0	0	10	2	39	0.263889	0
ENSG00000189195	BTBD8	24	457	84	46	97	1302	14.3998	0.306489
ENSG00000233401	PRKAR1AP	3	1	0	28	4	24	0.491738	0.0133177
ENSG00000069712	KIAA1107	3	0	48	27	35	526	3.38111	0.342385
ENSG00000203910	C1orf146	5	0	0	6	13	820	1.33966	0
ENSG00000174842	GLMN	80	911	290	152	543	2726	29.7104	10.6933
ENSG00000162676	GFI1	7	12	6	10	2	151	0.500112	0.857089
ENSG00000067208	EVI5	3	0	0	17	28	9111	2.56976	9.14828
ENSG00000225505	RP11-330C7.3	6	0	16	6	13	29	1.27502	0
ENSG00000223896	CCNJP2	4	0	0	25	4	68	0.178372	0.0294051
ENSG00000122406	RPL5	144	965	804	289	836	3048	7.50892	1279.67
ENSG00000154511	FAM69A	66	670	8	6	33	4820	2.39171	2.05259
ENSG00000143033	MTF2	122	807	640	122	505	3701	23.1874	18.9449
ENSG00000117500	TMED5	74	689	185	100	300	2820	9.32878	23.232
ENSG00000122483	CCDC18	73	695	355	83	249	4465	15.5828	25.7786
ENSG00000223745	RP4-717I23.3	105	909	313	105	407	2001	19.9407	3.66072
ENSG00000117505	DR1	105	990	346	79	292	1759	11.0567	42.0275
ENSG00000137942	FNBP1L	47	1014	22	44	73	3697	6.05627	10.6543
ENSG00000137936	BCAR3	57	868	65	39	67	9647	5.72402	26.0178
ENSG00000224093	RP5-1033H22.2	4	0	8	0	6	65	0.691056	2.01256
ENSG00000230439	RP11-488P3.1	7	0	9	14	9	454	1.39144	1.9337
ENSG00000260464	RP4-561L24.3	55	849	113	74	164	485	1.41896	0.303017
ENSG00000067334	DNTTIP2	63	978	301	133	411	1232	10.5584	43.0383
ENSG00000023909	GCLM	78	861	73	20	109	1681	4.45435	28.4757
ENSG00000234099	MTND4P11	2	0	4	0	11	26	1.35866	0
ENSG00000198691	ABCA4	5	0	0	20	2	3628	0.301458	2.42351
ENSG00000137962	ARHGAP29	48	664	18	13	43	2548	3.22198	1.51893
ENSG00000231363	RP11-148B18.1	40	368	50	11	60	31	6.98415	0
ENSG00000236098	RP11-148B18.4	4	0	24	33	21	245	1.47574	0
ENSG00000226835	RP11-148B18.3	8	2	0	2	14	75	0.721435	0
ENSG00000117528	ABCD3	77	887	182	97	306	4731	18.467	30.9489
ENSG00000117525	F3	54	748	62	47	141	654	7.58285	37.2131
ENSG00000223675	RP11-86H7.6	4	1	0	0	16	132	2.34627	0.00645811
ENSG00000235565	RP11-86H7.7	5	0	3	12	8	74	0.935043	0.0847877
ENSG00000224081	RP11-86H7.1	14	196	34	24	61	4027	7.12385	50.8642
ENSG00000244433	PGBD4P7	2	2	6	0	10	40	0.722326	0.0319144
ENSG00000143036	SLC44A3	16	200	3	12	23	2369	2.1522	0.450853
ENSG00000237416	RP11-465K1.2	5	2	26	20	46	358	6.85554	0.359199
ENSG00000117519	CNN3	65	322	106	18	138	1283	9.26155	0.145584
ENSG00000235501	RP4-639F20.1	3	1	44	0	19	1037	1.91822	0.10115
ENSG00000172339	ALG14	41	503	138	65	222	3336	18.7038	9.47754
ENSG00000250094	RP4-639F20.3	3	0	42	25	16	1333	1.57407	0.593581
ENSG00000230427	RP11-313A24.1	4	0	8	7	19	199	1.60997	0
ENSG00000152078	TMEM56	37	739	73	71	72	2342	7.09865	5.57675
ENSG00000231992	RP11-57H12.2	7	0	0	10	8	474	0.977544	0
ENSG00000226026	RP11-57H12.3	32	393	107	18	65	1939	6.82981	0.126925
ENSG00000122481	RWDD3	35	533	148	60	163	565	10.5434	10.8466
ENSG00000228852	RP11-57H12.5	8	0	0	0	10	807	0.796314	0.670511
ENSG00000228504	RP4-586O15.1	2	0	11	0	0	223	0.0895019	0
ENSG00000230434	RP11-14O19.1	5	0	0	2	1	9	0.401709	0
ENSG00000237954	RP11-14O19.2	5	0	20	10	5	424	0.982966	0
ENSG00000233907	RP4-617C6.1	4	1	4	15	12	112	1.41626	0
ENSG00000228971	RP11-286B14.1	6	1	4	25	5	56	1.44729	0
ENSG00000237435	RP11-147C23.1	2	0	0	2	5	523	0.99801	0
ENSG00000231987	RP5-898J17.1	1	0	0	26	6	1807	1.32098	0
ENSG00000228502	EEF1A1P11	4	0	0	1	10	11	2.84663	0.330507
ENSG00000117569	PTBP2	50	823	70	44	100	6410	4.15951	6.08908
ENSG00000188641	DPYD	53	680	0	5	19	13011	3.69145	4.28075
ENSG00000232878	DPYD-AS1	6	0	8	11	4	3441	0.938358	0.379633
ENSG00000232542	DPYD-IT1	2	0	0	19	7	464	1.25915	0.0543685
ENSG00000228057	SEC63P1	4	0	20	0	21	9	6.01083	0.0351889
ENSG00000235777	DPYD-AS2	8	1	0	0	7	12	1.40785	0
ENSG00000259946	RP11-490G2.2	4	0	6	0	10	42	1.10124	0
ENSG00000231269	MIR137HG	11	4	0	21	4	1015	0.863183	0.00947616
ENSG00000225206	MIR2682	19	418	16	11	1	29	0.34245	0.167847
ENSG00000226053	RP5-1070A16.1	5	2	35	1	12	1148	1.98604	0
ENSG00000162627	SNX7	78	592	31	12	41	1896	6.21181	1.20394
ENSG00000117598	LPPR5	6	41	0	0	0	1994	0.162262	0
ENSG00000232825	RP5-896L10.1	8	15	0	0	2	1923	0.640928	0
ENSG00000117600	LPPR4	3	2	0	34	2	732	0.528667	0
ENSG00000224445	RP11-413P11.1	7	0	1	12	5	1160	0.902582	0
ENSG00000099260	PALMD	42	152	70	12	98	2143	6.35405	0.0992428
ENSG00000156869	FRRS1	7	24	3	10	8	1490	0.976663	4.60428
ENSG00000162688	AGL	52	708	24	16	62	2234	5.88116	8.34674
ENSG00000228084	RP5-884G6.2	64	543	131	52	61	25	8.03704	0.909419
ENSG00000117620	SLC35A3	64	495	273	96	137	2165	9.68675	19.5086
ENSG00000261254	RP4-714D9.5	3	0	0	18	52	386	1.86035	0.302531
ENSG00000156875	HIAT1	159	1079	166	83	255	3200	10.2491	21.0769
ENSG00000241073	RP4-714D9.2	7	2	0	1	30	2065	1.11929	0.909735
ENSG00000156876	SASS6	58	1023	171	41	151	3112	6.82945	9.53283
ENSG00000122435	TRMT13	52	909	208	103	207	791	12.7467	7.32364
ENSG00000122477	LRRC39	2	0	0	8	13	1062	1.09054	0.247647
ENSG00000137992	DBT	48	683	533	108	445	2578	30.851	7.86397
ENSG00000224616	RP11-305E17.6	45	867	225	124	232	51	23.1443	0.868505
ENSG00000137996	RTCA	44	984	297	132	296	1580	13.4999	24.4442
ENSG00000079335	CDC14A	45	603	121	33	116	3471	14.0813	0.458735
ENSG00000228086	RP5-837M10.4	6	0	0	6	10	619	1.17774	0.199992
ENSG00000181656	GPR88	2	0	0	0	13	25	5.4966	0
ENSG00000230402	RP11-84O12.4	3	0	0	5	24	160	5.86877	0
ENSG00000162692	VCAM1	3	0	0	2	11	348	1.85997	0
ENSG00000162694	EXTL2	48	829	68	75	232	1698	9.10864	7.01593
ENSG00000162695	SLC30A7	46	882	200	85	335	4664	17.5199	7.61893
ENSG00000117543	DPH5	121	734	614	241	903	3020	30.189	44.4053
ENSG00000269175	AC093157.1	5	1	6	6	15	92	0.781301	0.217744
ENSG00000170989	S1PR1	12	325	0	2	13	118	1.45199	0.0275537
ENSG00000231671	RP11-157N3.1	2	2	37	16	7	725	1.25438	0
ENSG00000226715	RP11-411H5.1	3	0	12	0	11	133	1.42212	0
ENSG00000118733	OLFM3	8	0	10	0	11	4068	1.63133	0
ENSG00000233359	RP11-202K23.1	2	0	0	22	5	3480	0.931027	0
ENSG00000230864	RP5-936J12.1	1	0	0	8	1	1922	0.267335	0
ENSG00000060718	COL11A1	6	0	0	0	5	5131	0.771849	0.024048
ENSG00000232753	RP11-347K2.1	0	0	0	0	0	0	NA	0
ENSG00000234037	RP11-347K2.2	0	0	0	0	0	0	NA	0
ENSG00000230759	RP11-153F1.2	0	0	0	0	0	0	NA	0
ENSG00000224613	RP11-153F1.1	20	154	62	52	39	1907	6.39718	0
ENSG00000185946	RNPC3	33	410	420	171	503	2453	17.0359	12.3182
ENSG00000240038	AMY2B	4	0	0	19	44	1203	2.61213	0.805643
ENSG00000236085	ACTG1P4	1	0	0	0	27	16	3.86191	0.0278063
ENSG00000243480	AMY2A	2	0	0	0	2	32	2.0992	0
ENSG00000237763	AMY1A	0	0	0	0	0	2	NA	0
ENSG00000174876	AMY1B	0	0	0	0	0	0	NA	0
ENSG00000227408	AMYP1	0	0	0	3	18	53	5.8642	0
ENSG00000187733	AMY1C	0	0	0	0	0	0	NA	0
ENSG00000225191	RP11-97C18.1	1	0	0	0	15	35	1.19152	0
ENSG00000215869	RP11-364B6.1	5	0	0	2	30	116	2.84282	0
ENSG00000230768	RP11-251P6.1	0	1	14	20	9	362	1.29563	0
ENSG00000232952	RP11-90H3.1	1	0	16	3	15	42	1.56894	0.00564347
ENSG00000233047	RP11-24P14.1	7	1	12	0	0	463	0.15333	0
ENSG00000237480	RP5-947P14.1	5	0	9	2	6	173	1.25549	0
ENSG00000232551	RP11-233E12.2	2	0	3	4	1	29	0.239316	0
ENSG00000237460	RP11-233E12.1	4	0	0	10	19	445	2.50789	0
ENSG00000198890	PRMT6	52	832	291	85	339	367	6.09888	13.217
ENSG00000162631	NTNG1	22	458	0	0	9	8002	1.21496	0
ENSG00000134215	VAV3	16	369	0	3	0	16990	0.0660122	24.2761
ENSG00000230489	VAV3-AS1	24	436	0	20	2	901	0.282999	0
ENSG00000226822	RP11-356N1.2	6	0	0	8	10	59	1.43063	0
ENSG00000085491	SLC25A24	89	946	160	85	313	4054	14.5658	27.0623
ENSG00000260879	RP11-483I13.5	82	1031	114	82	245	735	1.2065	4.69553
ENSG00000196427	NBPF4	0	0	0	0	0	6	NA	0.923684
ENSG00000238122	RP11-483I13.2	0	0	0	0	0	4	NA	0
ENSG00000188740	RP11-483I13.4	0	0	0	0	0	762	0.241258	2.96378
ENSG00000241361	RP11-483I13.3	0	0	3	0	0	748	0.243249	0.315562
ENSG00000186086	NBPF6	0	0	0	0	0	32	8.19347	0.609503
ENSG00000243967	NBPF5	0	0	0	0	0	2	NA	0.108683
ENSG00000238118	RP11-242D10.2	0	0	0	0	0	6	NA	0
ENSG00000224698	RP11-131J3.1	0	0	0	0	0	0	NA	0
ENSG00000227832	ST13P21	3	0	0	4	20	34	1.36581	0
ENSG00000162636	FAM102B	57	509	22	3	36	7319	1.13679	63.2715
ENSG00000162639	HENMT1	95	571	240	88	369	1302	10.4628	41.599
ENSG00000134186	PRPF38B	84	1148	525	275	564	1895	7.79543	28.1048
ENSG00000143107	FNDC7	4	0	35	16	16	898	1.60465	0.0389167
ENSG00000116266	STXBP3	108	560	378	222	690	4511	27.2872	47.4334
ENSG00000162641	AKNAD1	2	0	2	18	12	1082	1.39865	0.157754
ENSG00000203897	RP11-475E11.5	2	0	0	4	0	45	0.0624923	0
ENSG00000121957	GPSM2	3	0	14	14	16	5599	0.509386	37.8557
ENSG00000121940	CLCC1	70	504	277	170	383	3020	12.1979	50.0857
ENSG00000085433	WDR47	47	798	271	170	338	3154	21.8797	6.07168
ENSG00000197780	TAF13	56	632	460	170	436	797	18.0418	46.5224
ENSG00000215717	TMEM167B	6	136	22	35	40	1172	0.68044	12.1202
ENSG00000251484	RP5-1065J22.4	3	0	0	190	357	714	1.33092	0.202607
ENSG00000179902	C1orf194	4	1	0	0	6	675	0.224447	0.0274675
ENSG00000116299	KIAA1324	4	0	0	8	17	2662	1.71255	4.56817
ENSG00000031698	SARS	39	679	498	256	519	3022	11.7146	97.1388
ENSG00000143126	CELSR2	15	320	0	48	3	1535	0.188695	9.30904
ENSG00000134222	PSRC1	63	611	317	72	325	382	8.03402	30.3468
ENSG00000221986	MYBPHL	1	0	0	8	1	371	0.220231	0.393843
ENSG00000134243	SORT1	13	375	28	6	24	2828	2.21765	15.8985
ENSG00000143106	PSMA5	55	920	544	171	496	4091	9.35042	390.704
ENSG00000143028	SYPL2	8	51	44	6	13	392	1.54378	2.4146
ENSG00000162650	ATXN7L2	82	421	24	6	69	363	4.65538	4.88836
ENSG00000174151	CYB561D1	24	485	248	89	184	97	11.5632	5.15287
ENSG00000181754	AMIGO1	13	252	16	0	21	275	1.18293	1.39869
ENSG00000156097	GPR61	3	0	1	2	8	379	0.478408	0.209079
ENSG00000254942	RP5-1160K1.8	4	1	0	14	1	58	0.350862	0
ENSG00000065135	GNAI3	59	1079	356	91	528	3020	22.6712	51.6543
ENSG00000225113	RP5-1160K1.3	4	0	36	23	52	104	1.80909	0.224674
ENSG00000134183	GNAT2	2	0	18	22	20	811	0.699381	0.209007
ENSG00000116337	AMPD2	24	1019	69	43	48	551	2.80694	40.6427
ENSG00000228703	RP5-1160K1.6	2	0	0	3	9	74	0.603989	0.444643
ENSG00000168765	GSTM4	22	215	92	35	100	164	9.27948	7.04743
ENSG00000213366	GSTM2	4	0	0	0	10	160	1.34738	0.0642315
ENSG00000134184	GSTM1	45	205	104	26	76	73	16.6813	0
ENSG00000134201	GSTM5	0	0	0	12	0	137	0.117945	0
ENSG00000241720	RP4-735C1.4	0	0	0	34	6	1963	0.498921	0.243371
ENSG00000134202	GSTM3	4	0	10	26	8	999	0.193128	97.9112
ENSG00000198758	EPS8L3	1	0	0	4	1	243	0.318715	2.15756
ENSG00000228420	RP4-735C1.6	4	0	0	0	7	1014	0.960701	0.0389348
ENSG00000235005	RP11-195M16.1	5	0	14	6	12	38	1.69991	0.0371641
ENSG00000261055	RP11-195M16.3	4	0	26	18	9	64	0.69691	0
ENSG00000184371	CSF1	36	504	72	46	43	561	4.47468	0.727205
ENSG00000168710	AHCYL1	56	496	325	106	382	5297	7.9811	76.6868
ENSG00000143093	STRIP1	44	902	206	151	192	1596	6.79214	16.0295
ENSG00000258686	RP4-773N10.5	1	0	17	10	54	2396	2.1685	0.359774
ENSG00000258634	RP4-773N10.4	5	0	0	24	45	407	1.25818	2.50652
ENSG00000156150	ALX3	2	0	0	0	0	702	0.0421798	1.24433
ENSG00000258673	RP4-773N10.6	7	0	7	0	5	690	0.661323	0.189449
ENSG00000186150	UBL4B	3	0	0	0	8	38	0.794872	0.0263477
ENSG00000197106	SLC6A17	10	6	0	0	8	1167	1.12878	0
ENSG00000227091	RP5-1028L10.1	2	0	0	0	11	149	1.22712	0
ENSG00000235526	RP5-1028L10.2	8	0	0	5	5	21	0.604507	0
ENSG00000224965	KCNC4-AS1	17	147	17	14	40	46	2.12493	0.184945
ENSG00000116396	KCNC4	15	145	0	7	24	722	2.19419	3.38505
ENSG00000227963	RP5-1074L1.1	99	483	114	51	186	2791	10.0176	0.179845
ENSG00000162775	RBM15	76	468	441	170	452	1770	5.73737	9.55495
ENSG00000168679	SLC16A4	3	0	0	33	118	4366	2.16881	0.453859
ENSG00000134248	LAMTOR5	73	779	669	202	619	1510	7.47118	123.525
ENSG00000224699	LAMTOR5-AS1	4	4	0	33	28	368	3.56793	3.82876
ENSG00000143125	PROK1	3	1	0	13	11	104	1.90672	0
ENSG00000240194	CYMP	2	0	24	18	17	199	2.62231	0.138167
ENSG00000235407	RP11-470L19.2	4	0	0	0	9	30	2.0954	0.0107192
ENSG00000143105	KCNA10	1	0	26	1	8	18	2.24022	0
ENSG00000177301	KCNA2	5	0	0	6	0	100	0.144425	0
ENSG00000259834	RP11-284N8.3	5	0	7	31	15	127	1.13319	0
ENSG00000177272	KCNA3	5	1	0	0	0	39	0.217023	0
ENSG00000143119	CD53	2	0	0	2	21	701	2.36391	0.440448
ENSG00000261654	RP11-96K19.4	2	0	0	12	24	174	2.3142	0.227695
ENSG00000232811	RP11-96K19.2	6	2	5	33	30	464	1.72517	0.548673
ENSG00000121931	LRIF1	29	265	157	99	388	1006	18.2649	22.849
ENSG00000225672	CCNT2P1	7	3	3	10	9	136	1.56633	0
ENSG00000156171	DRAM2	75	978	281	63	243	2345	6.64014	45.9831
ENSG00000134255	CEPT1	42	741	231	30	156	3536	5.71314	24.9466
ENSG00000162777	DENND2D	4	0	0	8	3	753	0.199763	7.21005
ENSG00000064886	CHI3L2	3	0	20	3	4	876	0.688211	0.0117161
ENSG00000236040	CHIAP1	2	0	20	39	13	141	1.73111	0
ENSG00000203878	CHIAP2	4	0	22	38	12	207	1.02404	0
ENSG00000134216	CHIA	1	0	1	6	4	515	0.810061	0
ENSG00000229283	RP5-1125M8.2	3	1	12	4	16	93	3.13424	0
ENSG00000173947	PIFO	7	17	105	38	46	115	7.41893	0
ENSG00000234020	CHIAP3	5	1	34	0	1	293	0.268155	0
ENSG00000227179	PGCP1	8	1	0	14	8	194	1.13886	0
ENSG00000085465	OVGP1	6	0	0	34	51	550	3.53969	0.593545
ENSG00000260948	RP11-552M11.8	3	1	0	2	49	114	2.13551	0.0820439
ENSG00000243960	RP11-552M11.4	2	0	22	27	28	291	0.647953	36.8915
ENSG00000116455	WDR77	48	1194	273	52	194	798	6.38854	87.9738
ENSG00000116459	ATP5F1	43	1079	133	42	97	2200	1.71746	511.096
ENSG00000143110	C1orf162	6	0	9	12	13	210	0.835906	0.190497
ENSG00000121933	ADORA3	5	0	0	45	7	386	1.16858	0
ENSG00000231346	RP5-836N10.1	2	0	0	0	0	165	0.143566	1.09012
ENSG00000116473	RAP1A	34	477	13	27	45	5541	2.28458	57.7695
ENSG00000215867	RP4-773A18.2	5	1	0	2	31	53	1.61232	0
ENSG00000197852	FAM212B	28	131	231	134	406	1444	13.6914	1.65467
ENSG00000227811	RP4-773A18.4	14	46	31	38	35	257	3.04472	0.0173034
ENSG00000064703	DDX20	49	355	409	92	252	1424	6.27878	14.7996
ENSG00000171385	KCND3	3	1	0	24	0	4012	0.151252	0.0129081
ENSG00000232558	KCND3-IT1	9	2	0	8	4	28	1.39749	0
ENSG00000237556	KCND3-AS1	3	0	0	1	8	15	1.57853	0
ENSG00000240200	RP11-88H9.2	4	9	0	0	0	13	0.214693	0
ENSG00000231437	RP11-88H9.1	4	2	0	0	4	188	0.603567	0
ENSG00000231246	RP5-965F6.2	3	0	0	1	6	3376	1.08069	0
ENSG00000143079	CTTNBP2NL	39	925	71	99	134	3423	7.26602	11.5981
ENSG00000249913	RP4-671G15.2	1	2	1	15	31	92	1.24694	0.342387
ENSG00000134245	WNT2B	7	132	0	16	2	541	0.214306	0.536307
ENSG00000007341	ST7L	133	887	336	133	357	6756	14.4308	33.8685
ENSG00000116489	CAPZA1	84	1002	336	140	352	5933	8.83808	204.088
ENSG00000155363	MOV10	28	444	194	96	360	1995	13.4111	65.4632
ENSG00000225075	RP11-426L16.3	2	0	0	38	32	200	1.23251	3.1344
ENSG00000155366	RHOC	33	750	137	21	123	1572	1.27925	167.298
ENSG00000155367	PPM1J	7	101	20	8	21	186	1.73789	0.537809
ENSG00000261595	RP11-426L16.9	9	74	22	14	32	59	2.86125	0
ENSG00000184599	FAM19A3	0	0	0	11	6	100	1.28702	0.310163
ENSG00000215866	RP11-426L16.8	5	20	0	18	16	964	1.51427	0.0755554
ENSG00000224167	RP3-522D1.1	11	163	42	18	57	768	5.91885	0
ENSG00000155380	SLC16A1	148	912	433	164	618	4716	16.4176	73.5839
ENSG00000226419	RP11-31F15.1	146	907	349	149	423	1441	10.2435	6.01227
ENSG00000238198	RP11-31F15.2	35	580	112	55	172	3103	9.70511	0.0920702
ENSG00000236066	RP11-389O22.1	3	0	0	1	17	673	0.995511	0.0535228
ENSG00000198799	LRIG2	36	664	541	149	507	5036	16.8816	4.65816
ENSG00000237278	RLIMP2	3	3	11	34	66	138	1.7358	1.15956
ENSG00000081026	MAGI3	34	1293	36	24	50	13201	3.24305	6.4655
ENSG00000232499	RP11-512F24.1	4	0	0	4	1	17	0.231086	0.0251587
ENSG00000116793	PHTF1	53	628	420	73	407	3629	19.8449	27.6884
ENSG00000081019	RSBN1	76	484	285	94	354	3351	15.1909	7.58618
ENSG00000231128	RP5-1073O3.2	78	644	296	127	374	757	15.249	0.0225532
ENSG00000134242	PTPN22	1	0	30	30	2	1635	0.301183	0.0046397
ENSG00000226167	AP4B1-AS1	1	0	0	23	5	1632	0.463768	0.177061
ENSG00000188761	BCL2L15	0	1	0	16	15	203	1.46271	0.0156005
ENSG00000134262	AP4B1	54	499	324	91	322	650	14.0678	15.4373
ENSG00000118655	DCLRE1B	53	555	343	76	264	888	7.34349	7.85615
ENSG00000235527	RP5-1073O3.7	52	594	129	47	126	259	6.90108	0.216875
ENSG00000163349	HIPK1	59	1020	17	47	24	3246	1.04844	12.7053
ENSG00000116774	OLFML3	4	0	30	4	32	104	2.25014	0.0267591
ENSG00000134207	SYT6	2	0	0	2	2	1142	0.480517	0
ENSG00000232895	RP4-543J13.1	1	0	48	0	4	1012	0.781198	0
ENSG00000197323	TRIM33	65	849	112	30	144	8618	5.65972	34.4283
ENSG00000236480	PKMP1	9	0	0	0	2	20	0.62963	0.0388196
ENSG00000116752	BCAS2	78	544	482	237	514	1194	16.9242	60.9592
ENSG00000175984	DENND2C	10	128	89	46	26	2501	2.67371	1.51278
ENSG00000116748	AMPD1	2	0	0	34	28	636	2.87812	0
ENSG00000213281	NRAS	27	636	235	213	524	1243	14.5809	34.7919
ENSG00000009307	CSDE1	1	0	0	12	24	4796	0.489622	421.933
ENSG00000052723	SIKE1	40	670	556	155	524	853	19.1047	63.696
ENSG00000227970	NR1H5P	3	1	0	25	24	447	2.21434	0
ENSG00000198765	SYCP1	2	0	12	0	2	3013	0.397771	0
ENSG00000134200	TSHB	4	1	13	13	15	104	1.83552	0
ENSG00000134198	TSPAN2	12	131	0	0	1	874	0.268002	0.128413
ENSG00000233730	RP4-666F24.3	3	0	55	7	5	48	0.937729	0
ENSG00000228035	RP4-663N10.1	6	1	0	1	3	1863	0.518078	0
ENSG00000134259	NGF	10	97	0	0	0	1227	0.120688	0
ENSG00000226973	RP4-663N10.2	4	0	0	0	3	51	0.830156	0.0217393
ENSG00000173218	VANGL1	35	649	26	18	73	3464	3.40565	11.5621
ENSG00000118729	CASQ2	1	0	34	0	14	1706	1.71431	0
ENSG00000177551	NHLH2	5	2	18	0	0	116	0.168676	0
ENSG00000228127	RP11-12L8.1	6	0	0	30	15	177	1.59647	0
ENSG00000163393	SLC22A15	14	394	46	12	78	3947	5.31654	1.79431
ENSG00000237993	RP11-159M11.2	4	0	34	12	5	140	0.435716	0
ENSG00000173212	MAB21L3	4	0	52	35	19	624	2.11391	1.44583
ENSG00000235933	RP5-1185H19.2	5	0	43	12	2	13	1.01282	0
ENSG00000269279	AL136376.1	4	2	5	69	19	1194	0.502092	0
ENSG00000163399	ATP1A1	26	1178	41	12	64	3046	1.86018	169.98
ENSG00000203865	ATP1A1OS	31	421	140	37	182	1374	4.83602	2.07473
ENSG00000233154	RP4-655J12.4	2	0	0	5	7	620	0.950512	0.0412808
ENSG00000224950	RP5-1086K13.1	3	0	0	22	17	179	1.67835	0.234353
ENSG00000116815	CD58	78	631	288	76	231	2758	13.4652	22.3977
ENSG00000177173	NAP1L4P1	7	0	7	3	34	28	2.95019	0.253073
ENSG00000143061	IGSF3	24	486	9	12	25	1699	4.05163	2.49205
ENSG00000203864	C1orf137	12	0	19	9	46	343	4.74617	0
ENSG00000231072	GAPDHP64	3	0	0	0	5	10	1.09402	0
ENSG00000223489	NEFHP1	8	1	10	4	10	42	1.69814	0
ENSG00000116824	CD2	2	0	22	6	0	335	0.12333	0
ENSG00000134247	PTGFRN	40	695	35	26	59	4268	3.2035	16.6432
ENSG00000134256	CD101	3	0	0	2	31	1107	2.83765	0.158302
ENSG00000236137	RP11-27K13.3	44	448	99	93	143	1415	9.76677	0.302137
ENSG00000116830	TTF2	63	754	269	92	218	3697	7.90493	26.6092
ENSG00000134253	TRIM45	43	328	91	68	131	845	4.60973	3.90651
ENSG00000134258	VTCN1	3	0	0	0	4	2056	0.464324	0
ENSG00000235202	RP11-39H13.1	3	0	0	3	8	564	1.15807	0
ENSG00000198162	MAN1A2	54	837	57	94	165	6908	11.0293	10.5558
ENSG00000236866	AL157902.3	27	190	45	33	55	68	3.40592	0
ENSG00000183508	FAM46C	26	190	243	85	345	2403	9.07846	0.817184
ENSG00000196505	GDAP2	35	1303	180	68	213	3561	11.2708	12.0654
ENSG00000065183	WDR3	37	1338	547	116	408	3320	12.7984	38.1367
ENSG00000155761	SPAG17	5	7	0	19	15	6953	1.51462	0.177453
ENSG00000226126	PSMC1P12	6	1	0	12	6	30	0.652973	0.00932591
ENSG00000092607	TBX15	7	0	0	16	22	2332	2.98318	0.0360279
ENSG00000226172	RP4-712E4.1	13	55	0	0	4	16	0.628457	0
ENSG00000116874	WARS2	128	576	565	227	669	4251	49.0011	17.4137
ENSG00000224238	WARS2-IT1	5	0	0	4	29	425	3.42723	0.0714945
ENSG00000231365	RP11-418J17.1	125	548	565	227	667	2969	27.6179	11.523
ENSG00000227712	RP11-418J17.3	7	9	0	12	22	1522	2.87149	0
ENSG00000232650	RP5-834N19.1	9	10	49	70	4	86	0.383305	0
ENSG00000116882	HAO2	9	0	0	2	1	533	0.266675	0
ENSG00000230921	HAO2-IT1	8	0	0	2	0	7	NA	0
ENSG00000203859	HSD3B2	4	2	16	7	4	99	1.11197	0
ENSG00000203858	HSD3BP2	7	1	0	24	10	139	1.51927	0
ENSG00000187481	HSD3BP1	4	1	5	10	4	126	0.704848	0
ENSG00000229570	GAPDHP58	0	0	34	0	5	37	0.318039	0
ENSG00000203857	HSD3B1	3	0	5	6	5	148	0.866518	0.0628404
ENSG00000249798	HSD3BP3	2	0	26	0	19	149	2.69934	0
ENSG00000239873	GAPDHP27	4	0	0	1	8	16	1.08748	0
ENSG00000203855	HSD3BP4	4	0	0	5	0	70	0.309097	0.0209125
ENSG00000240244	GAPDHP33	1	0	0	14	2	14	0.406838	0
ENSG00000260941	LINC00622	3	0	0	0	0	3	NA	0.0543601
ENSG00000198857	HSD3BP5	2	0	0	0	3	105	0.818363	0.112715
ENSG00000143067	ZNF697	34	733	13	26	5	795	0.602435	1.3833
ENSG00000092621	PHGDH	53	869	520	270	800	5066	14.4255	104.528
ENSG00000134240	HMGCS2	0	0	3	12	14	484	1.81514	0.069791
ENSG00000134193	REG4	9	0	46	37	10	435	1.24091	0
ENSG00000215864	NBPF7	3	1	0	0	13	166	2.4106	0
ENSG00000134249	ADAM30	5	0	34	18	3	53	0.562203	0
ENSG00000261662	RP5-1042I8.7	6	1	0	13	72	102	2.14035	0.125152
ENSG00000134250	NOTCH2	38	448	6	5	15	4761	1.51021	20.417
ENSG00000236933	RP11-439A17.7	19	81	24	6	40	0	261.068	0.25043
ENSG00000188610	FAM72B	5	71	0	0	0	35	1.29614	10.5457
ENSG00000223345	RP11-439A17.11	2	0	0	0	0	28	0.859318	0
ENSG00000234998	RP11-439A17.10	4	0	0	0	0	80	1.01488	0
ENSG00000233029	RP11-439A17.9	6	35	0	1	3	23	3.35613	0.0125842
ENSG00000198019	FCGR1B	1	0	0	0	0	21	1.12147	0
ENSG00000230806	AL358175.1	0	0	0	0	0	254	0.418412	0
ENSG00000171943	SRGAP2C	0	0	10	0	0	168	0.37976	8.01762
ENSG00000227082	AL592494.5	15	560	0	0	12	1047	2.33499	0.0168987
ENSG00000231429	AL358175.2	5	2	1	19	8	322	1.29055	0
ENSG00000228826	AL592494.4	3	0	7	18	15	334	2.13714	0
ENSG00000233432	AL592494.3	6	0	8	0	5	27	0.762515	0.0694123
ENSG00000231752	EMBP1	56	453	38	8	38	751	7.26212	0.156255
ENSG00000224857	AL592494.1	5	0	0	10	2	100	0.531438	0
ENSG00000227552	AL583842.1	3	0	2	0	6	14	7.41747	0
ENSG00000233798	AL583842.2	2	0	0	0	16	116	7.72818	0
ENSG00000230880	AL583842.3	5	7	0	0	22	332	9.09488	3.97921
ENSG00000203849	AL583842.6	0	0	0	0	0	438	0.607844	0.1551
ENSG00000242676	ANKRD20A12P	2	1	0	0	0	108	0.836927	0
ENSG00000230255	RP11-423O2.1	2	0	3	1	0	37	0.0577298	0.127418
ENSG00000234978	RP11-423O2.5	5	0	3	5	24	133	6.63456	0.286975
ENSG00000232745	ANKRD20A14P	10	8	2	8	2	233	0.854883	0.0249287
ENSG00000231182	RP11-423O2.7	1	0	0	0	0	28	0.533746	0
ENSG00000232274	BX571672.2	4	2	2	15	4	1214	1.07942	0.626053
ENSG00000230850	BX571672.1	2	0	0	6	2	1336	0.729136	1.77645
ENSG00000237291	BX571672.4	4	0	0	0	1	157	0.538281	0.285395
ENSG00000231289	BX571672.6	1	2	1	0	1	5	NA	0.0150798
ENSG00000232571	BX004987.2	0	0	0	0	0	2	NA	0.0227901
ENSG00000185044	BX004987.4	0	0	6	0	11	1017	3.70013	1.94793
ENSG00000242569	BX004987.3	0	0	0	0	0	0	NA	0.25694
ENSG00000238261	BX004987.5	0	0	0	0	0	137	0.439944	1.62711
ENSG00000226897	BX004987.6	9	1	2	0	2	157	1.00925	0
ENSG00000235566	BX004987.7	5	0	4	0	0	35	0.428854	0
ENSG00000223804	BX284650.1	15	349	0	0	28	64	122.626	1.11598
ENSG00000231734	BX284650.2	0	0	0	0	0	0	NA	0.0299499
ENSG00000226637	BX284650.3	1	0	0	0	0	0	NA	1.49289
ENSG00000240007	BX284650.4	0	0	0	0	0	0	NA	0
ENSG00000215784	FAM72D	3	3	0	2	0	34	1.33439	1.27536
ENSG00000196369	SRGAP2B	23	33	19	4	16	2644	3.30537	32.2738
ENSG00000224363	RP11-289H16.1	0	0	0	0	0	0	NA	0
ENSG00000162825	RP3-377D14.1	0	0	0	0	0	2	NA	0.0772941
ENSG00000235398	LINC00623	0	0	0	0	0	0	NA	0.130038
ENSG00000231360	AL592284.1	0	0	0	0	0	90	5.66739	1.25815
ENSG00000236943	RP11-640M9.1	15	371	23	3	24	83	54.9917	0.342092
ENSG00000225241	NBPF8	23	790	19	15	52	230	7.54855	29.8568
ENSG00000215861	WI2-1896O14.1	1	0	0	0	0	8	NA	0
ENSG00000168614	NBPF9	1	0	4	0	2	103	1.50945	17.1966
ENSG00000254539	RP4-791M13.3	3	0	0	10	2	8	2.28015	0.207342
ENSG00000178104	PDE4DIP	5	0	37	51	44	6527	2.81425	13.8351
ENSG00000254913	RP4-791M13.5	9	0	0	5	16	92	1.52069	0
ENSG00000268172	AL590452.1	8	0	32	62	93	280	1.67546	0.0172204
ENSG00000223380	SEC22B	57	498	193	121	325	3655	5.18346	63.709
ENSG00000255168	RP11-458D21.5	116	1060	25	4	32	1829	5.66944	0.0952702
ENSG00000213240	NOTCH2NL	3	0	8	8	5	806	1.29243	15.6858
ENSG00000163386	NBPF10	9	0	2	7	21	351	13.3574	3.47433
ENSG00000227280	RP11-458D21.2	536	72	401	115	364	103	87.8204	0.0710099
ENSG00000233396	RP11-458D21.1	526	71	386	115	359	97	60.0419	0.560369
ENSG00000168509	HFE2	9	0	8	21	14	94	1.78543	0.0108192
ENSG00000117289	TXNIP	55	764	524	379	1048	896	12.8873	29.9976
ENSG00000121851	POLR3GL	54	330	358	122	481	690	27.53	9.09054
ENSG00000181039	ANKRD34A	56	313	321	142	402	373	14.8584	1.66449
ENSG00000152022	LIX1L	61	502	360	131	334	1974	11.7362	12.6094
ENSG00000234222	RP11-315I20.1	56	950	1082	328	844	2698	19.1995	5.04226
ENSG00000131795	RBM8A	61	955	1095	328	850	543	25.1364	141.402
ENSG00000211451	GNRHR2	20	315	31	30	103	568	2.96557	9.14959
ENSG00000131779	PEX11B	30	644	92	91	157	246	13.0851	15.0883
ENSG00000143127	ITGA10	0	0	40	29	45	632	3.86724	0.167898
ENSG00000198483	ANKRD35	3	51	18	7	31	405	4.26604	0
ENSG00000131788	PIAS3	26	791	86	63	93	468	5.85805	11.721
ENSG00000186364	NUDT17	17	136	59	56	164	282	5.02643	4.22102
ENSG00000186141	POLR3C	82	934	555	121	406	1615	12.9021	22.1169
ENSG00000121848	RNF115	80	871	469	113	429	4528	22.9607	15.2089
ENSG00000117281	CD160	6	0	10	4	16	768	0.678	0.179705
ENSG00000174827	PDZK1	7	0	0	6	34	377	5.41126	0.276657
ENSG00000117262	GPR89A	35	386	38	39	67	473	25.4893	2.99009
ENSG00000235702	WI2-925H4.1	35	377	0	6	5	63	1.49973	0
ENSG00000196644	GPR89C	0	0	0	0	0	0	NA	0.104004
ENSG00000215860	PDZK1P1	0	0	0	0	0	2	NA	0
ENSG00000234245	RP11-94I2.4	0	0	0	0	0	0	NA	0
ENSG00000229828	RP11-94I2.1	1	0	0	0	0	4	NA	0.0236065
ENSG00000152042	NBPF11	0	0	0	0	0	2	NA	0
ENSG00000198658	FAM108A3P	0	0	0	0	0	0	NA	0
ENSG00000227733	RP4-565E6.1	0	0	0	0	0	0	NA	0
ENSG00000232637	NBPF12	0	0	0	0	0	9	NA	0.504992
ENSG00000239475	HYDIN2	1	0	0	0	0	89	0.73938	0
ENSG00000186275	NBPF12	15	367	16	11	0	182	1.45393	1.46323
ENSG00000234225	RP4-704D21.2	1	0	0	0	2	18	0.624831	0
ENSG00000227242	RP11-325P15.3	0	0	0	1	5	3875	0.453944	0.0642715
ENSG00000225603	RP11-325P15.1	4	0	0	0	0	23	0.162156	0
ENSG00000230832	RP11-325P15.2	4	0	1	8	18	26	1.88857	0.0345779
ENSG00000131791	PRKAB2	58	904	148	14	180	862	10.2417	7.04305
ENSG00000237188	RP11-337C18.8	57	635	80	46	204	200	6.20657	1.56572
ENSG00000180867	PDIA3P	3	12	1	2	7	48	0.563289	0.992291
ENSG00000131781	FMO5	4	44	20	8	11	1032	1.29385	0.432764
ENSG00000226015	CCT8P1	4	0	34	16	6	28	0.933883	0.113565
ENSG00000131778	CHD1L	54	594	180	111	248	3522	10.6342	32.2472
ENSG00000213226	RP11-337C18.4	3	0	0	2	2	37	0.183536	0
ENSG00000234610	LINC00624	3	0	0	26	13	164	0.783942	0.0752757
ENSG00000116128	BCL9	21	147	155	39	113	4404	6.23302	9.35637
ENSG00000162836	ACP6	41	502	130	66	144	1052	11.097	12.3799
ENSG00000227139	RP11-533N14.3	0	0	0	1	8	29	1.06752	0
ENSG00000143140	GJA5	7	1	0	0	0	299	0.160057	0.160727
ENSG00000234482	RP11-433J22.2	1	0	28	0	1	2	NA	0.0593601
ENSG00000234190	RP11-433J22.3	4	1	0	7	7	167	1.50142	0
ENSG00000223728	RP11-314N2.2	5	0	34	6	0	7	NA	0
ENSG00000121634	GJA8	5	0	4	11	8	130	1.20356	0
ENSG00000188092	GPR89B	38	422	153	39	67	239	52.2811	0.703454
ENSG00000215859	RP6-74O6.2	0	0	0	0	0	2	NA	0
ENSG00000244211	PDZK1P2	0	0	0	0	0	2	NA	0
ENSG00000229952	RP6-74O6.3	0	0	0	0	0	0	NA	0.0452826
ENSG00000227778	XXyac-YX155B6.2	0	0	0	0	0	0	NA	0
ENSG00000203836	NBPF24	0	0	0	0	0	6	NA	1.29538
ENSG00000203835	FAM108A2	0	0	0	0	0	0	NA	0
ENSG00000226335	XXyac-YX155B6.6	0	0	0	0	0	0	NA	0
ENSG00000232265	XXyac-YX155B6.5	0	0	0	0	0	0	NA	0
ENSG00000229438	RP11-301M17.3	1	0	0	0	0	0	NA	0
ENSG00000234283	RP11-495P10.6	22	224	0	1	26	326	2.00964	0
ENSG00000231196	RP11-495P10.8	2	0	21	16	10	121	1.20013	0.0681856
ENSG00000238107	RP11-495P10.5	1	0	2	0	12	32	2.33221	0.00602402
ENSG00000244252	RP11-495P10.7	4	0	0	0	1	22	0.29258	0.0260898
ENSG00000224481	RP11-495P10.3	1	0	0	0	18	3784	0.219413	0.0113063
ENSG00000215863	RP11-495P10.2	0	0	0	0	0	16	16.1736	0
ENSG00000231551	RP11-495P10.1	0	0	0	0	0	0	NA	0.0244512
ENSG00000225871	RP11-495P10.10	0	0	0	0	0	0	NA	0
ENSG00000122497	NBPF14	1	0	0	0	2	9	18.7248	2.22409
ENSG00000236140	RP11-89F3.2	16	136	53	27	78	26	7.06057	0.0747825
ENSG00000203832	NBPF20	3	1	0	0	7	78	27.842	2.3792
ENSG00000229002	RP11-666A1.4	0	0	1	0	0	12	0.428885	0
ENSG00000243452	NBPF15	3	0	0	1	0	97	1.02116	7.73919
ENSG00000237253	RP11-666A1.5	7	52	0	7	13	1	16.6524	0.432884
ENSG00000203827	NBPF16	0	0	0	0	0	2	NA	0.035782
ENSG00000237343	RP11-763B22.4	0	0	0	0	0	0	NA	0.120854
ENSG00000235887	RP11-763B22.6	2	0	0	0	0	6	NA	0
ENSG00000231448	RP11-763B22.9	7	4	0	0	0	159	0.664245	0
ENSG00000175658	DRD5P2	5	0	0	0	1	2	NA	0
ENSG00000232527	RP11-14N7.2	6	9	16	3	14	204	4.78466	6.13159
ENSG00000203825	RP11-744H18.1	3	0	0	1	1	269	0.649214	0
ENSG00000179571	NBPF23	4	0	8	3	5	442	1.54846	0.00663421
ENSG00000232721	RP11-403I13.5	8	0	0	0	0	24	0.175499	0.0249657
ENSG00000223779	RP11-403I13.4	8	0	18	6	20	164	9.18974	0.212387
ENSG00000242352	RP11-403I13.6	2	0	0	0	0	1	NA	0.0258191
ENSG00000235999	RP11-403I13.8	4	4	0	0	6	17	4.42513	0.902309
ENSG00000233430	RP11-403I13.9	4	0	0	0	5	30	3.78715	0
ENSG00000253193	FCGR1C	1	0	0	0	0	19	1.24972	0
ENSG00000234571	RP5-998N21.4	2	6	0	0	0	9	NA	0
ENSG00000203817	FAM72C	0	0	0	0	0	6	NA	1.03531
ENSG00000269501	RP11-353N4.6	0	1	0	0	0	0	NA	0.548071
ENSG00000229801	RP11-353N4.1	0	0	0	0	0	3	NA	0.115539
ENSG00000268554	RP11-353N4.7	0	0	0	0	0	0	NA	0
ENSG00000239903	RP11-353N4.2	3	1	0	0	0	0	NA	0.0229683
ENSG00000223759	RP11-353N4.4	6	1	0	0	0	2	NA	0.164001
ENSG00000234232	RP11-353N4.5	5	0	0	0	1	7	NA	0.038933
ENSG00000265884	RP11-403I13.9	6	0	0	0	1	3	NA	0
ENSG00000203814	HIST2H2BF	110	110	436	164	697	287	202.9	1.44827
ENSG00000150337	FCGR1A	1	0	0	0	0	40	0.662219	0
ENSG00000242663	RP11-196G18.21	20	137	24	16	73	191	31.3835	0
ENSG00000233030	RP11-196G18.3	6	75	0	0	4	22	4.37446	0.00688325
ENSG00000264207	RP11-196G18.23	0	0	0	0	0	0	NA	2.98448
ENSG00000183941	HIST2H4A	0	0	0	2	0	0	NA	0.111425
ENSG00000203811	HIST2H3C	0	0	0	0	0	1	NA	0
ENSG00000261716	RP11-196G18.22	4	65	19	40	137	1097	1.51393	1.97432
ENSG00000203852	HIST2H3A	0	0	0	0	0	0	NA	0
ENSG00000182217	HIST2H4B	0	0	0	0	0	2	NA	0
ENSG00000184678	HIST2H2BE	764	566	1458	602	2090	2106	5.43986	6.28569
ENSG00000178096	BOLA1	156	487	522	300	1100	2052	18.8022	16.5345
ENSG00000159164	SV2A	8	217	0	0	4	333	0.608441	0.0552948
ENSG00000143368	SF3B4	52	354	471	173	489	1412	4.67214	70.0179
ENSG00000014914	MTMR11	17	203	31	20	126	321	8.92985	3.35677
ENSG00000163113	OTUD7B	62	768	212	84	130	5257	5.1548	10.3171
ENSG00000223945	RP11-458I7.1	2	0	1	45	11	34	0.855678	0.0814516
ENSG00000136631	VPS45	73	693	270	135	521	4895	23.6436	27.6796
ENSG00000023902	PLEKHO1	34	603	18	2	13	381	1.02242	0.442796
ENSG00000250661	RP11-458I7.4	1	0	25	22	3	217	0.262317	0
ENSG00000143401	ANP32E	92	689	559	200	670	2591	12.8987	142.168
ENSG00000118298	CA14	1	0	1	3	9	903	0.240337	0.53158
ENSG00000117362	APH1A	39	846	77	80	135	318	4.00461	95.511
ENSG00000118292	C1orf54	5	791	47	6	55	662	2.99091	3.54976
ENSG00000159208	C1orf51	5	4	0	10	4	80	0.699588	0.273753
ENSG00000187145	MRPS21	52	770	630	230	483	2378	8.56447	96.4839
ENSG00000117360	PRPF3	73	781	527	220	773	3227	21.4829	37.7688
ENSG00000163125	RPRD2	75	1093	371	75	265	8701	9.45308	15.8788
ENSG00000143374	TARS2	63	701	426	137	475	1419	18.9924	48.6684
ENSG00000143369	ECM1	5	1	0	32	39	196	2.99651	10.9712
ENSG00000228126	LINC00568	25	181	126	78	198	120	9.26333	0.336721
ENSG00000237781	RP11-54A4.2	8	0	0	12	18	635	0.75426	0.610117
ENSG00000225996	AL356356.1	23	251	107	10	53	188	1.76801	1.06583
ENSG00000143382	ADAMTSL4	23	251	107	10	53	691	2.49266	13.1071
ENSG00000143384	MCL1	308	1118	1114	420	1527	1515	13.5997	87.0592
ENSG00000143420	ENSA	60	605	182	128	335	822	7.61508	269.822
ENSG00000143457	GOLPH3L	30	352	176	75	202	3785	7.71451	18.6446
ENSG00000143452	HORMAD1	1	0	0	13	6	802	0.554456	7.23078
ENSG00000163131	CTSS	2	1	53	57	35	1211	3.00102	0.381545
ENSG00000143387	CTSK	3	0	3	46	43	500	2.95675	0.23861
ENSG00000143437	ARNT	49	485	67	6	71	4170	3.28348	26.5252
ENSG00000143379	SETDB1	36	564	286	75	213	4257	5.45511	31.0127
ENSG00000143418	CERS2	50	600	49	22	52	1908	0.750873	301.029
ENSG00000231073	RP11-316M1.3	8	161	26	46	28	268	0.64899	0
ENSG00000143412	ANXA9	3	0	0	1	12	467	1.05405	4.24579
ENSG00000143409	FAM63A	15	573	45	69	147	755	6.12233	12.8254
ENSG00000143363	PRUNE	17	671	91	57	160	1425	8.66492	19.6101
ENSG00000163141	BNIPL	5	2	0	22	44	900	1.52708	0.670009
ENSG00000143443	C1orf56	62	542	371	110	432	1534	2.71798	7.74133
ENSG00000242557	RP11-316M1.11	65	253	240	42	290	2506	6.30178	0.107237
ENSG00000197622	CDC42SE1	47	965	256	44	282	1304	5.17618	39.5127
ENSG00000213190	MLLT11	10	61	20	13	26	1042	0.769821	0.987002
ENSG00000143458	GABPB2	89	522	496	243	407	3496	18.1622	9.25975
ENSG00000261168	RP11-68I18.10	5	0	17	4	7	39	0.704843	0.103534
ENSG00000143434	SEMA6C	19	115	25	50	19	568	1.44944	2.21981
ENSG00000163154	TNFAIP8L2	14	0	7	21	38	232	1.34573	0.0734523
ENSG00000163155	LYSMD1	53	974	148	26	133	560	3.99664	5.58951
ENSG00000163156	SCNM1	47	1085	260	140	378	493	8.64911	44.3817
ENSG00000163157	TMOD4	1	0	0	33	74	827	1.47895	1.36285
ENSG00000163159	VPS72	75	741	296	147	346	1306	10.2952	125.908
ENSG00000143398	PIP5K1A	88	904	220	147	352	5875	8.38909	69.3468
ENSG00000159352	PSMD4	63	587	305	112	504	1607	11.1646	308.52
ENSG00000232671	RP11-126K1.2	45	610	279	117	386	461	3.83511	2.14367
ENSG00000143373	ZNF687	46	911	177	96	158	1564	2.68987	13.2694
ENSG00000143393	PI4KB	54	514	282	152	295	3384	8.82468	49.019
ENSG00000143390	RFX5	36	449	227	45	261	880	5.34877	59.3787
ENSG00000224645	RP11-126K1.8	0	0	47	53	92	240	1.1214	25.2242
ENSG00000237976	RP11-126K1.6	36	585	207	50	259	171	3.28165	1.57949
ENSG00000143416	SELENBP1	62	197	629	206	674	696	22.4396	53.9678
ENSG00000159377	PSMB4	50	962	492	156	343	732	2.82385	341.893
ENSG00000143442	POGZ	40	363	64	10	80	5896	2.2088	26.7695
ENSG00000143375	CGN	9	187	42	16	13	706	1.52306	1.29393
ENSG00000143367	TUFT1	276	462	295	155	696	2230	38.2554	13.6344
ENSG00000232536	RP11-74C1.4	272	605	180	54	282	1106	15.3249	0.502984
ENSG00000250734	RP11-404E16.1	8	146	2	11	9	200	0.145568	0.265054
ENSG00000143376	SNX27	39	882	144	30	182	4972	9.09075	10.8697
ENSG00000227045	RP11-98D18.1	8	0	0	3	48	410	2.39869	0.0507865
ENSG00000159409	CELF3	8	0	0	8	4	385	0.520755	0
ENSG00000240510	AL589765.1	3	0	19	9	0	324	0.165356	0
ENSG00000178796	RIIAD1	4	1	4	0	4	153	0.718263	0
ENSG00000269621	RP11-98D18.15	2	0	0	13	22	434	0.613394	0
ENSG00000143436	MRPL9	87	950	206	69	260	305	8.80401	176.012
ENSG00000249602	RP11-98D18.3	0	0	0	0	0	577	0.0286823	0.0609882
ENSG00000143450	OAZ3	86	961	234	75	307	312	21.1467	12.5723
ENSG00000182134	TDRKH	8	162	10	3	0	556	0.0901451	1.62924
ENSG00000203288	RP11-98D18.9	10	169	21	9	48	141	3.20689	0.740595
ENSG00000213171	LINGO4	4	0	0	85	113	410	4.41899	0.064574
ENSG00000143365	RORC	10	14	123	61	225	2009	7.8857	9.12479
ENSG00000225556	C2CD4D	2	1	45	12	76	81	6.52769	0.132844
ENSG00000234614	AL450992.2	1	1	26	18	21	509	1.00899	5.27492
ENSG00000196407	THEM5	6	0	20	14	8	266	0.589263	4.12716
ENSG00000159445	THEM4	102	446	405	235	569	3470	16.8082	16.4915
ENSG00000223810	KRT8P28	5	0	12	15	16	18	2.78108	0.00750715
ENSG00000197747	S100A10	42	96	122	111	129	2499	1.65585	890.112
ENSG00000229021	AL591893.1	22	62	7	18	73	3783	2.67126	0.00849103
ENSG00000240667	AL450992.6	2	0	28	6	2	62	0.481346	0.0318385
ENSG00000163191	S100A11	81	647	603	251	467	1264	4.45955	1240.45
ENSG00000182898	TCHHL1	7	1	0	20	20	61	4.46016	0
ENSG00000159450	TCHH	6	0	66	27	17	152	2.50209	0
ENSG00000226716	AL589986.2	8	3	49	2	5	75	0.502249	0
ENSG00000215853	RPTN	2	0	0	2	7	106	1.13641	0
ENSG00000236427	RP11-107M16.2	1	0	0	9	7	5	3.4226	0
ENSG00000197915	HRNR	8	2	4	4	0	102	0.32675	0.00109199
ENSG00000143631	FLG	5	1	0	12	6	341	1.32545	0.0110167
ENSG00000237975	FLG-AS1	3	0	0	0	0	1127	0.130877	0.0487031
ENSG00000143520	FLG2	1	0	0	6	18	211	2.80179	0.00241237
ENSG00000227415	RP1-91G5.3	3	1	10	0	20	1415	3.00852	0
ENSG00000143536	CRNN	6	0	0	0	7	96	1.10953	0
ENSG00000186207	LCE5A	7	1	0	3	12	17	2.12963	0
ENSG00000169509	CRCT1	0	0	0	6	28	37	2.63083	0
ENSG00000185966	LCE3E	3	0	0	10	3	23	0.389364	0
ENSG00000163202	LCE3D	9	0	0	0	31	5	12.5356	0
ENSG00000176075	LINC00302	7	0	0	3	3	6	NA	0
ENSG00000187223	LCE2D	3	0	10	1	3	10	0.999741	0
ENSG00000187180	LCE2C	2	1	0	6	13	11	3.26068	0
ENSG00000159455	LCE2B	1	0	7	3	6	18	1.02864	0
ENSG00000187173	LCE2A	6	0	8	40	10	14	1.62963	0
ENSG00000187170	LCE4A	0	0	0	0	21	20	3.08316	0
ENSG00000203786	KPRP	1	0	3	20	6	66	1.10877	0
[truncated: 33,492 more rows]
