# Supplementary material for: Viral targeting of TFIIB impairs de novo polymerase II recruitment and affects antiviral immunity
Source: PLoS Pathog. 2018 Apr 30;14(4):e1006980. doi: 10.1371/journal.ppat.1006980 (PMC5927403; doi:10.1371/journal.ppat.1006980)
Supplement: S8 Table — (XLSX) [file ppat.1006980.s015.xlsx]

## Sheet: Summary
S8 Table
Primer sequences used in RT-qPCR

## Sheet: primer sequences
gene name	fwd	rev
OAS1	TCCACCTGCTTCACAGAACTACA	TGGGCTGTGTTGAAATGTGTTT
OAS2	TACCTGAAGCCCTACGAAGAATG	TCAGCTTATCCCCAGTTTTATCG
OAS3	CCCTGGTCTGAGACTCACGTTT	GACTTGTGGCTTGGGTTTGAC
IFIT1	TACCTGGACAAGGTGGAGAA	GTGAGGACATGTTGGCTAGA
IFIT3	CTTACGGCAAGCTGAAGAGT	AATTGCCAGTCCAGAGGAGA
MX1	TGGAGGCACTGTCAGGAGTT	CCACAGCCACTCTGGTTATG
GBP4	CCCCAGACCTGATGAAGC	GTAGGCCGGTCAAAGACAAA
CXCL10	TGAAAAAGAAGGGTGAGAAGAGGT	TGATGGCCTTAGATTCTGGATTC
CXCL11	CGATGCCTAAATCCC	CACAAAACCATAGAAAAGTC
ISG15	ATGGGCTGGGACCTGACG	GCCAATCTTCTGGGTGATCTG
A20	GTCCGGAAGCTTGTGGCGCT	CCAAGTCTGTGTCCTGAACGCCC
IRF1	GCAGCTCAAAAAGGGAAGTG	AAGGCAGGAGTCATGCAAGT
IkBa	TGTCTACACTTAGCCTCTATC	TCTGTGAACTCCGTGAACTC
TFIIB	GTCATTGCTGAAAGTTCGCC	GCCGGTGATATGATCTGTCC
IL6	CTTCGGTCCAGTTGCCTTCT	AGCTCTGGCTTGTTCCTCAC
IL8	AGCCTTCCTGATTTCTGC	TTCTCCACAACCCTCTGC
CXCL1	CTGAACAGTGACAAATCCAAC	CCTAAGCGATGCTCAAACAC
CXCL2	AACCGAAGTCATAGCCACAC	CTTCTGGTCAGTTGGATTTGC
CXCL3	ACCCTGCAGGAAGTGTCAAT	ATCCCCCATGGTTCAGAAA
CCL20	CTGGCTGCTTTGATGTCAGT	CGTGTGAAGCCCACAATAAA
TNF	CCTCTCTCTAATCAGCCCTCTG	GAGGACCTGGGAGTAGATGAG
EFNA1	GAGACTTGCAGCAGATGACC	GACAAGCTTTGCCCATCC
BCL3	GCACCACAGCAATATGGAGA	CCTATACCCCATGATGTGCC
NFKB1	TTGCTGGTCCCACATAGTTG	ATGTATGTGAAGGCCCATCC
NFKB2	AGGAGGGGAAGAAACCGAG	CACCTTCTCCCAGCCCTT
RelB	AGGCAGTCACCTCCACCTC	AGCATCCTTGGGGAGAGC
Rel	CCATGTTCATCAGGGAGAAA	GCAGGAATCAATCCATTCAA
IKBKE	AGTTCCTGGATCTCAGGCGT	ATGCAGACGGACTCTGGAAG
TRAF2	CACCGGTACTGCTCCTTCTG	TGAACACAGGCAGCACAGTT
IFN	TGGAGAAGCACAACAGGAGA	AACCTTTCGAAGCCTTTGCT
CCL2	AGGTGACTGGGGCATTGAT	GCCTCCAGCATGAAAGTCTC
IL1A	GAATGACgCCCTCAATCAAAGT	TCATCTTGGGCAGTCACATACA
LTB	GCTTCTGAAACCCCAGTCCT	TATCACTGTCCTGGCTGTGC
cFos	GTGGGAATGAAGTTGGCACT	CTACCACTCACCCGCAGACT
cJun	ATCAAGGCGGAGAGGAAGCG	TGAGCATGTTGGCCGTGGAC
cMyc	TTGAGGAGTGCGAGGTGCTG	ATCTGGGCCAGCAGAAGTGC
cyclin D1	ACCTGAGGAGCCCCAACAA	TCTGCTCCTGGCAGGCC
DUSP6	CAGTGGTGCTCTACGACGAG	GCAATGCAGGGAGAACTCGGC
HSP70	ACCAAGCAGACGCAGATCTTC	CGCCCTCGTACACCTGGAT
EGFR	TGGATTCATCAGCATTTGGA	CTGATCTATGCCCCAAAGGA
DUSP1	CAGCTGCTGCAGTTTGAGTC	AGAGGTCGTAATGGGGCTCT
PLAUR	TGAAGAACAGTGCCTGGATG	TGTTGCAGCATTTCAGGAAG
CDKN1A	GACTCTCAGGGTCGAAAACG	GGATTAGGGCTTCCTCTTGG
EMP1	ATCTTTGTGGTCCACATCGCT	CTTCTCCATGGTGAAGAGCT
IL11	TCTCTCCTGGCGGACACG	AATCCAGGTTGTGGTCCCC
PHLDA1	CCACATCCACATCCACACTCT	AGGTGCTGCGGAGAAGCCGGT
MT2A	TCCTGCAAATGCAAAGAGTG	CAGGTTTGTGGAAGTCGCGT
PTGS2	ATATGTTCTCCTGCCTACTGGAA	GCCCTTCACGTTATTGCAGATG
IER3	CAGCCGCAGGGTTCTCTAC	GATCTGGCAGAAGACGATGGT
EPHA2	CACCTCTGCCAGCGACGTG	CCGCCATGAAGTGCTCCGTA
RGS2	cggaattctgtgaagaaaatat	gcatgaggctctgtggtgattt
ITGA2	AGGACGGACTTTGCATTTCTGAT	CCACCTGGCATGTTACTTCTGT
ISG20	CTCCTGCACAAGAGCATCCA	CGTTGCCCTCGCATCTTC
